# Supplementary material for: Unravelling the Enantioselective Mechanism of Benzylsuccinate Synthase: Insights into Anaerobic Hydrocarbon Degradation through Multiscale Modeling and Microkinetics
Source: Biochemistry. 2026 Mar 3;65(6):748–63. doi: 10.1021/acs.biochem.5c00699 (PMC13298812; doi:10.1021/acs.biochem.5c00699)
Supplement: Supplementary file 2 [file bi5c00699_si_002.zip]

Archive with 55 entries (37 files):
- pdb_proR/
- pdb_proR/EP/
- pdb_proR/EP/EP_proR.pdb
- pdb_proR/ES/
- pdb_proR/ES/ES.pdb
- pdb_proR/ES/ES_Hrot.pdb
- pdb_proR/I1/
- pdb_proR/I1/I1.pdb
- pdb_proR/I1/I1a_from_TS2a.pdb
- pdb_proR/I1/I1b_from_TS2b.pdb
- pdb_proR/I1/I1c_from_TS2c.pdb
- pdb_proR/I1_rot/
- pdb_proR/I1_rot/I1a_z_TSrot1.pdb
- pdb_proR/I1_rot/I1b_z_TSrot1.pdb
- pdb_proR/I1_rot/I1c_z_TS2rot2.pdb
- pdb_proR/I2_from_TS2/
- pdb_proR/I2_from_TS2/I2a_from_TS2a.pdb
- pdb_proR/I2_from_TS2/I2b_from_TS2b.pdb
- pdb_proR/I2_from_TS2/I2c_from_TS2c.pdb
- pdb_proR/I2_pre_TS3/
- pdb_proR/I2_pre_TS3/I2c_pre_TS3.pdb
- pdb_proR/I3_from_TS3/
- pdb_proR/I3_from_TS3/I3a_from_TS3a.pdb
- pdb_proR/I3_from_TS3/I3b_from_TS3b.pdb
- pdb_proR/I3_from_TS4/
- pdb_proR/I3_from_TS4/I3a_from_TS4a.pdb
- pdb_proR/I3_from_TS4/I3a_from_TS4a_beta.pdb
- pdb_proR/I3_from_TS4/I3b_from_TS4b.pdb
- pdb_proR/I4/
- pdb_proR/I4/I4.pdb
- pdb_proR/I4/I4a_beta_from_TS4beta.pdb
- pdb_proR/I4/I4a_fromTS4a.pdb
- pdb_proR/I4/I4b_from_TS4b.pdb
- pdb_proR/I4/I4_rot.pdb
- pdb_proR/TS1/
- pdb_proR/TS1/TS1_re.pdb
- pdb_proR/TS2/
- pdb_proR/TS2/TS2a.pdb
- pdb_proR/TS2/TS2b.pdb
- pdb_proR/TS2/TS2c.pdb
- pdb_proR/TS3/
- pdb_proR/TS3/TS3a.pdb
- pdb_proR/TS3/TS3b.pdb
- pdb_proR/TS4/
- pdb_proR/TS4/TS4a.pdb
- pdb_proR/TS4/TS4a_beta.pdb
- pdb_proR/TS4/TS4b.pdb
- pdb_proR/TS5/
- pdb_proR/TS5/TS5_proR.pdb
- pdb_proR/TSrot1/
- pdb_proR/TSrot1/TSrot_1.pdb
- pdb_proR/TSrot2/
- pdb_proR/TSrot2/TSrot_2.pdb
- pdb_proR/TSrot3/
- pdb_proR/TSrot3/TSrot_3.pdb
