# Supplementary material for: Unravelling the Enantioselective Mechanism of Benzylsuccinate Synthase: Insights into Anaerobic Hydrocarbon Degradation through Multiscale Modeling and Microkinetics
Source: Biochemistry. 2026 Mar 3;65(6):748–63. doi: 10.1021/acs.biochem.5c00699 (PMC13298812; doi:10.1021/acs.biochem.5c00699)
Supplement: Supplementary file 3 [file bi5c00699_si_003.zip]

Archive with 22 entries (15 files):
- pdb_proS/
- pdb_proS/I2/
- pdb_proS/I2/I2_from_TS3a.pdb
- pdb_proS/I2/I2_from_TS3b.pdb
- pdb_proS/I3_from_TS3/
- pdb_proS/I3_from_TS3/I3a.pdb
- pdb_proS/I3_from_TS3/I3b.pdb
- pdb_proS/I3_from_TS4/
- pdb_proS/I3_from_TS4/I3a_from_TS4a_alpha_proS.pdb
- pdb_proS/I3_from_TS4/I3a_from_TS4a_beta_proS.pdb
- pdb_proS/I3_from_TS4/I3b_from_TS4b_proS.pdb
- pdb_proS/I4/
- pdb_proS/I4/I4a_from_TS4a_alpha_proS.pdb
- pdb_proS/I4/I4a_from_TS4a_beta_proS.pdb
- pdb_proS/I4/I4b_from_TS4b_proS.pdb
- pdb_proS/TS3/
- pdb_proS/TS3/TS3a.pdb
- pdb_proS/TS3/TS3b.pdb
- pdb_proS/TS4/
- pdb_proS/TS4/TS4a_alpha_proS.pdb
- pdb_proS/TS4/TS4a_beta_proS.pdb
- pdb_proS/TS4/TS4b_proS.pdb
