# Supplementary material for: Unravelling the Enantioselective Mechanism of Benzylsuccinate Synthase: Insights into Anaerobic Hydrocarbon Degradation through Multiscale Modeling and Microkinetics
Source: Biochemistry. 2026 Mar 3;65(6):748–63. doi: 10.1021/acs.biochem.5c00699 (PMC13298812; doi:10.1021/acs.biochem.5c00699)
Supplement: Supplementary file 3 [file bi5c00699_si_003.zip › pdb_proS/I4/I4a_from_TS4a_alpha_proS.pdb]

CRYST1  112.573   82.798   91.931  90.00  90.00  90.00 P1            1
ATOM      1  N   VAL     6      31.091  71.934  40.116  1.00  0.00           N1+
ATOM      2  H1  VAL     6      30.951  72.412  41.013  1.00  0.00           H  
ATOM      3  H2  VAL     6      31.937  71.383  40.271  1.00  0.00           H  
ATOM      4  H3  VAL     6      30.319  71.266  40.060  1.00  0.00           H  
ATOM      5  CA  VAL     6      31.181  72.850  38.913  1.00  0.00           C  
ATOM      6  HA  VAL     6      30.182  73.260  38.770  1.00  0.00           H  
ATOM      7  CB  VAL     6      32.103  74.063  39.174  1.00  0.00           C  
ATOM      8  HB  VAL     6      33.013  73.721  39.668  1.00  0.00           H  
ATOM      9  CG1 VAL     6      32.505  74.850  37.916  1.00  0.00           C  
ATOM     10 1HG1 VAL     6      31.617  75.176  37.374  1.00  0.00           H  
ATOM     11 2HG1 VAL     6      33.086  75.728  38.202  1.00  0.00           H  
ATOM     12 3HG1 VAL     6      33.131  74.243  37.262  1.00  0.00           H  
ATOM     13  CG2 VAL     6      31.348  75.021  40.104  1.00  0.00           C  
ATOM     14 1HG2 VAL     6      31.185  74.563  41.078  1.00  0.00           H  
ATOM     15 2HG2 VAL     6      31.927  75.933  40.242  1.00  0.00           H  
ATOM     16 3HG2 VAL     6      30.386  75.291  39.666  1.00  0.00           H  
ATOM     17  C   VAL     6      31.534  72.170  37.562  1.00  0.00           C  
ATOM     18  O   VAL     6      30.922  72.499  36.548  1.00  0.00           O  
ATOM     19  N   SER     7      32.505  71.257  37.533  1.00  0.00           N  
ATOM     20  H   SER     7      33.000  71.048  38.390  1.00  0.00           H  
ATOM     21  CA  SER     7      32.975  70.574  36.311  1.00  0.00           C  
ATOM     22  HA  SER     7      33.484  71.301  35.679  1.00  0.00           H  
ATOM     23  CB  SER     7      33.996  69.496  36.694  1.00  0.00           C  
ATOM     24  HB2 SER     7      33.479  68.679  37.203  1.00  0.00           H  
ATOM     25  HB3 SER     7      34.467  69.099  35.794  1.00  0.00           H  
ATOM     26  OG  SER     7      34.987  70.025  37.558  1.00  0.00           O  
ATOM     27  HG  SER     7      35.047  69.420  38.333  1.00  0.00           H  
ATOM     28  C   SER     7      31.871  69.901  35.468  1.00  0.00           C  
ATOM     29  O   SER     7      30.902  69.365  36.017  1.00  0.00           O  
ATOM     30  N   ALA     8      32.061  69.883  34.143  1.00  0.00           N  
ATOM     31  H   ALA     8      32.863  70.383  33.772  1.00  0.00           H  
ATOM     32  CA  ALA     8      31.188  69.250  33.150  1.00  0.00           C  
ATOM     33  HA  ALA     8      30.590  68.482  33.641  1.00  0.00           H  
ATOM     34  CB  ALA     8      30.254  70.339  32.600  1.00  0.00           C  
ATOM     35  HB1 ALA     8      29.526  69.901  31.918  1.00  0.00           H  
ATOM     36  HB2 ALA     8      29.721  70.822  33.419  1.00  0.00           H  
ATOM     37  HB3 ALA     8      30.836  71.083  32.056  1.00  0.00           H  
ATOM     38  C   ALA     8      31.986  68.570  32.011  1.00  0.00           C  
ATOM     39  O   ALA     8      33.204  68.729  31.915  1.00  0.00           O  
ATOM     40  N   LYS     9      31.301  67.842  31.117  1.00  0.00           N  
ATOM     41  H   LYS     9      30.309  67.718  31.273  1.00  0.00           H  
ATOM     42  CA  LYS     9      31.917  67.144  29.968  1.00  0.00           C  
ATOM     43  HA  LYS     9      32.682  66.468  30.358  1.00  0.00           H  
ATOM     44  CB  LYS     9      30.832  66.285  29.279  1.00  0.00           C  
ATOM     45  HB2 LYS     9      30.448  65.572  30.011  1.00  0.00           H  
ATOM     46  HB3 LYS     9      30.006  66.927  28.971  1.00  0.00           H  
ATOM     47  CG  LYS     9      31.327  65.505  28.046  1.00  0.00           C  
ATOM     48  HG2 LYS     9      31.643  66.212  27.280  1.00  0.00           H  
ATOM     49  HG3 LYS     9      32.178  64.881  28.327  1.00  0.00           H  
ATOM     50  CD  LYS     9      30.212  64.612  27.472  1.00  0.00           C  
ATOM     51  HD2 LYS     9      29.927  63.884  28.235  1.00  0.00           H  
ATOM     52  HD3 LYS     9      29.336  65.224  27.246  1.00  0.00           H  
ATOM     53  CE  LYS     9      30.634  63.842  26.208  1.00  0.00           C  
ATOM     54  HE2 LYS     9      31.554  63.290  26.418  1.00  0.00           H  
ATOM     55  HE3 LYS     9      29.850  63.113  25.971  1.00  0.00           H  
ATOM     56  NZ  LYS     9      30.830  64.735  25.040  1.00  0.00           N1+
ATOM     57  HZ1 LYS     9      30.998  64.229  24.177  1.00  0.00           H  
ATOM     58  HZ2 LYS     9      30.016  65.320  24.868  1.00  0.00           H  
ATOM     59  HZ3 LYS     9      31.612  65.369  25.182  1.00  0.00           H  
ATOM     60  C   LYS     9      32.648  68.092  28.988  1.00  0.00           C  
ATOM     61  O   LYS     9      33.658  67.694  28.408  1.00  0.00           O  
ATOM     62  N   VAL    10      32.170  69.325  28.816  1.00  0.00           N  
ATOM     63  H   VAL    10      31.256  69.523  29.224  1.00  0.00           H  
ATOM     64  CA  VAL    10      32.895  70.436  28.171  1.00  0.00           C  
ATOM     65  HA  VAL    10      33.633  70.016  27.486  1.00  0.00           H  
ATOM     66  CB  VAL    10      31.949  71.336  27.339  1.00  0.00           C  
ATOM     67  HB  VAL    10      31.126  71.667  27.974  1.00  0.00           H  
ATOM     68  CG1 VAL    10      32.655  72.581  26.768  1.00  0.00           C  
ATOM     69 1HG1 VAL    10      31.969  73.139  26.129  1.00  0.00           H  
ATOM     70 2HG1 VAL    10      32.972  73.243  27.575  1.00  0.00           H  
ATOM     71 3HG1 VAL    10      33.527  72.285  26.182  1.00  0.00           H  
ATOM     72  CG2 VAL    10      31.366  70.538  26.157  1.00  0.00           C  
ATOM     73 1HG2 VAL    10      32.170  70.218  25.492  1.00  0.00           H  
ATOM     74 2HG2 VAL    10      30.831  69.659  26.514  1.00  0.00           H  
ATOM     75 3HG2 VAL    10      30.667  71.162  25.597  1.00  0.00           H  
ATOM     76  C   VAL    10      33.634  71.256  29.237  1.00  0.00           C  
ATOM     77  O   VAL    10      33.059  71.615  30.265  1.00  0.00           O  
ATOM     78  N   LEU    11      34.904  71.561  28.961  1.00  0.00           N  
ATOM     79  H   LEU    11      35.278  71.223  28.078  1.00  0.00           H  
ATOM     80  CA  LEU    11      35.825  72.340  29.793  1.00  0.00           C  
ATOM     81  HA  LEU    11      35.298  72.700  30.679  1.00  0.00           H  
ATOM     82  CB  LEU    11      36.959  71.377  30.218  1.00  0.00           C  
ATOM     83  HB2 LEU    11      36.506  70.555  30.778  1.00  0.00           H  
ATOM     84  HB3 LEU    11      37.392  70.947  29.313  1.00  0.00           H  
ATOM     85  CG  LEU    11      38.113  71.956  31.064  1.00  0.00           C  
ATOM     86  HG  LEU    11      38.622  72.732  30.491  1.00  0.00           H  
ATOM     87  CD1 LEU    11      37.628  72.561  32.386  1.00  0.00           C  
ATOM     88 1HD1 LEU    11      38.478  72.958  32.942  1.00  0.00           H  
ATOM     89 2HD1 LEU    11      36.934  73.372  32.189  1.00  0.00           H  
ATOM     90 3HD1 LEU    11      37.131  71.802  32.990  1.00  0.00           H  
ATOM     91  CD2 LEU    11      39.139  70.857  31.375  1.00  0.00           C  
ATOM     92 1HD2 LEU    11      38.679  70.075  31.979  1.00  0.00           H  
ATOM     93 2HD2 LEU    11      39.513  70.424  30.447  1.00  0.00           H  
ATOM     94 3HD2 LEU    11      39.977  71.285  31.927  1.00  0.00           H  
ATOM     95  C   LEU    11      36.343  73.561  29.008  1.00  0.00           C  
ATOM     96  O   LEU    11      36.362  73.558  27.776  1.00  0.00           O  
ATOM     97  N   GLU    12      36.807  74.595  29.714  1.00  0.00           N  
ATOM     98  H   GLU    12      36.733  74.555  30.720  1.00  0.00           H  
ATOM     99  CA  GLU    12      37.529  75.741  29.150  1.00  0.00           C  
ATOM    100  HA  GLU    12      37.745  75.536  28.104  1.00  0.00           H  
ATOM    101  CB  GLU    12      36.642  77.000  29.190  1.00  0.00           C  
ATOM    102  HB2 GLU    12      37.078  77.759  28.539  1.00  0.00           H  
ATOM    103  HB3 GLU    12      35.662  76.741  28.787  1.00  0.00           H  
ATOM    104  CG  GLU    12      36.469  77.601  30.591  1.00  0.00           C  
ATOM    105  HG2 GLU    12      36.395  76.808  31.332  1.00  0.00           H  
ATOM    106  HG3 GLU    12      37.346  78.201  30.830  1.00  0.00           H  
ATOM    107  CD  GLU    12      35.220  78.470  30.682  1.00  0.00           C  
ATOM    108  OE1 GLU    12      34.181  77.973  31.180  1.00  0.00           O  
ATOM    109  OE2 GLU    12      35.263  79.649  30.254  1.00  0.00           O1-
ATOM    110  C   GLU    12      38.880  75.942  29.855  1.00  0.00           C  
ATOM    111  O   GLU    12      38.986  75.769  31.072  1.00  0.00           O  
ATOM    112  N   TYR    13      39.909  76.299  29.080  1.00  0.00           N  
ATOM    113  H   TYR    13      39.743  76.385  28.083  1.00  0.00           H  
ATOM    114  CA  TYR    13      41.305  76.409  29.521  1.00  0.00           C  
ATOM    115  HA  TYR    13      41.327  76.856  30.517  1.00  0.00           H  
ATOM    116  CB  TYR    13      41.908  74.994  29.610  1.00  0.00           C  
ATOM    117  HB2 TYR    13      41.395  74.443  30.399  1.00  0.00           H  
ATOM    118  HB3 TYR    13      41.712  74.473  28.672  1.00  0.00           H  
ATOM    119  CG  TYR    13      43.399  74.943  29.893  1.00  0.00           C  
ATOM    120  CD1 TYR    13      43.905  75.431  31.113  1.00  0.00           C  
ATOM    121  HD1 TYR    13      43.232  75.859  31.842  1.00  0.00           H  
ATOM    122  CE1 TYR    13      45.284  75.375  31.385  1.00  0.00           C  
ATOM    123  HE1 TYR    13      45.665  75.745  32.326  1.00  0.00           H  
ATOM    124  CZ  TYR    13      46.170  74.836  30.426  1.00  0.00           C  
ATOM    125  OH  TYR    13      47.505  74.790  30.682  1.00  0.00           O  
ATOM    126  HH  TYR    13      47.993  74.363  29.967  1.00  0.00           H  
ATOM    127  CE2 TYR    13      45.665  74.348  29.199  1.00  0.00           C  
ATOM    128  HE2 TYR    13      46.335  73.934  28.459  1.00  0.00           H  
ATOM    129  CD2 TYR    13      44.283  74.400  28.939  1.00  0.00           C  
ATOM    130  HD2 TYR    13      43.901  74.018  28.003  1.00  0.00           H  
ATOM    131  C   TYR    13      42.119  77.311  28.570  1.00  0.00           C  
ATOM    132  O   TYR    13      42.138  77.097  27.354  1.00  0.00           O  
ATOM    133  N   LYS    14      42.779  78.336  29.120  1.00  0.00           N  
ATOM    134  H   LYS    14      42.761  78.412  30.135  1.00  0.00           H  
ATOM    135  CA  LYS    14      43.609  79.324  28.404  1.00  0.00           C  
ATOM    136  HA  LYS    14      43.776  80.150  29.098  1.00  0.00           H  
ATOM    137  CB  LYS    14      44.997  78.708  28.099  1.00  0.00           C  
ATOM    138  HB2 LYS    14      44.883  77.748  27.594  1.00  0.00           H  
ATOM    139  HB3 LYS    14      45.550  79.373  27.439  1.00  0.00           H  
ATOM    140  CG  LYS    14      45.821  78.531  29.387  1.00  0.00           C  
ATOM    141  HG2 LYS    14      45.814  79.473  29.938  1.00  0.00           H  
ATOM    142  HG3 LYS    14      45.365  77.763  30.009  1.00  0.00           H  
ATOM    143  CD  LYS    14      47.282  78.156  29.102  1.00  0.00           C  
ATOM    144  HD2 LYS    14      47.326  77.186  28.602  1.00  0.00           H  
ATOM    145  HD3 LYS    14      47.714  78.909  28.442  1.00  0.00           H  
ATOM    146  CE  LYS    14      48.078  78.106  30.416  1.00  0.00           C  
ATOM    147  HE2 LYS    14      47.855  79.000  31.004  1.00  0.00           H  
ATOM    148  HE3 LYS    14      47.758  77.235  30.993  1.00  0.00           H  
ATOM    149  NZ  LYS    14      49.539  78.043  30.176  1.00  0.00           N1+
ATOM    150  HZ1 LYS    14      50.055  77.967  31.050  1.00  0.00           H  
ATOM    151  HZ2 LYS    14      49.786  77.238  29.606  1.00  0.00           H  
ATOM    152  HZ3 LYS    14      49.857  78.875  29.683  1.00  0.00           H  
ATOM    153  C   LYS    14      42.901  79.995  27.198  1.00  0.00           C  
ATOM    154  O   LYS    14      43.522  80.284  26.168  1.00  0.00           O  
ATOM    155  N   GLY    15      41.589  80.241  27.319  1.00  0.00           N  
ATOM    156  H   GLY    15      41.158  80.031  28.213  1.00  0.00           H  
ATOM    157  CA  GLY    15      40.741  80.915  26.319  1.00  0.00           C  
ATOM    158  HA2 GLY    15      39.934  81.433  26.840  1.00  0.00           H  
ATOM    159  HA3 GLY    15      41.334  81.641  25.762  1.00  0.00           H  
ATOM    160  C   GLY    15      40.083  79.988  25.291  1.00  0.00           C  
ATOM    161  O   GLY    15      39.213  80.442  24.547  1.00  0.00           O  
ATOM    162  N   LYS    16      40.468  78.707  25.253  1.00  0.00           N  
ATOM    163  H   LYS    16      41.160  78.396  25.923  1.00  0.00           H  
ATOM    164  CA  LYS    16      39.927  77.695  24.337  1.00  0.00           C  
ATOM    165  HA  LYS    16      39.236  78.177  23.648  1.00  0.00           H  
ATOM    166  CB  LYS    16      41.089  77.116  23.498  1.00  0.00           C  
ATOM    167  HB2 LYS    16      41.486  77.899  22.854  1.00  0.00           H  
ATOM    168  HB3 LYS    16      41.890  76.784  24.161  1.00  0.00           H  
ATOM    169  CG  LYS    16      40.634  75.930  22.632  1.00  0.00           C  
ATOM    170  HG2 LYS    16      40.325  75.144  23.310  1.00  0.00           H  
ATOM    171  HG3 LYS    16      39.784  76.232  22.018  1.00  0.00           H  
ATOM    172  CD  LYS    16      41.721  75.342  21.725  1.00  0.00           C  
ATOM    173  HD2 LYS    16      42.036  76.101  21.006  1.00  0.00           H  
ATOM    174  HD3 LYS    16      42.585  75.059  22.326  1.00  0.00           H  
ATOM    175  CE  LYS    16      41.204  74.113  20.957  1.00  0.00           C  
ATOM    176  HE2 LYS    16      40.374  74.421  20.316  1.00  0.00           H  
ATOM    177  HE3 LYS    16      42.008  73.748  20.311  1.00  0.00           H  
ATOM    178  NZ  LYS    16      40.753  73.017  21.855  1.00  0.00           N1+
ATOM    179  HZ1 LYS    16      41.481  72.782  22.524  1.00  0.00           H  
ATOM    180  HZ2 LYS    16      39.929  73.296  22.381  1.00  0.00           H  
ATOM    181  HZ3 LYS    16      40.512  72.179  21.335  1.00  0.00           H  
ATOM    182  C   LYS    16      39.134  76.604  25.090  1.00  0.00           C  
ATOM    183  O   LYS    16      39.566  76.101  26.130  1.00  0.00           O  
ATOM    184  N   LYS    17      38.001  76.174  24.534  1.00  0.00           N  
ATOM    185  H   LYS    17      37.689  76.629  23.683  1.00  0.00           H  
ATOM    186  CA  LYS    17      37.221  75.025  25.018  1.00  0.00           C  
ATOM    187  HA  LYS    17      37.258  75.016  26.105  1.00  0.00           H  
ATOM    188  CB  LYS    17      35.750  75.193  24.599  1.00  0.00           C  
ATOM    189  HB2 LYS    17      35.695  75.309  23.515  1.00  0.00           H  
ATOM    190  HB3 LYS    17      35.196  74.293  24.875  1.00  0.00           H  
ATOM    191  CG  LYS    17      35.083  76.399  25.284  1.00  0.00           C  
ATOM    192  HG2 LYS    17      35.085  76.245  26.364  1.00  0.00           H  
ATOM    193  HG3 LYS    17      35.644  77.305  25.055  1.00  0.00           H  
ATOM    194  CD  LYS    17      33.637  76.564  24.797  1.00  0.00           C  
ATOM    195  HD2 LYS    17      33.630  76.699  23.714  1.00  0.00           H  
ATOM    196  HD3 LYS    17      33.079  75.653  25.026  1.00  0.00           H  
ATOM    197  CE  LYS    17      32.918  77.748  25.456  1.00  0.00           C  
ATOM    198  HE2 LYS    17      31.892  77.772  25.079  1.00  0.00           H  
ATOM    199  HE3 LYS    17      32.866  77.592  26.536  1.00  0.00           H  
ATOM    200  NZ  LYS    17      33.566  79.052  25.169  1.00  0.00           N1+
ATOM    201  HZ1 LYS    17      32.921  79.818  25.338  1.00  0.00           H  
ATOM    202  HZ2 LYS    17      34.357  79.196  25.789  1.00  0.00           H  
ATOM    203  HZ3 LYS    17      33.879  79.101  24.202  1.00  0.00           H  
ATOM    204  C   LYS    17      37.786  73.668  24.548  1.00  0.00           C  
ATOM    205  O   LYS    17      38.464  73.575  23.520  1.00  0.00           O  
ATOM    206  N   LEU    18      37.472  72.598  25.280  1.00  0.00           N  
ATOM    207  H   LEU    18      36.928  72.744  26.128  1.00  0.00           H  
ATOM    208  CA  LEU    18      37.767  71.208  24.922  1.00  0.00           C  
ATOM    209  HA  LEU    18      37.701  71.122  23.836  1.00  0.00           H  
ATOM    210  CB  LEU    18      39.202  70.793  25.326  1.00  0.00           C  
ATOM    211  HB2 LEU    18      39.372  69.814  24.881  1.00  0.00           H  
ATOM    212  HB3 LEU    18      39.914  71.476  24.860  1.00  0.00           H  
ATOM    213  CG  LEU    18      39.528  70.685  26.836  1.00  0.00           C  
ATOM    214  HG  LEU    18      38.733  70.139  27.344  1.00  0.00           H  
ATOM    215  CD1 LEU    18      40.828  69.883  27.011  1.00  0.00           C  
ATOM    216 1HD1 LEU    18      41.065  69.785  28.071  1.00  0.00           H  
ATOM    217 2HD1 LEU    18      40.707  68.883  26.592  1.00  0.00           H  
ATOM    218 3HD1 LEU    18      41.653  70.386  26.505  1.00  0.00           H  
ATOM    219  CD2 LEU    18      39.712  72.052  27.516  1.00  0.00           C  
ATOM    220 1HD2 LEU    18      38.770  72.590  27.548  1.00  0.00           H  
ATOM    221 2HD2 LEU    18      40.056  71.915  28.541  1.00  0.00           H  
ATOM    222 3HD2 LEU    18      40.449  72.642  26.974  1.00  0.00           H  
ATOM    223  C   LEU    18      36.690  70.278  25.491  1.00  0.00           C  
ATOM    224  O   LEU    18      36.116  70.564  26.538  1.00  0.00           O  
ATOM    225  N   ASN    19      36.400  69.183  24.787  1.00  0.00           N  
ATOM    226  H   ASN    19      36.938  68.999  23.946  1.00  0.00           H  
ATOM    227  CA  ASN    19      35.301  68.270  25.114  1.00  0.00           C  
ATOM    228  HA  ASN    19      34.761  68.636  25.988  1.00  0.00           H  
ATOM    229  CB  ASN    19      34.320  68.256  23.925  1.00  0.00           C  
ATOM    230  HB2 ASN    19      34.087  69.290  23.667  1.00  0.00           H  
ATOM    231  HB3 ASN    19      34.794  67.798  23.056  1.00  0.00           H  
ATOM    232  CG  ASN    19      33.003  67.532  24.202  1.00  0.00           C  
ATOM    233  OD1 ASN    19      32.935  66.563  24.948  1.00  0.00           O  
ATOM    234  ND2 ASN    19      31.917  67.982  23.601  1.00  0.00           N  
ATOM    235 1HD2 ASN    19      31.016  67.564  23.807  1.00  0.00           H  
ATOM    236 2HD2 ASN    19      31.981  68.773  22.982  1.00  0.00           H  
ATOM    237  C   ASN    19      35.838  66.866  25.437  1.00  0.00           C  
ATOM    238  O   ASN    19      36.551  66.264  24.628  1.00  0.00           O  
ATOM    239  N   PHE    20      35.453  66.304  26.588  1.00  0.00           N  
ATOM    240  H   PHE    20      34.873  66.854  27.215  1.00  0.00           H  
ATOM    241  CA  PHE    20      35.755  64.926  26.986  1.00  0.00           C  
ATOM    242  HA  PHE    20      36.774  64.706  26.666  1.00  0.00           H  
ATOM    243  CB  PHE    20      35.726  64.811  28.521  1.00  0.00           C  
ATOM    244  HB2 PHE    20      34.729  65.072  28.880  1.00  0.00           H  
ATOM    245  HB3 PHE    20      35.912  63.773  28.803  1.00  0.00           H  
ATOM    246  CG  PHE    20      36.763  65.671  29.223  1.00  0.00           C  
ATOM    247  CD1 PHE    20      36.367  66.660  30.146  1.00  0.00           C  
ATOM    248  HD1 PHE    20      35.320  66.813  30.368  1.00  0.00           H  
ATOM    249  CE1 PHE    20      37.333  67.450  30.793  1.00  0.00           C  
ATOM    250  HE1 PHE    20      37.020  68.200  31.507  1.00  0.00           H  
ATOM    251  CZ  PHE    20      38.699  67.264  30.516  1.00  0.00           C  
ATOM    252  HZ  PHE    20      39.439  67.871  31.016  1.00  0.00           H  
ATOM    253  CE2 PHE    20      39.100  66.279  29.596  1.00  0.00           C  
ATOM    254  HE2 PHE    20      40.149  66.133  29.385  1.00  0.00           H  
ATOM    255  CD2 PHE    20      38.135  65.482  28.956  1.00  0.00           C  
ATOM    256  HD2 PHE    20      38.454  64.723  28.259  1.00  0.00           H  
ATOM    257  C   PHE    20      34.858  63.901  26.260  1.00  0.00           C  
ATOM    258  O   PHE    20      34.185  63.072  26.877  1.00  0.00           O  
ATOM    259  N   THR    21      34.868  63.949  24.923  1.00  0.00           N  
ATOM    260  H   THR    21      35.390  64.702  24.491  1.00  0.00           H  
ATOM    261  CA  THR    21      34.333  62.915  24.029  1.00  0.00           C  
ATOM    262  HA  THR    21      33.269  62.798  24.212  1.00  0.00           H  
ATOM    263  CB  THR    21      34.540  63.337  22.571  1.00  0.00           C  
ATOM    264  HB  THR    21      35.609  63.395  22.376  1.00  0.00           H  
ATOM    265  CG2 THR    21      33.915  62.371  21.564  1.00  0.00           C  
ATOM    266 1HG2 THR    21      34.608  61.558  21.363  1.00  0.00           H  
ATOM    267 2HG2 THR    21      32.982  61.959  21.943  1.00  0.00           H  
ATOM    268 3HG2 THR    21      33.714  62.880  20.623  1.00  0.00           H  
ATOM    269  OG1 THR    21      33.991  64.616  22.374  1.00  0.00           O  
ATOM    270  HG1 THR    21      33.022  64.506  22.345  1.00  0.00           H  
ATOM    271  C   THR    21      35.079  61.598  24.278  1.00  0.00           C  
ATOM    272  O   THR    21      36.312  61.645  24.343  1.00  0.00           O  
ATOM    273  N   PRO    22      34.389  60.445  24.394  1.00  0.00           N  
ATOM    274  CD  PRO    22      32.948  60.313  24.573  1.00  0.00           C  
ATOM    275  HD2 PRO    22      32.448  60.458  23.616  1.00  0.00           H  
ATOM    276  HD3 PRO    22      32.570  61.020  25.312  1.00  0.00           H  
ATOM    277  CG  PRO    22      32.717  58.886  25.063  1.00  0.00           C  
ATOM    278  HG2 PRO    22      31.746  58.502  24.748  1.00  0.00           H  
ATOM    279  HG3 PRO    22      32.810  58.848  26.148  1.00  0.00           H  
ATOM    280  CB  PRO    22      33.868  58.124  24.413  1.00  0.00           C  
ATOM    281  HB2 PRO    22      33.581  57.869  23.392  1.00  0.00           H  
ATOM    282  HB3 PRO    22      34.134  57.234  24.984  1.00  0.00           H  
ATOM    283  CA  PRO    22      35.020  59.127  24.387  1.00  0.00           C  
ATOM    284  HA  PRO    22      35.613  59.014  25.295  1.00  0.00           H  
ATOM    285  C   PRO    22      35.904  58.929  23.147  1.00  0.00           C  
ATOM    286  O   PRO    22      35.533  59.349  22.055  1.00  0.00           O  
ATOM    287  N   GLU    23      37.072  58.305  23.314  1.00  0.00           N  
ATOM    288  H   GLU    23      37.306  57.974  24.245  1.00  0.00           H  
ATOM    289  CA  GLU    23      38.131  58.247  22.296  1.00  0.00           C  
ATOM    290  HA  GLU    23      38.383  59.267  22.004  1.00  0.00           H  
ATOM    291  CB  GLU    23      39.366  57.605  22.934  1.00  0.00           C  
ATOM    292  HB2 GLU    23      39.581  58.096  23.883  1.00  0.00           H  
ATOM    293  HB3 GLU    23      39.135  56.560  23.136  1.00  0.00           H  
ATOM    294  CG  GLU    23      40.630  57.662  22.075  1.00  0.00           C  
ATOM    295  HG2 GLU    23      40.413  57.361  21.051  1.00  0.00           H  
ATOM    296  HG3 GLU    23      41.029  58.677  22.067  1.00  0.00           H  
ATOM    297  CD  GLU    23      41.645  56.702  22.676  1.00  0.00           C  
ATOM    298  OE1 GLU    23      42.300  57.073  23.674  1.00  0.00           O  
ATOM    299  OE2 GLU    23      41.708  55.525  22.244  1.00  0.00           O1-
ATOM    300  C   GLU    23      37.727  57.471  21.028  1.00  0.00           C  
ATOM    301  O   GLU    23      37.913  57.979  19.921  1.00  0.00           O  
ATOM    302  N   ASP    24      37.161  56.269  21.172  1.00  0.00           N  
ATOM    303  H   ASP    24      36.994  55.933  22.108  1.00  0.00           H  
ATOM    304  CA  ASP    24      36.604  55.477  20.069  1.00  0.00           C  
ATOM    305  HA  ASP    24      37.223  55.623  19.186  1.00  0.00           H  
ATOM    306  CB  ASP    24      36.669  53.977  20.436  1.00  0.00           C  
ATOM    307  HB2 ASP    24      37.697  53.747  20.720  1.00  0.00           H  
ATOM    308  HB3 ASP    24      36.036  53.797  21.305  1.00  0.00           H  
ATOM    309  CG  ASP    24      36.256  53.003  19.318  1.00  0.00           C  
ATOM    310  OD1 ASP    24      36.724  51.838  19.340  1.00  0.00           O  
ATOM    311  OD2 ASP    24      35.464  53.373  18.423  1.00  0.00           O1-
ATOM    312  C   ASP    24      35.153  55.934  19.803  1.00  0.00           C  
ATOM    313  O   ASP    24      34.349  55.916  20.743  1.00  0.00           O  
ATOM    314  N   PRO    25      34.780  56.304  18.557  1.00  0.00           N  
ATOM    315  CD  PRO    25      35.664  56.496  17.411  1.00  0.00           C  
ATOM    316  HD2 PRO    25      35.943  55.527  16.998  1.00  0.00           H  
ATOM    317  HD3 PRO    25      36.555  57.061  17.684  1.00  0.00           H  
ATOM    318  CG  PRO    25      34.852  57.281  16.384  1.00  0.00           C  
ATOM    319  HG2 PRO    25      35.155  57.050  15.363  1.00  0.00           H  
ATOM    320  HG3 PRO    25      34.944  58.349  16.581  1.00  0.00           H  
ATOM    321  CB  PRO    25      33.425  56.827  16.672  1.00  0.00           C  
ATOM    322  HB2 PRO    25      33.249  55.862  16.193  1.00  0.00           H  
ATOM    323  HB3 PRO    25      32.692  57.559  16.336  1.00  0.00           H  
ATOM    324  CA  PRO    25      33.412  56.676  18.195  1.00  0.00           C  
ATOM    325  HA  PRO    25      33.195  57.644  18.648  1.00  0.00           H  
ATOM    326  C   PRO    25      32.337  55.671  18.634  1.00  0.00           C  
ATOM    327  O   PRO    25      31.210  56.080  18.918  1.00  0.00           O  
ATOM    328  N   ALA    26      32.675  54.378  18.745  1.00  0.00           N  
ATOM    329  H   ALA    26      33.627  54.092  18.518  1.00  0.00           H  
ATOM    330  CA  ALA    26      31.757  53.343  19.221  1.00  0.00           C  
ATOM    331  HA  ALA    26      30.854  53.375  18.609  1.00  0.00           H  
ATOM    332  CB  ALA    26      32.428  51.980  19.018  1.00  0.00           C  
ATOM    333  HB1 ALA    26      32.696  51.849  17.969  1.00  0.00           H  
ATOM    334  HB2 ALA    26      33.327  51.906  19.631  1.00  0.00           H  
ATOM    335  HB3 ALA    26      31.737  51.185  19.304  1.00  0.00           H  
ATOM    336  C   ALA    26      31.317  53.542  20.685  1.00  0.00           C  
ATOM    337  O   ALA    26      30.229  53.105  21.050  1.00  0.00           O  
ATOM    338  N   GLU    27      32.088  54.245  21.522  1.00  0.00           N  
ATOM    339  H   GLU    27      32.958  54.633  21.166  1.00  0.00           H  
ATOM    340  CA  GLU    27      31.710  54.532  22.915  1.00  0.00           C  
ATOM    341  HA  GLU    27      31.288  53.628  23.354  1.00  0.00           H  
ATOM    342  CB  GLU    27      32.951  54.913  23.734  1.00  0.00           C  
ATOM    343  HB2 GLU    27      33.524  55.660  23.193  1.00  0.00           H  
ATOM    344  HB3 GLU    27      32.621  55.343  24.681  1.00  0.00           H  
ATOM    345  CG  GLU    27      33.859  53.720  24.036  1.00  0.00           C  
ATOM    346  HG2 GLU    27      33.269  52.929  24.501  1.00  0.00           H  
ATOM    347  HG3 GLU    27      34.277  53.336  23.104  1.00  0.00           H  
ATOM    348  CD  GLU    27      34.990  54.108  24.986  1.00  0.00           C  
ATOM    349  OE1 GLU    27      36.174  53.888  24.642  1.00  0.00           O  
ATOM    350  OE2 GLU    27      34.710  54.559  26.122  1.00  0.00           O1-
ATOM    351  C   GLU    27      30.627  55.625  23.041  1.00  0.00           C  
ATOM    352  O   GLU    27      29.967  55.716  24.081  1.00  0.00           O  
ATOM    353  N   GLU    28      30.382  56.416  21.986  1.00  0.00           N  
ATOM    354  H   GLU    28      30.964  56.320  21.161  1.00  0.00           H  
ATOM    355  CA  GLU    28      29.178  57.256  21.894  1.00  0.00           C  
ATOM    356  HA  GLU    28      28.947  57.638  22.890  1.00  0.00           H  
ATOM    357  CB  GLU    28      29.408  58.481  20.987  1.00  0.00           C  
ATOM    358  HB2 GLU    28      29.657  58.150  19.982  1.00  0.00           H  
ATOM    359  HB3 GLU    28      28.473  59.038  20.937  1.00  0.00           H  
ATOM    360  CG  GLU    28      30.506  59.436  21.485  1.00  0.00           C  
ATOM    361  HG2 GLU    28      30.541  59.400  22.574  1.00  0.00           H  
ATOM    362  HG3 GLU    28      31.475  59.109  21.104  1.00  0.00           H  
ATOM    363  CD  GLU    28      30.240  60.883  21.052  1.00  0.00           C  
ATOM    364  OE1 GLU    28      29.966  61.729  21.937  1.00  0.00           O  
ATOM    365  OE2 GLU    28      30.258  61.188  19.833  1.00  0.00           O1-
ATOM    366  C   GLU    28      27.939  56.455  21.432  1.00  0.00           C  
ATOM    367  O   GLU    28      26.823  56.980  21.502  1.00  0.00           O  
ATOM    368  N   THR    29      28.105  55.195  20.999  1.00  0.00           N  
ATOM    369  H   THR    29      29.050  54.836  20.952  1.00  0.00           H  
ATOM    370  CA  THR    29      27.027  54.278  20.579  1.00  0.00           C  
ATOM    371  HA  THR    29      26.117  54.846  20.385  1.00  0.00           H  
ATOM    372  CB  THR    29      27.430  53.566  19.274  1.00  0.00           C  
ATOM    373  HB  THR    29      28.283  52.910  19.454  1.00  0.00           H  
ATOM    374  CG2 THR    29      26.292  52.743  18.672  1.00  0.00           C  
ATOM    375 1HG2 THR    29      26.028  51.926  19.341  1.00  0.00           H  
ATOM    376 2HG2 THR    29      25.417  53.374  18.509  1.00  0.00           H  
ATOM    377 3HG2 THR    29      26.612  52.317  17.720  1.00  0.00           H  
ATOM    378  OG1 THR    29      27.790  54.535  18.319  1.00  0.00           O  
ATOM    379  HG1 THR    29      28.297  54.089  17.605  1.00  0.00           H  
ATOM    380  C   THR    29      26.708  53.256  21.672  1.00  0.00           C  
ATOM    381  O   THR    29      25.537  53.047  21.987  1.00  0.00           O  
ATOM    382  N   ILE    30      27.734  52.641  22.266  1.00  0.00           N  
ATOM    383  H   ILE    30      28.666  52.893  21.946  1.00  0.00           H  
ATOM    384  CA  ILE    30      27.657  51.527  23.230  1.00  0.00           C  
ATOM    385  HA  ILE    30      26.640  51.134  23.239  1.00  0.00           H  
ATOM    386  CB  ILE    30      28.623  50.384  22.806  1.00  0.00           C  
ATOM    387  HB  ILE    30      29.645  50.734  22.969  1.00  0.00           H  
ATOM    388  CG2 ILE    30      28.393  49.140  23.689  1.00  0.00           C  
ATOM    389 1HG2 ILE    30      29.125  48.366  23.465  1.00  0.00           H  
ATOM    390 2HG2 ILE    30      28.511  49.393  24.738  1.00  0.00           H  
ATOM    391 3HG2 ILE    30      27.390  48.744  23.527  1.00  0.00           H  
ATOM    392  CG1 ILE    30      28.507  49.984  21.317  1.00  0.00           C  
ATOM    393 2HG1 ILE    30      27.543  49.507  21.141  1.00  0.00           H  
ATOM    394 3HG1 ILE    30      28.566  50.868  20.684  1.00  0.00           H  
ATOM    395  CD1 ILE    30      29.632  49.047  20.856  1.00  0.00           C  
ATOM    396 1HD1 ILE    30      29.607  48.967  19.772  1.00  0.00           H  
ATOM    397 2HD1 ILE    30      30.601  49.453  21.150  1.00  0.00           H  
ATOM    398 3HD1 ILE    30      29.503  48.054  21.282  1.00  0.00           H  
ATOM    399  C   ILE    30      28.054  52.018  24.640  1.00  0.00           C  
ATOM    400  O   ILE    30      29.130  52.612  24.772  1.00  0.00           O  
ATOM    401  N   PRO    31      27.270  51.753  25.706  1.00  0.00           N  
ATOM    402  CD  PRO    31      25.946  51.143  25.695  1.00  0.00           C  
ATOM    403  HD2 PRO    31      25.957  50.179  25.187  1.00  0.00           H  
ATOM    404  HD3 PRO    31      25.244  51.820  25.207  1.00  0.00           H  
ATOM    405  CG  PRO    31      25.547  50.955  27.160  1.00  0.00           C  
ATOM    406  HG2 PRO    31      25.837  49.961  27.498  1.00  0.00           H  
ATOM    407  HG3 PRO    31      24.478  51.112  27.312  1.00  0.00           H  
ATOM    408  CB  PRO    31      26.378  52.009  27.891  1.00  0.00           C  
ATOM    409  HB2 PRO    31      26.562  51.736  28.930  1.00  0.00           H  
ATOM    410  HB3 PRO    31      25.871  52.973  27.834  1.00  0.00           H  
ATOM    411  CA  PRO    31      27.671  52.062  27.076  1.00  0.00           C  
ATOM    412  HA  PRO    31      28.086  53.070  27.131  1.00  0.00           H  
ATOM    413  C   PRO    31      28.713  51.053  27.585  1.00  0.00           C  
ATOM    414  O   PRO    31      28.685  49.883  27.206  1.00  0.00           O  
ATOM    415  N   ALA    32      29.609  51.498  28.475  1.00  0.00           N  
ATOM    416  H   ALA    32      29.576  52.474  28.733  1.00  0.00           H  
ATOM    417  CA  ALA    32      30.746  50.720  28.995  1.00  0.00           C  
ATOM    418  HA  ALA    32      31.487  50.599  28.203  1.00  0.00           H  
ATOM    419  CB  ALA    32      31.374  51.541  30.130  1.00  0.00           C  
ATOM    420  HB1 ALA    32      30.650  51.705  30.930  1.00  0.00           H  
ATOM    421  HB2 ALA    32      32.229  51.002  30.542  1.00  0.00           H  
ATOM    422  HB3 ALA    32      31.717  52.506  29.754  1.00  0.00           H  
ATOM    423  C   ALA    32      30.377  49.308  29.497  1.00  0.00           C  
ATOM    424  O   ALA    32      31.092  48.336  29.256  1.00  0.00           O  
ATOM    425  N   ASP    33      29.228  49.187  30.162  1.00  0.00           N  
ATOM    426  H   ASP    33      28.690  50.025  30.315  1.00  0.00           H  
ATOM    427  CA  ASP    33      28.759  47.938  30.765  1.00  0.00           C  
ATOM    428  HA  ASP    33      29.580  47.531  31.355  1.00  0.00           H  
ATOM    429  CB  ASP    33      27.599  48.281  31.713  1.00  0.00           C  
ATOM    430  HB2 ASP    33      27.739  49.288  32.112  1.00  0.00           H  
ATOM    431  HB3 ASP    33      26.657  48.270  31.166  1.00  0.00           H  
ATOM    432  CG  ASP    33      27.540  47.318  32.894  1.00  0.00           C  
ATOM    433  OD1 ASP    33      28.228  47.600  33.905  1.00  0.00           O  
ATOM    434  OD2 ASP    33      26.860  46.273  32.795  1.00  0.00           O1-
ATOM    435  C   ASP    33      28.362  46.877  29.716  1.00  0.00           C  
ATOM    436  O   ASP    33      28.533  45.680  29.949  1.00  0.00           O  
ATOM    437  N   GLU    34      27.903  47.321  28.540  1.00  0.00           N  
ATOM    438  H   GLU    34      27.847  48.326  28.418  1.00  0.00           H  
ATOM    439  CA  GLU    34      27.620  46.478  27.372  1.00  0.00           C  
ATOM    440  HA  GLU    34      27.272  45.505  27.720  1.00  0.00           H  
ATOM    441  CB  GLU    34      26.485  47.121  26.555  1.00  0.00           C  
ATOM    442  HB2 GLU    34      25.668  47.366  27.235  1.00  0.00           H  
ATOM    443  HB3 GLU    34      26.840  48.044  26.099  1.00  0.00           H  
ATOM    444  CG  GLU    34      25.934  46.196  25.460  1.00  0.00           C  
ATOM    445  HG2 GLU    34      26.706  46.028  24.709  1.00  0.00           H  
ATOM    446  HG3 GLU    34      25.662  45.235  25.900  1.00  0.00           H  
ATOM    447  CD  GLU    34      24.702  46.802  24.793  1.00  0.00           C  
ATOM    448  OE1 GLU    34      24.821  47.385  23.692  1.00  0.00           O  
ATOM    449  OE2 GLU    34      23.584  46.714  25.358  1.00  0.00           O1-
ATOM    450  C   GLU    34      28.886  46.252  26.521  1.00  0.00           C  
ATOM    451  O   GLU    34      29.074  45.167  25.967  1.00  0.00           O  
ATOM    452  N   LEU    35      29.816  47.217  26.477  1.00  0.00           N  
ATOM    453  H   LEU    35      29.624  48.103  26.933  1.00  0.00           H  
ATOM    454  CA  LEU    35      31.129  47.025  25.851  1.00  0.00           C  
ATOM    455  HA  LEU    35      30.960  46.701  24.823  1.00  0.00           H  
ATOM    456  CB  LEU    35      31.885  48.369  25.828  1.00  0.00           C  
ATOM    457  HB2 LEU    35      31.265  49.108  25.317  1.00  0.00           H  
ATOM    458  HB3 LEU    35      32.030  48.709  26.854  1.00  0.00           H  
ATOM    459  CG  LEU    35      33.267  48.321  25.140  1.00  0.00           C  
ATOM    460  HG  LEU    35      33.915  47.643  25.695  1.00  0.00           H  
ATOM    461  CD1 LEU    35      33.189  47.840  23.683  1.00  0.00           C  
ATOM    462 1HD1 LEU    35      32.864  46.802  23.641  1.00  0.00           H  
ATOM    463 2HD1 LEU    35      32.492  48.462  23.118  1.00  0.00           H  
ATOM    464 3HD1 LEU    35      34.176  47.901  23.221  1.00  0.00           H  
ATOM    465  CD2 LEU    35      33.903  49.720  25.180  1.00  0.00           C  
ATOM    466 1HD2 LEU    35      33.985  50.060  26.211  1.00  0.00           H  
ATOM    467 2HD2 LEU    35      34.902  49.685  24.744  1.00  0.00           H  
ATOM    468 3HD2 LEU    35      33.291  50.425  24.619  1.00  0.00           H  
ATOM    469  C   LEU    35      31.906  45.898  26.551  1.00  0.00           C  
ATOM    470  O   LEU    35      32.417  45.005  25.881  1.00  0.00           O  
HETATM  471  N   HIP    36      31.892  45.858  27.885  1.00  0.00           N  
HETATM  472  H   HIP    36      31.507  46.646  28.395  1.00  0.00           H  
HETATM  473  CA  HIP    36      32.424  44.731  28.644  1.00  0.00           C  
HETATM  474  HA  HIP    36      33.494  44.659  28.446  1.00  0.00           H  
HETATM  475  CB  HIP    36      32.223  45.016  30.141  1.00  0.00           C  
HETATM  476  HB2 HIP    36      31.167  45.206  30.328  1.00  0.00           H  
HETATM  477  HB3 HIP    36      32.501  44.117  30.694  1.00  0.00           H  
HETATM  478  CG  HIP    36      33.030  46.151  30.717  1.00  0.00           C  
HETATM  479  ND1 HIP    36      32.703  46.866  31.852  1.00  0.00           N  
HETATM  480  HD1 HIP    36      31.868  46.722  32.416  1.00  0.00           H  
HETATM  481  CE1 HIP    36      33.729  47.685  32.147  1.00  0.00           C  
HETATM  482  HE1 HIP    36      33.806  48.310  33.029  1.00  0.00           H  
HETATM  483  NE2 HIP    36      34.694  47.520  31.223  1.00  0.00           N  
HETATM  484  HE2 HIP    36      35.634  47.935  31.273  1.00  0.00           H  
HETATM  485  CD2 HIP    36      34.272  46.558  30.319  1.00  0.00           C  
HETATM  486  HD2 HIP    36      34.852  46.156  29.501  1.00  0.00           H  
HETATM  487  C   HIP    36      31.773  43.368  28.249  1.00  0.00           C  
HETATM  488  O   HIP    36      32.459  42.346  28.203  1.00  0.00           O  
ATOM    489  N   GLU    37      30.471  43.336  27.919  1.00  0.00           N  
ATOM    490  H   GLU    37      29.943  44.199  27.929  1.00  0.00           H  
ATOM    491  CA  GLU    37      29.777  42.121  27.462  1.00  0.00           C  
ATOM    492  HA  GLU    37      30.030  41.304  28.140  1.00  0.00           H  
ATOM    493  CB  GLU    37      28.257  42.361  27.542  1.00  0.00           C  
ATOM    494  HB2 GLU    37      28.020  42.708  28.548  1.00  0.00           H  
ATOM    495  HB3 GLU    37      27.962  43.146  26.849  1.00  0.00           H  
ATOM    496  CG  GLU    37      27.415  41.109  27.264  1.00  0.00           C  
ATOM    497  HG2 GLU    37      28.045  40.226  27.208  1.00  0.00           H  
ATOM    498  HG3 GLU    37      26.742  40.962  28.106  1.00  0.00           H  
ATOM    499  CD  GLU    37      26.579  41.215  25.988  1.00  0.00           C  
ATOM    500  OE1 GLU    37      25.328  41.225  26.107  1.00  0.00           O  
ATOM    501  OE2 GLU    37      27.148  41.224  24.874  1.00  0.00           O1-
ATOM    502  C   GLU    37      30.209  41.706  26.042  1.00  0.00           C  
ATOM    503  O   GLU    37      30.262  40.513  25.726  1.00  0.00           O  
HETATM  504  N   HIP    38      30.543  42.675  25.188  1.00  0.00           N  
HETATM  505  H   HIP    38      30.427  43.638  25.481  1.00  0.00           H  
HETATM  506  CA  HIP    38      31.025  42.434  23.836  1.00  0.00           C  
HETATM  507  HA  HIP    38      30.442  41.632  23.394  1.00  0.00           H  
HETATM  508  CB  HIP    38      30.744  43.693  23.006  1.00  0.00           C  
HETATM  509  HB2 HIP    38      31.226  44.552  23.473  1.00  0.00           H  
HETATM  510  HB3 HIP    38      31.200  43.551  22.024  1.00  0.00           H  
HETATM  511  CG  HIP    38      29.284  44.009  22.778  1.00  0.00           C  
HETATM  512  ND1 HIP    38      28.168  43.346  23.276  1.00  0.00           N  
HETATM  513  HD1 HIP    38      28.149  42.533  23.889  1.00  0.00           H  
HETATM  514  CE1 HIP    38      27.074  43.927  22.752  1.00  0.00           C  
HETATM  515  HE1 HIP    38      26.055  43.590  22.898  1.00  0.00           H  
HETATM  516  NE2 HIP    38      27.455  44.941  21.956  1.00  0.00           N  
HETATM  517  HE2 HIP    38      26.811  45.518  21.403  1.00  0.00           H  
HETATM  518  CD2 HIP    38      28.836  45.001  21.952  1.00  0.00           C  
HETATM  519  HD2 HIP    38      29.452  45.671  21.368  1.00  0.00           H  
HETATM  520  C   HIP    38      32.517  42.003  23.774  1.00  0.00           C  
HETATM  521  O   HIP    38      32.899  41.235  22.886  1.00  0.00           O  
ATOM    522  N   LEU    39      33.370  42.451  24.708  1.00  0.00           N  
ATOM    523  H   LEU    39      33.024  43.118  25.390  1.00  0.00           H  
ATOM    524  CA  LEU    39      34.787  42.062  24.810  1.00  0.00           C  
ATOM    525  HA  LEU    39      35.207  41.973  23.808  1.00  0.00           H  
ATOM    526  CB  LEU    39      35.553  43.171  25.566  1.00  0.00           C  
ATOM    527  HB2 LEU    39      35.051  43.346  26.519  1.00  0.00           H  
ATOM    528  HB3 LEU    39      36.561  42.815  25.785  1.00  0.00           H  
ATOM    529  CG  LEU    39      35.671  44.508  24.800  1.00  0.00           C  
ATOM    530  HG  LEU    39      34.685  44.826  24.460  1.00  0.00           H  
ATOM    531  CD1 LEU    39      36.215  45.585  25.749  1.00  0.00           C  
ATOM    532 1HD1 LEU    39      35.529  45.720  26.586  1.00  0.00           H  
ATOM    533 2HD1 LEU    39      37.190  45.284  26.130  1.00  0.00           H  
ATOM    534 3HD1 LEU    39      36.309  46.534  25.220  1.00  0.00           H  
ATOM    535  CD2 LEU    39      36.593  44.391  23.576  1.00  0.00           C  
ATOM    536 1HD2 LEU    39      36.701  45.367  23.101  1.00  0.00           H  
ATOM    537 2HD2 LEU    39      37.578  44.033  23.878  1.00  0.00           H  
ATOM    538 3HD2 LEU    39      36.168  43.703  22.845  1.00  0.00           H  
ATOM    539  C   LEU    39      34.933  40.671  25.461  1.00  0.00           C  
ATOM    540  O   LEU    39      35.435  40.539  26.576  1.00  0.00           O  
ATOM    541  N   GLN    40      34.422  39.637  24.792  1.00  0.00           N  
ATOM    542  H   GLN    40      34.055  39.829  23.869  1.00  0.00           H  
ATOM    543  CA  GLN    40      34.109  38.340  25.404  1.00  0.00           C  
ATOM    544  HA  GLN    40      33.865  38.513  26.455  1.00  0.00           H  
ATOM    545  CB  GLN    40      32.849  37.759  24.732  1.00  0.00           C  
ATOM    546  HB2 GLN    40      32.532  36.887  25.306  1.00  0.00           H  
ATOM    547  HB3 GLN    40      32.043  38.492  24.783  1.00  0.00           H  
ATOM    548  CG  GLN    40      33.052  37.332  23.263  1.00  0.00           C  
ATOM    549  HG2 GLN    40      33.110  38.215  22.627  1.00  0.00           H  
ATOM    550  HG3 GLN    40      33.986  36.783  23.161  1.00  0.00           H  
ATOM    551  CD  GLN    40      31.920  36.435  22.764  1.00  0.00           C  
ATOM    552  OE1 GLN    40      30.757  36.608  23.112  1.00  0.00           O  
ATOM    553  NE2 GLN    40      32.206  35.427  21.971  1.00  0.00           N  
ATOM    554 1HE2 GLN    40      31.459  34.810  21.680  1.00  0.00           H  
ATOM    555 2HE2 GLN    40      33.161  35.207  21.706  1.00  0.00           H  
ATOM    556  C   GLN    40      35.237  37.292  25.407  1.00  0.00           C  
ATOM    557  O   GLN    40      35.026  36.217  25.971  1.00  0.00           O  
ATOM    558  N   LYS    41      36.395  37.528  24.770  1.00  0.00           N  
ATOM    559  H   LYS    41      36.538  38.436  24.341  1.00  0.00           H  
ATOM    560  CA  LYS    41      37.408  36.476  24.518  1.00  0.00           C  
ATOM    561  HA  LYS    41      37.193  35.645  25.185  1.00  0.00           H  
ATOM    562  CB  LYS    41      37.225  35.938  23.083  1.00  0.00           C  
ATOM    563  HB2 LYS    41      37.861  35.061  22.948  1.00  0.00           H  
ATOM    564  HB3 LYS    41      36.190  35.614  22.962  1.00  0.00           H  
ATOM    565  CG  LYS    41      37.565  36.959  21.986  1.00  0.00           C  
ATOM    566  HG2 LYS    41      36.995  37.872  22.154  1.00  0.00           H  
ATOM    567  HG3 LYS    41      38.629  37.188  22.029  1.00  0.00           H  
ATOM    568  CD  LYS    41      37.226  36.417  20.593  1.00  0.00           C  
ATOM    569  HD2 LYS    41      37.730  35.459  20.453  1.00  0.00           H  
ATOM    570  HD3 LYS    41      36.150  36.250  20.520  1.00  0.00           H  
ATOM    571  CE  LYS    41      37.669  37.363  19.468  1.00  0.00           C  
ATOM    572  HE2 LYS    41      38.751  37.508  19.521  1.00  0.00           H  
ATOM    573  HE3 LYS    41      37.445  36.880  18.514  1.00  0.00           H  
ATOM    574  NZ  LYS    41      36.974  38.669  19.511  1.00  0.00           N1+
ATOM    575  HZ1 LYS    41      35.972  38.537  19.628  1.00  0.00           H  
ATOM    576  HZ2 LYS    41      37.312  39.250  20.267  1.00  0.00           H  
ATOM    577  HZ3 LYS    41      37.119  39.173  18.640  1.00  0.00           H  
ATOM    578  C   LYS    41      38.873  36.903  24.799  1.00  0.00           C  
ATOM    579  O   LYS    41      39.192  38.090  24.667  1.00  0.00           O  
ATOM    580  N   PRO    42      39.773  35.964  25.162  1.00  0.00           N  
ATOM    581  CD  PRO    42      39.476  34.579  25.519  1.00  0.00           C  
ATOM    582  HD2 PRO    42      39.130  34.012  24.654  1.00  0.00           H  
ATOM    583  HD3 PRO    42      38.730  34.552  26.314  1.00  0.00           H  
ATOM    584  CG  PRO    42      40.780  33.983  26.047  1.00  0.00           C  
ATOM    585  HG2 PRO    42      41.297  33.463  25.244  1.00  0.00           H  
ATOM    586  HG3 PRO    42      40.610  33.329  26.900  1.00  0.00           H  
ATOM    587  CB  PRO    42      41.575  35.215  26.454  1.00  0.00           C  
ATOM    588  HB2 PRO    42      42.638  35.021  26.518  1.00  0.00           H  
ATOM    589  HB3 PRO    42      41.204  35.576  27.413  1.00  0.00           H  
ATOM    590  CA  PRO    42      41.201  36.217  25.366  1.00  0.00           C  
ATOM    591  HA  PRO    42      41.363  37.218  25.749  1.00  0.00           H  
ATOM    592  C   PRO    42      41.974  36.058  24.037  1.00  0.00           C  
ATOM    593  O   PRO    42      41.402  36.316  22.979  1.00  0.00           O  
ATOM    594  N   SER    43      43.252  35.646  24.038  1.00  0.00           N  
ATOM    595  H   SER    43      43.741  35.454  24.915  1.00  0.00           H  
ATOM    596  CA  SER    43      43.997  35.427  22.779  1.00  0.00           C  
ATOM    597  HA  SER    43      43.888  36.316  22.157  1.00  0.00           H  
ATOM    598  CB  SER    43      45.505  35.244  23.024  1.00  0.00           C  
ATOM    599  HB2 SER    43      46.012  35.202  22.059  1.00  0.00           H  
ATOM    600  HB3 SER    43      45.889  36.101  23.574  1.00  0.00           H  
ATOM    601  OG  SER    43      45.804  34.063  23.742  1.00  0.00           O  
ATOM    602  HG  SER    43      45.520  34.212  24.678  1.00  0.00           H  
ATOM    603  C   SER    43      43.468  34.252  21.944  1.00  0.00           C  
ATOM    604  O   SER    43      43.395  34.379  20.716  1.00  0.00           O  
ATOM    605  N   THR    44      43.083  33.130  22.581  1.00  0.00           N  
ATOM    606  H   THR    44      43.191  33.085  23.586  1.00  0.00           H  
ATOM    607  CA  THR    44      42.609  31.912  21.905  1.00  0.00           C  
ATOM    608  HA  THR    44      42.140  32.210  20.969  1.00  0.00           H  
ATOM    609  CB  THR    44      43.766  30.951  21.566  1.00  0.00           C  
ATOM    610  HB  THR    44      43.355  30.128  20.986  1.00  0.00           H  
ATOM    611  CG2 THR    44      44.883  31.578  20.732  1.00  0.00           C  
ATOM    612 1HG2 THR    44      45.428  32.317  21.318  1.00  0.00           H  
ATOM    613 2HG2 THR    44      45.573  30.798  20.415  1.00  0.00           H  
ATOM    614 3HG2 THR    44      44.460  32.050  19.847  1.00  0.00           H  
ATOM    615  OG1 THR    44      44.338  30.428  22.743  1.00  0.00           O  
ATOM    616  HG1 THR    44      45.118  29.897  22.483  1.00  0.00           H  
ATOM    617  C   THR    44      41.553  31.168  22.719  1.00  0.00           C  
ATOM    618  O   THR    44      41.482  31.274  23.944  1.00  0.00           O  
ATOM    619  N   ALA    45      40.774  30.322  22.041  1.00  0.00           N  
ATOM    620  H   ALA    45      40.826  30.333  21.029  1.00  0.00           H  
ATOM    621  CA  ALA    45      39.864  29.367  22.677  1.00  0.00           C  
ATOM    622  HA  ALA    45      39.111  29.923  23.238  1.00  0.00           H  
ATOM    623  CB  ALA    45      39.157  28.562  21.578  1.00  0.00           C  
ATOM    624  HB1 ALA    45      38.449  27.865  22.031  1.00  0.00           H  
ATOM    625  HB2 ALA    45      38.610  29.234  20.919  1.00  0.00           H  
ATOM    626  HB3 ALA    45      39.884  27.995  20.993  1.00  0.00           H  
ATOM    627  C   ALA    45      40.593  28.451  23.679  1.00  0.00           C  
ATOM    628  O   ALA    45      40.007  28.079  24.696  1.00  0.00           O  
ATOM    629  N   ARG    46      41.881  28.150  23.449  1.00  0.00           N  
ATOM    630  H   ARG    46      42.298  28.479  22.585  1.00  0.00           H  
ATOM    631  CA  ARG    46      42.727  27.440  24.414  1.00  0.00           C  
ATOM    632  HA  ARG    46      42.268  26.470  24.607  1.00  0.00           H  
ATOM    633  CB  ARG    46      44.135  27.194  23.847  1.00  0.00           C  
ATOM    634  HB2 ARG    46      44.065  26.735  22.859  1.00  0.00           H  
ATOM    635  HB3 ARG    46      44.631  28.155  23.747  1.00  0.00           H  
ATOM    636  CG  ARG    46      44.988  26.290  24.758  1.00  0.00           C  
ATOM    637  HG2 ARG    46      44.687  26.408  25.797  1.00  0.00           H  
ATOM    638  HG3 ARG    46      44.834  25.244  24.484  1.00  0.00           H  
ATOM    639  CD  ARG    46      46.479  26.639  24.693  1.00  0.00           C  
ATOM    640  HD2 ARG    46      46.602  27.710  24.857  1.00  0.00           H  
ATOM    641  HD3 ARG    46      46.989  26.126  25.506  1.00  0.00           H  
ATOM    642  NE  ARG    46      47.090  26.277  23.407  1.00  0.00           N  
ATOM    643  HE  ARG    46      46.983  26.956  22.658  1.00  0.00           H  
ATOM    644  CZ  ARG    46      47.792  25.177  23.153  1.00  0.00           C  
ATOM    645  NH1 ARG    46      48.331  25.012  21.971  1.00  0.00           N1+
ATOM    646 1HH1 ARG    46      48.210  25.697  21.231  1.00  0.00           H  
ATOM    647 2HH1 ARG    46      48.910  24.195  21.799  1.00  0.00           H  
ATOM    648  NH2 ARG    46      47.994  24.230  24.048  1.00  0.00           N  
ATOM    649 1HH2 ARG    46      47.602  24.293  24.978  1.00  0.00           H  
ATOM    650 2HH2 ARG    46      48.486  23.378  23.778  1.00  0.00           H  
ATOM    651  C   ARG    46      42.808  28.195  25.748  1.00  0.00           C  
ATOM    652  O   ARG    46      42.497  27.588  26.772  1.00  0.00           O  
ATOM    653  N   THR    47      43.224  29.473  25.790  1.00  0.00           N  
ATOM    654  H   THR    47      43.383  29.983  24.925  1.00  0.00           H  
ATOM    655  CA  THR    47      43.409  30.189  27.074  1.00  0.00           C  
ATOM    656  HA  THR    47      43.969  29.541  27.747  1.00  0.00           H  
ATOM    657  CB  THR    47      44.228  31.479  26.930  1.00  0.00           C  
ATOM    658  HB  THR    47      44.255  31.990  27.894  1.00  0.00           H  
ATOM    659  CG2 THR    47      45.664  31.179  26.500  1.00  0.00           C  
ATOM    660 1HG2 THR    47      45.668  30.685  25.530  1.00  0.00           H  
ATOM    661 2HG2 THR    47      46.228  32.109  26.424  1.00  0.00           H  
ATOM    662 3HG2 THR    47      46.147  30.538  27.238  1.00  0.00           H  
ATOM    663  OG1 THR    47      43.656  32.335  25.979  1.00  0.00           O  
ATOM    664  HG1 THR    47      44.158  33.179  26.016  1.00  0.00           H  
ATOM    665  C   THR    47      42.080  30.432  27.779  1.00  0.00           C  
ATOM    666  O   THR    47      42.023  30.312  29.000  1.00  0.00           O  
ATOM    667  N   LYS    48      40.991  30.624  27.028  1.00  0.00           N  
ATOM    668  H   LYS    48      41.129  30.774  26.032  1.00  0.00           H  
ATOM    669  CA  LYS    48      39.616  30.618  27.554  1.00  0.00           C  
ATOM    670  HA  LYS    48      39.527  31.416  28.293  1.00  0.00           H  
ATOM    671  CB  LYS    48      38.657  30.910  26.375  1.00  0.00           C  
ATOM    672  HB2 LYS    48      39.106  31.678  25.746  1.00  0.00           H  
ATOM    673  HB3 LYS    48      38.556  30.022  25.751  1.00  0.00           H  
ATOM    674  CG  LYS    48      37.249  31.413  26.746  1.00  0.00           C  
ATOM    675  HG2 LYS    48      37.334  32.332  27.328  1.00  0.00           H  
ATOM    676  HG3 LYS    48      36.731  31.652  25.816  1.00  0.00           H  
ATOM    677  CD  LYS    48      36.407  30.396  27.526  1.00  0.00           C  
ATOM    678  HD2 LYS    48      36.507  29.412  27.065  1.00  0.00           H  
ATOM    679  HD3 LYS    48      36.766  30.360  28.552  1.00  0.00           H  
ATOM    680  CE  LYS    48      34.926  30.791  27.531  1.00  0.00           C  
ATOM    681  HE2 LYS    48      34.810  31.775  27.992  1.00  0.00           H  
ATOM    682  HE3 LYS    48      34.584  30.854  26.494  1.00  0.00           H  
ATOM    683  NZ  LYS    48      34.098  29.796  28.252  1.00  0.00           N1+
ATOM    684  HZ1 LYS    48      33.111  29.966  28.077  1.00  0.00           H  
ATOM    685  HZ2 LYS    48      34.313  28.847  27.948  1.00  0.00           H  
ATOM    686  HZ3 LYS    48      34.234  29.841  29.258  1.00  0.00           H  
ATOM    687  C   LYS    48      39.308  29.287  28.274  1.00  0.00           C  
ATOM    688  O   LYS    48      38.992  29.271  29.467  1.00  0.00           O  
ATOM    689  N   ARG    49      39.445  28.160  27.563  1.00  0.00           N  
ATOM    690  H   ARG    49      39.715  28.254  26.589  1.00  0.00           H  
ATOM    691  CA  ARG    49      39.189  26.800  28.058  1.00  0.00           C  
ATOM    692  HA  ARG    49      38.151  26.745  28.391  1.00  0.00           H  
ATOM    693  CB  ARG    49      39.363  25.844  26.868  1.00  0.00           C  
ATOM    694  HB2 ARG    49      38.668  26.152  26.086  1.00  0.00           H  
ATOM    695  HB3 ARG    49      40.378  25.937  26.479  1.00  0.00           H  
ATOM    696  CG  ARG    49      39.092  24.372  27.198  1.00  0.00           C  
ATOM    697  HG2 ARG    49      39.874  23.997  27.859  1.00  0.00           H  
ATOM    698  HG3 ARG    49      38.135  24.294  27.712  1.00  0.00           H  
ATOM    699  CD  ARG    49      39.038  23.503  25.931  1.00  0.00           C  
ATOM    700  HD2 ARG    49      38.801  22.480  26.229  1.00  0.00           H  
ATOM    701  HD3 ARG    49      38.229  23.849  25.288  1.00  0.00           H  
ATOM    702  NE  ARG    49      40.321  23.494  25.203  1.00  0.00           N  
ATOM    703  HE  ARG    49      41.057  22.925  25.613  1.00  0.00           H  
ATOM    704  CZ  ARG    49      40.607  24.090  24.049  1.00  0.00           C  
ATOM    705  NH1 ARG    49      39.778  24.879  23.399  1.00  0.00           N1+
ATOM    706 1HH1 ARG    49      38.856  25.093  23.763  1.00  0.00           H  
ATOM    707 2HH1 ARG    49      40.054  25.248  22.500  1.00  0.00           H  
ATOM    708  NH2 ARG    49      41.785  23.901  23.507  1.00  0.00           N  
ATOM    709 1HH2 ARG    49      42.473  23.306  23.965  1.00  0.00           H  
ATOM    710 2HH2 ARG    49      41.995  24.329  22.614  1.00  0.00           H  
ATOM    711  C   ARG    49      40.086  26.418  29.248  1.00  0.00           C  
ATOM    712  O   ARG    49      39.617  25.777  30.189  1.00  0.00           O  
ATOM    713  N   LEU    50      41.351  26.846  29.245  1.00  0.00           N  
ATOM    714  H   LEU    50      41.679  27.325  28.414  1.00  0.00           H  
ATOM    715  CA  LEU    50      42.318  26.629  30.326  1.00  0.00           C  
ATOM    716  HA  LEU    50      42.322  25.567  30.575  1.00  0.00           H  
ATOM    717  CB  LEU    50      43.714  27.008  29.780  1.00  0.00           C  
ATOM    718  HB2 LEU    50      43.761  26.694  28.738  1.00  0.00           H  
ATOM    719  HB3 LEU    50      43.833  28.091  29.801  1.00  0.00           H  
ATOM    720  CG  LEU    50      44.919  26.335  30.464  1.00  0.00           C  
ATOM    721  HG  LEU    50      44.801  25.253  30.392  1.00  0.00           H  
ATOM    722  CD1 LEU    50      46.203  26.719  29.715  1.00  0.00           C  
ATOM    723 1HD1 LEU    50      46.351  27.799  29.757  1.00  0.00           H  
ATOM    724 2HD1 LEU    50      47.060  26.221  30.169  1.00  0.00           H  
ATOM    725 3HD1 LEU    50      46.133  26.406  28.672  1.00  0.00           H  
ATOM    726  CD2 LEU    50      45.051  26.713  31.940  1.00  0.00           C  
ATOM    727 1HD2 LEU    50      44.261  26.226  32.508  1.00  0.00           H  
ATOM    728 2HD2 LEU    50      46.008  26.370  32.330  1.00  0.00           H  
ATOM    729 3HD2 LEU    50      44.985  27.793  32.063  1.00  0.00           H  
ATOM    730  C   LEU    50      41.882  27.391  31.593  1.00  0.00           C  
ATOM    731  O   LEU    50      41.666  26.774  32.634  1.00  0.00           O  
ATOM    732  N   LYS    51      41.619  28.703  31.499  1.00  0.00           N  
ATOM    733  H   LYS    51      41.786  29.171  30.613  1.00  0.00           H  
ATOM    734  CA  LYS    51      41.090  29.508  32.616  1.00  0.00           C  
ATOM    735  HA  LYS    51      41.837  29.527  33.413  1.00  0.00           H  
ATOM    736  CB  LYS    51      40.868  30.945  32.104  1.00  0.00           C  
ATOM    737  HB2 LYS    51      41.798  31.306  31.663  1.00  0.00           H  
ATOM    738  HB3 LYS    51      40.108  30.932  31.321  1.00  0.00           H  
ATOM    739  CG  LYS    51      40.434  31.928  33.206  1.00  0.00           C  
ATOM    740  HG2 LYS    51      39.492  31.593  33.644  1.00  0.00           H  
ATOM    741  HG3 LYS    51      41.197  31.957  33.985  1.00  0.00           H  
ATOM    742  CD  LYS    51      40.238  33.341  32.638  1.00  0.00           C  
ATOM    743  HD2 LYS    51      41.188  33.706  32.244  1.00  0.00           H  
ATOM    744  HD3 LYS    51      39.508  33.307  31.826  1.00  0.00           H  
ATOM    745  CE  LYS    51      39.740  34.300  33.725  1.00  0.00           C  
ATOM    746  HE2 LYS    51      38.806  33.916  34.146  1.00  0.00           H  
ATOM    747  HE3 LYS    51      40.483  34.345  34.526  1.00  0.00           H  
ATOM    748  NZ  LYS    51      39.514  35.656  33.175  1.00  0.00           N1+
ATOM    749  HZ1 LYS    51      40.350  36.018  32.722  1.00  0.00           H  
ATOM    750  HZ2 LYS    51      38.791  35.651  32.463  1.00  0.00           H  
ATOM    751  HZ3 LYS    51      39.229  36.308  33.899  1.00  0.00           H  
ATOM    752  C   LYS    51      39.805  28.905  33.225  1.00  0.00           C  
ATOM    753  O   LYS    51      39.653  28.867  34.447  1.00  0.00           O  
ATOM    754  N   GLU    52      38.913  28.376  32.382  1.00  0.00           N  
ATOM    755  H   GLU    52      39.097  28.479  31.391  1.00  0.00           H  
ATOM    756  CA  GLU    52      37.648  27.743  32.780  1.00  0.00           C  
ATOM    757  HA  GLU    52      37.156  28.399  33.501  1.00  0.00           H  
ATOM    758  CB  GLU    52      36.740  27.623  31.546  1.00  0.00           C  
ATOM    759  HB2 GLU    52      37.313  27.176  30.732  1.00  0.00           H  
ATOM    760  HB3 GLU    52      35.902  26.961  31.758  1.00  0.00           H  
ATOM    761  CG  GLU    52      36.170  28.966  31.076  1.00  0.00           C  
ATOM    762  HG2 GLU    52      36.901  29.764  31.206  1.00  0.00           H  
ATOM    763  HG3 GLU    52      35.965  28.865  30.014  1.00  0.00           H  
ATOM    764  CD  GLU    52      34.867  29.344  31.777  1.00  0.00           C  
ATOM    765  OE1 GLU    52      33.890  29.676  31.064  1.00  0.00           O  
ATOM    766  OE2 GLU    52      34.798  29.343  33.029  1.00  0.00           O1-
ATOM    767  C   GLU    52      37.786  26.370  33.474  1.00  0.00           C  
ATOM    768  O   GLU    52      36.767  25.861  33.954  1.00  0.00           O  
ATOM    769  N   ARG    53      38.996  25.785  33.556  1.00  0.00           N  
ATOM    770  H   ARG    53      39.772  26.218  33.069  1.00  0.00           H  
ATOM    771  CA  ARG    53      39.285  24.599  34.382  1.00  0.00           C  
ATOM    772  HA  ARG    53      38.343  24.242  34.800  1.00  0.00           H  
ATOM    773  CB  ARG    53      39.832  23.444  33.519  1.00  0.00           C  
ATOM    774  HB2 ARG    53      39.908  22.570  34.160  1.00  0.00           H  
ATOM    775  HB3 ARG    53      39.105  23.209  32.744  1.00  0.00           H  
ATOM    776  CG  ARG    53      41.204  23.689  32.868  1.00  0.00           C  
ATOM    777  HG2 ARG    53      41.068  24.279  31.964  1.00  0.00           H  
ATOM    778  HG3 ARG    53      41.820  24.258  33.560  1.00  0.00           H  
ATOM    779  CD  ARG    53      41.931  22.378  32.508  1.00  0.00           C  
ATOM    780  HD2 ARG    53      41.877  21.683  33.346  1.00  0.00           H  
ATOM    781  HD3 ARG    53      41.420  21.921  31.660  1.00  0.00           H  
ATOM    782  NE  ARG    53      43.349  22.590  32.154  1.00  0.00           N  
ATOM    783  HE  ARG    53      43.633  22.364  31.207  1.00  0.00           H  
ATOM    784  CZ  ARG    53      44.303  23.078  32.939  1.00  0.00           C  
ATOM    785  NH1 ARG    53      45.471  23.337  32.405  1.00  0.00           N1+
ATOM    786 1HH1 ARG    53      45.641  23.049  31.448  1.00  0.00           H  
ATOM    787 2HH1 ARG    53      46.191  23.815  32.942  1.00  0.00           H  
ATOM    788  NH2 ARG    53      44.119  23.308  34.220  1.00  0.00           N  
ATOM    789 1HH2 ARG    53      43.284  22.963  34.680  1.00  0.00           H  
ATOM    790 2HH2 ARG    53      44.812  23.787  34.794  1.00  0.00           H  
ATOM    791  C   ARG    53      40.200  24.863  35.596  1.00  0.00           C  
ATOM    792  O   ARG    53      40.200  24.056  36.529  1.00  0.00           O  
ATOM    793  N   CYS    54      40.984  25.950  35.614  1.00  0.00           N  
ATOM    794  H   CYS    54      41.003  26.540  34.793  1.00  0.00           H  
ATOM    795  CA  CYS    54      41.903  26.283  36.715  1.00  0.00           C  
ATOM    796  HA  CYS    54      42.669  25.512  36.773  1.00  0.00           H  
ATOM    797  CB  CYS    54      42.602  27.613  36.409  1.00  0.00           C  
ATOM    798  HB2 CYS    54      41.861  28.370  36.143  1.00  0.00           H  
ATOM    799  HB3 CYS    54      43.132  27.960  37.298  1.00  0.00           H  
ATOM    800  SG  CYS    54      43.798  27.410  35.066  1.00  0.00           S  
ATOM    801  HG  CYS    54      44.406  26.303  35.532  1.00  0.00           H  
ATOM    802  C   CYS    54      41.198  26.353  38.084  1.00  0.00           C  
ATOM    803  O   CYS    54      40.349  27.219  38.289  1.00  0.00           O  
ATOM    804  N   ARG    55      41.577  25.475  39.021  1.00  0.00           N  
ATOM    805  H   ARG    55      42.268  24.779  38.761  1.00  0.00           H  
ATOM    806  CA  ARG    55      41.049  25.432  40.393  1.00  0.00           C  
ATOM    807  HA  ARG    55      40.081  25.936  40.413  1.00  0.00           H  
ATOM    808  CB  ARG    55      40.809  23.964  40.783  1.00  0.00           C  
ATOM    809  HB2 ARG    55      40.193  23.516  40.005  1.00  0.00           H  
ATOM    810  HB3 ARG    55      41.759  23.432  40.814  1.00  0.00           H  
ATOM    811  CG  ARG    55      40.086  23.798  42.130  1.00  0.00           C  
ATOM    812  HG2 ARG    55      40.767  24.083  42.932  1.00  0.00           H  
ATOM    813  HG3 ARG    55      39.216  24.455  42.169  1.00  0.00           H  
ATOM    814  CD  ARG    55      39.632  22.346  42.359  1.00  0.00           C  
ATOM    815  HD2 ARG    55      40.473  21.676  42.191  1.00  0.00           H  
ATOM    816  HD3 ARG    55      39.324  22.240  43.397  1.00  0.00           H  
ATOM    817  NE  ARG    55      38.507  21.967  41.483  1.00  0.00           N  
ATOM    818  HE  ARG    55      38.050  22.721  40.972  1.00  0.00           H  
ATOM    819  CZ  ARG    55      38.027  20.744  41.290  1.00  0.00           C  
ATOM    820  NH1 ARG    55      38.454  19.699  41.967  1.00  0.00           N1+
ATOM    821 1HH1 ARG    55      39.090  19.819  42.745  1.00  0.00           H  
ATOM    822 2HH1 ARG    55      38.036  18.798  41.799  1.00  0.00           H  
ATOM    823  NH2 ARG    55      37.080  20.536  40.407  1.00  0.00           N  
ATOM    824 1HH2 ARG    55      36.692  21.293  39.859  1.00  0.00           H  
ATOM    825 2HH2 ARG    55      36.740  19.592  40.249  1.00  0.00           H  
ATOM    826  C   ARG    55      41.999  26.180  41.340  1.00  0.00           C  
ATOM    827  O   ARG    55      43.027  25.654  41.765  1.00  0.00           O  
ATOM    828  N   TRP    56      41.675  27.443  41.618  1.00  0.00           N  
ATOM    829  H   TRP    56      40.834  27.808  41.193  1.00  0.00           H  
ATOM    830  CA  TRP    56      42.549  28.411  42.292  1.00  0.00           C  
ATOM    831  HA  TRP    56      43.534  28.358  41.824  1.00  0.00           H  
ATOM    832  CB  TRP    56      41.982  29.819  42.051  1.00  0.00           C  
ATOM    833  HB2 TRP    56      41.182  29.994  42.772  1.00  0.00           H  
ATOM    834  HB3 TRP    56      42.764  30.552  42.255  1.00  0.00           H  
ATOM    835  CG  TRP    56      41.421  30.081  40.681  1.00  0.00           C  
ATOM    836  CD1 TRP    56      40.104  30.085  40.374  1.00  0.00           C  
ATOM    837  HD1 TRP    56      39.295  29.902  41.073  1.00  0.00           H  
ATOM    838  NE1 TRP    56      39.934  30.361  39.034  1.00  0.00           N  
ATOM    839  HE1 TRP    56      39.022  30.392  38.590  1.00  0.00           H  
ATOM    840  CE2 TRP    56      41.139  30.552  38.396  1.00  0.00           C  
ATOM    841  CZ2 TRP    56      41.482  30.864  37.073  1.00  0.00           C  
ATOM    842  HZ2 TRP    56      40.709  31.027  36.337  1.00  0.00           H  
ATOM    843  CH2 TRP    56      42.840  30.945  36.722  1.00  0.00           C  
ATOM    844  HH2 TRP    56      43.125  31.174  35.706  1.00  0.00           H  
ATOM    845  CZ3 TRP    56      43.828  30.701  37.693  1.00  0.00           C  
ATOM    846  HZ3 TRP    56      44.869  30.730  37.410  1.00  0.00           H  
ATOM    847  CE3 TRP    56      43.468  30.414  39.025  1.00  0.00           C  
ATOM    848  HE3 TRP    56      44.232  30.239  39.764  1.00  0.00           H  
ATOM    849  CD2 TRP    56      42.115  30.341  39.417  1.00  0.00           C  
ATOM    850  C   TRP    56      42.721  28.129  43.800  1.00  0.00           C  
ATOM    851  O   TRP    56      41.752  27.847  44.506  1.00  0.00           O  
ATOM    852  N   LYS    57      43.948  28.249  44.317  1.00  0.00           N  
ATOM    853  H   LYS    57      44.699  28.534  43.692  1.00  0.00           H  
ATOM    854  CA  LYS    57      44.327  27.901  45.699  1.00  0.00           C  
ATOM    855  HA  LYS    57      43.546  27.268  46.116  1.00  0.00           H  
ATOM    856  CB  LYS    57      45.635  27.080  45.685  1.00  0.00           C  
ATOM    857  HB2 LYS    57      46.447  27.668  45.252  1.00  0.00           H  
ATOM    858  HB3 LYS    57      45.900  26.860  46.719  1.00  0.00           H  
ATOM    859  CG  LYS    57      45.506  25.728  44.966  1.00  0.00           C  
ATOM    860  HG2 LYS    57      46.053  24.979  45.542  1.00  0.00           H  
ATOM    861  HG3 LYS    57      44.458  25.429  44.936  1.00  0.00           H  
ATOM    862  CD  LYS    57      46.077  25.729  43.545  1.00  0.00           C  
ATOM    863  HD2 LYS    57      45.639  26.539  42.961  1.00  0.00           H  
ATOM    864  HD3 LYS    57      47.159  25.859  43.591  1.00  0.00           H  
ATOM    865  CE  LYS    57      45.729  24.394  42.886  1.00  0.00           C  
ATOM    866  HE2 LYS    57      45.980  23.581  43.571  1.00  0.00           H  
ATOM    867  HE3 LYS    57      44.651  24.369  42.707  1.00  0.00           H  
ATOM    868  NZ  LYS    57      46.443  24.200  41.609  1.00  0.00           N1+
ATOM    869  HZ1 LYS    57      45.932  23.543  41.021  1.00  0.00           H  
ATOM    870  HZ2 LYS    57      46.534  25.083  41.115  1.00  0.00           H  
ATOM    871  HZ3 LYS    57      47.369  23.827  41.771  1.00  0.00           H  
ATOM    872  C   LYS    57      44.427  29.103  46.665  1.00  0.00           C  
ATOM    873  O   LYS    57      44.892  28.956  47.798  1.00  0.00           O  
HETATM  874  N   HIE    58      44.002  30.298  46.254  1.00  0.00           N  
HETATM  875  H   HIE    58      43.626  30.382  45.320  1.00  0.00           H  
HETATM  876  CA  HIE    58      43.965  31.482  47.121  1.00  0.00           C  
HETATM  877  HA  HIE    58      44.958  31.616  47.553  1.00  0.00           H  
HETATM  878  CB  HIE    58      43.659  32.717  46.260  1.00  0.00           C  
HETATM  879  HB2 HIE    58      43.845  33.613  46.851  1.00  0.00           H  
HETATM  880  HB3 HIE    58      44.326  32.739  45.397  1.00  0.00           H  
HETATM  881  CG  HIE    58      42.235  32.757  45.777  1.00  0.00           C  
HETATM  882  ND1 HIE    58      41.749  32.081  44.660  1.00  0.00           N  
HETATM  883  CE1 HIE    58      40.421  32.280  44.670  1.00  0.00           C  
HETATM  884  HE1 HIE    58      39.730  31.874  43.942  1.00  0.00           H  
HETATM  885  NE2 HIE    58      40.059  33.023  45.732  1.00  0.00           N  
HETATM  886  HE2 HIE    58      39.104  33.219  46.018  1.00  0.00           H  
HETATM  887  CD2 HIE    58      41.194  33.334  46.442  1.00  0.00           C  
HETATM  888  HD2 HIE    58      41.241  33.878  47.375  1.00  0.00           H  
HETATM  889  C   HIE    58      42.958  31.353  48.293  1.00  0.00           C  
HETATM  890  O   HIE    58      41.988  30.588  48.224  1.00  0.00           O  
ATOM    891  N   ALA    59      43.156  32.161  49.337  1.00  0.00           N  
ATOM    892  H   ALA    59      43.972  32.765  49.314  1.00  0.00           H  
ATOM    893  CA  ALA    59      42.218  32.382  50.439  1.00  0.00           C  
ATOM    894  HA  ALA    59      41.237  31.986  50.176  1.00  0.00           H  
ATOM    895  CB  ALA    59      42.723  31.640  51.684  1.00  0.00           C  
ATOM    896  HB1 ALA    59      42.802  30.574  51.475  1.00  0.00           H  
ATOM    897  HB2 ALA    59      43.701  32.023  51.982  1.00  0.00           H  
ATOM    898  HB3 ALA    59      42.021  31.783  52.508  1.00  0.00           H  
ATOM    899  C   ALA    59      42.051  33.889  50.704  1.00  0.00           C  
ATOM    900  O   ALA    59      42.994  34.665  50.536  1.00  0.00           O  
ATOM    901  N   SER    60      40.854  34.290  51.126  1.00  0.00           N  
ATOM    902  H   SER    60      40.126  33.585  51.218  1.00  0.00           H  
ATOM    903  CA  SER    60      40.477  35.695  51.346  1.00  0.00           C  
ATOM    904  HA  SER    60      41.349  36.346  51.272  1.00  0.00           H  
ATOM    905  CB  SER    60      39.458  36.120  50.279  1.00  0.00           C  
ATOM    906  HB2 SER    60      38.595  35.453  50.314  1.00  0.00           H  
ATOM    907  HB3 SER    60      39.114  37.129  50.509  1.00  0.00           H  
ATOM    908  OG  SER    60      39.994  36.115  48.966  1.00  0.00           O  
ATOM    909  HG  SER    60      39.354  36.621  48.423  1.00  0.00           H  
ATOM    910  C   SER    60      39.830  35.953  52.716  1.00  0.00           C  
ATOM    911  O   SER    60      40.022  37.027  53.286  1.00  0.00           O  
ATOM    912  N   ALA    61      39.073  34.982  53.245  1.00  0.00           N  
ATOM    913  H   ALA    61      38.989  34.118  52.718  1.00  0.00           H  
ATOM    914  CA  ALA    61      38.259  35.078  54.460  1.00  0.00           C  
ATOM    915  HA  ALA    61      38.880  35.496  55.255  1.00  0.00           H  
ATOM    916  CB  ALA    61      37.086  36.048  54.218  1.00  0.00           C  
ATOM    917  HB1 ALA    61      36.515  36.169  55.138  1.00  0.00           H  
ATOM    918  HB2 ALA    61      37.459  37.027  53.921  1.00  0.00           H  
ATOM    919  HB3 ALA    61      36.433  35.660  53.433  1.00  0.00           H  
ATOM    920  C   ALA    61      37.823  33.669  54.919  1.00  0.00           C  
ATOM    921  O   ALA    61      36.632  33.331  54.953  1.00  0.00           O  
ATOM    922  N   GLY    62      38.817  32.834  55.235  1.00  0.00           N  
ATOM    923  H   GLY    62      39.759  33.220  55.225  1.00  0.00           H  
ATOM    924  CA  GLY    62      38.672  31.441  55.668  1.00  0.00           C  
ATOM    925  HA2 GLY    62      39.378  31.253  56.476  1.00  0.00           H  
ATOM    926  HA3 GLY    62      37.669  31.261  56.046  1.00  0.00           H  
ATOM    927  C   GLY    62      38.997  30.438  54.561  1.00  0.00           C  
ATOM    928  O   GLY    62      40.173  30.229  54.252  1.00  0.00           O  
ATOM    929  N   GLU    63      37.971  29.760  54.042  1.00  0.00           N  
ATOM    930  H   GLU    63      37.042  30.021  54.358  1.00  0.00           H  
ATOM    931  CA  GLU    63      38.086  28.539  53.233  1.00  0.00           C  
ATOM    932  HA  GLU    63      38.739  27.860  53.784  1.00  0.00           H  
ATOM    933  CB  GLU    63      36.714  27.840  53.130  1.00  0.00           C  
ATOM    934  HB2 GLU    63      36.885  26.821  52.782  1.00  0.00           H  
ATOM    935  HB3 GLU    63      36.265  27.786  54.123  1.00  0.00           H  
ATOM    936  CG  GLU    63      35.729  28.519  52.163  1.00  0.00           C  
ATOM    937  HG2 GLU    63      35.601  29.559  52.467  1.00  0.00           H  
ATOM    938  HG3 GLU    63      36.137  28.515  51.153  1.00  0.00           H  
ATOM    939  CD  GLU    63      34.355  27.847  52.115  1.00  0.00           C  
ATOM    940  OE1 GLU    63      34.210  26.640  52.430  1.00  0.00           O  
ATOM    941  OE2 GLU    63      33.373  28.556  51.795  1.00  0.00           O1-
ATOM    942  C   GLU    63      38.701  28.712  51.830  1.00  0.00           C  
ATOM    943  O   GLU    63      38.773  29.811  51.270  1.00  0.00           O  
ATOM    944  N   PHE    64      39.071  27.569  51.241  1.00  0.00           N  
ATOM    945  H   PHE    64      38.971  26.715  51.769  1.00  0.00           H  
ATOM    946  CA  PHE    64      39.376  27.407  49.820  1.00  0.00           C  
ATOM    947  HA  PHE    64      39.813  28.331  49.441  1.00  0.00           H  
ATOM    948  CB  PHE    64      40.414  26.282  49.660  1.00  0.00           C  
ATOM    949  HB2 PHE    64      39.951  25.330  49.927  1.00  0.00           H  
ATOM    950  HB3 PHE    64      40.699  26.219  48.610  1.00  0.00           H  
ATOM    951  CG  PHE    64      41.677  26.473  50.485  1.00  0.00           C  
ATOM    952  CD1 PHE    64      42.582  27.503  50.167  1.00  0.00           C  
ATOM    953  HD1 PHE    64      42.392  28.148  49.322  1.00  0.00           H  
ATOM    954  CE1 PHE    64      43.738  27.696  50.945  1.00  0.00           C  
ATOM    955  HE1 PHE    64      44.431  28.485  50.694  1.00  0.00           H  
ATOM    956  CZ  PHE    64      43.996  26.857  52.044  1.00  0.00           C  
ATOM    957  HZ  PHE    64      44.888  27.003  52.640  1.00  0.00           H  
ATOM    958  CE2 PHE    64      43.098  25.824  52.362  1.00  0.00           C  
ATOM    959  HE2 PHE    64      43.299  25.170  53.200  1.00  0.00           H  
ATOM    960  CD2 PHE    64      41.941  25.632  51.584  1.00  0.00           C  
ATOM    961  HD2 PHE    64      41.258  24.834  51.832  1.00  0.00           H  
ATOM    962  C   PHE    64      38.096  27.112  49.011  1.00  0.00           C  
ATOM    963  O   PHE    64      37.115  26.587  49.545  1.00  0.00           O  
ATOM    964  N   ILE    65      38.103  27.415  47.707  1.00  0.00           N  
ATOM    965  H   ILE    65      38.953  27.837  47.331  1.00  0.00           H  
ATOM    966  CA  ILE    65      36.910  27.325  46.829  1.00  0.00           C  
ATOM    967  HA  ILE    65      36.087  27.837  47.333  1.00  0.00           H  
ATOM    968  CB  ILE    65      37.140  28.053  45.480  1.00  0.00           C  
ATOM    969  HB  ILE    65      36.194  28.026  44.934  1.00  0.00           H  
ATOM    970  CG2 ILE    65      37.460  29.539  45.725  1.00  0.00           C  
ATOM    971 1HG2 ILE    65      38.455  29.657  46.153  1.00  0.00           H  
ATOM    972 2HG2 ILE    65      37.414  30.091  44.787  1.00  0.00           H  
ATOM    973 3HG2 ILE    65      36.724  29.968  46.406  1.00  0.00           H  
ATOM    974  CG1 ILE    65      38.195  27.347  44.595  1.00  0.00           C  
ATOM    975 2HG1 ILE    65      39.148  27.299  45.118  1.00  0.00           H  
ATOM    976 3HG1 ILE    65      37.869  26.325  44.402  1.00  0.00           H  
ATOM    977  CD1 ILE    65      38.415  28.016  43.233  1.00  0.00           C  
ATOM    978 1HD1 ILE    65      37.460  28.156  42.727  1.00  0.00           H  
ATOM    979 2HD1 ILE    65      38.908  28.979  43.361  1.00  0.00           H  
ATOM    980 3HD1 ILE    65      39.049  27.377  42.618  1.00  0.00           H  
ATOM    981  C   ILE    65      36.396  25.898  46.587  1.00  0.00           C  
ATOM    982  O   ILE    65      35.267  25.728  46.121  1.00  0.00           O  
ATOM    983  N   GLU    66      37.193  24.875  46.905  1.00  0.00           N  
ATOM    984  H   GLU    66      38.093  25.083  47.312  1.00  0.00           H  
ATOM    985  CA  GLU    66      36.877  23.464  46.692  1.00  0.00           C  
ATOM    986  HA  GLU    66      35.828  23.305  46.933  1.00  0.00           H  
ATOM    987  CB  GLU    66      37.107  23.098  45.209  1.00  0.00           C  
ATOM    988  HB2 GLU    66      37.032  23.990  44.586  1.00  0.00           H  
ATOM    989  HB3 GLU    66      38.114  22.702  45.095  1.00  0.00           H  
ATOM    990  CG  GLU    66      36.092  22.086  44.669  1.00  0.00           C  
ATOM    991  HG2 GLU    66      35.111  22.560  44.627  1.00  0.00           H  
ATOM    992  HG3 GLU    66      36.375  21.798  43.656  1.00  0.00           H  
ATOM    993  CD  GLU    66      36.022  20.848  45.546  1.00  0.00           C  
ATOM    994  OE1 GLU    66      37.010  20.077  45.556  1.00  0.00           O  
ATOM    995  OE2 GLU    66      35.029  20.708  46.294  1.00  0.00           O1-
ATOM    996  C   GLU    66      37.733  22.590  47.626  1.00  0.00           C  
ATOM    997  O   GLU    66      38.949  22.772  47.705  1.00  0.00           O  
ATOM    998  N   LYS    67      37.124  21.622  48.319  1.00  0.00           N  
ATOM    999  H   LYS    67      36.136  21.462  48.156  1.00  0.00           H  
ATOM   1000  CA  LYS    67      37.777  20.795  49.346  1.00  0.00           C  
ATOM   1001  HA  LYS    67      38.195  21.479  50.083  1.00  0.00           H  
ATOM   1002  CB  LYS    67      36.712  19.949  50.068  1.00  0.00           C  
ATOM   1003  HB2 LYS    67      37.174  19.510  50.950  1.00  0.00           H  
ATOM   1004  HB3 LYS    67      35.920  20.613  50.414  1.00  0.00           H  
ATOM   1005  CG  LYS    67      36.090  18.821  49.223  1.00  0.00           C  
ATOM   1006  HG2 LYS    67      35.684  19.232  48.301  1.00  0.00           H  
ATOM   1007  HG3 LYS    67      36.856  18.089  48.973  1.00  0.00           H  
ATOM   1008  CD  LYS    67      34.959  18.130  49.997  1.00  0.00           C  
ATOM   1009  HD2 LYS    67      35.356  17.725  50.926  1.00  0.00           H  
ATOM   1010  HD3 LYS    67      34.185  18.865  50.233  1.00  0.00           H  
ATOM   1011  CE  LYS    67      34.347  16.987  49.182  1.00  0.00           C  
ATOM   1012  HE2 LYS    67      34.015  17.378  48.217  1.00  0.00           H  
ATOM   1013  HE3 LYS    67      35.116  16.231  48.996  1.00  0.00           H  
ATOM   1014  NZ  LYS    67      33.200  16.371  49.890  1.00  0.00           N1+
ATOM   1015  HZ1 LYS    67      33.456  16.013  50.805  1.00  0.00           H  
ATOM   1016  HZ2 LYS    67      32.457  17.051  50.033  1.00  0.00           H  
ATOM   1017  HZ3 LYS    67      32.818  15.598  49.356  1.00  0.00           H  
ATOM   1018  C   LYS    67      38.965  19.947  48.845  1.00  0.00           C  
ATOM   1019  O   LYS    67      39.807  19.537  49.647  1.00  0.00           O  
ATOM   1020  N   SER    68      39.076  19.729  47.533  1.00  0.00           N  
ATOM   1021  H   SER    68      38.289  20.007  46.948  1.00  0.00           H  
ATOM   1022  CA  SER    68      40.267  19.157  46.881  1.00  0.00           C  
ATOM   1023  HA  SER    68      40.546  18.237  47.398  1.00  0.00           H  
ATOM   1024  CB  SER    68      39.948  18.787  45.423  1.00  0.00           C  
ATOM   1025  HB2 SER    68      40.859  18.438  44.933  1.00  0.00           H  
ATOM   1026  HB3 SER    68      39.225  17.971  45.418  1.00  0.00           H  
ATOM   1027  OG  SER    68      39.409  19.883  44.698  1.00  0.00           O  
ATOM   1028  HG  SER    68      38.465  19.979  44.992  1.00  0.00           H  
ATOM   1029  C   SER    68      41.509  20.071  46.921  1.00  0.00           C  
ATOM   1030  O   SER    68      42.623  19.569  46.768  1.00  0.00           O  
ATOM   1031  N   VAL    69      41.360  21.382  47.165  1.00  0.00           N  
ATOM   1032  H   VAL    69      40.418  21.752  47.304  1.00  0.00           H  
ATOM   1033  CA  VAL    69      42.486  22.267  47.503  1.00  0.00           C  
ATOM   1034  HA  VAL    69      43.345  21.999  46.887  1.00  0.00           H  
ATOM   1035  CB  VAL    69      42.158  23.757  47.251  1.00  0.00           C  
ATOM   1036  HB  VAL    69      41.272  24.031  47.821  1.00  0.00           H  
ATOM   1037  CG1 VAL    69      43.312  24.667  47.709  1.00  0.00           C  
ATOM   1038 1HG1 VAL    69      43.065  25.705  47.498  1.00  0.00           H  
ATOM   1039 2HG1 VAL    69      43.467  24.580  48.784  1.00  0.00           H  
ATOM   1040 3HG1 VAL    69      44.234  24.395  47.196  1.00  0.00           H  
ATOM   1041  CG2 VAL    69      41.862  24.013  45.762  1.00  0.00           C  
ATOM   1042 1HG2 VAL    69      41.666  25.072  45.599  1.00  0.00           H  
ATOM   1043 2HG2 VAL    69      42.713  23.706  45.152  1.00  0.00           H  
ATOM   1044 3HG2 VAL    69      40.981  23.449  45.452  1.00  0.00           H  
ATOM   1045  C   VAL    69      42.831  22.039  48.974  1.00  0.00           C  
ATOM   1046  O   VAL    69      42.013  22.321  49.849  1.00  0.00           O  
ATOM   1047  N   THR    70      44.032  21.513  49.243  1.00  0.00           N  
ATOM   1048  H   THR    70      44.652  21.325  48.466  1.00  0.00           H  
ATOM   1049  CA  THR    70      44.438  21.007  50.563  1.00  0.00           C  
ATOM   1050  HA  THR    70      44.206  21.769  51.304  1.00  0.00           H  
ATOM   1051  CB  THR    70      43.601  19.763  50.913  1.00  0.00           C  
ATOM   1052  HB  THR    70      42.557  19.973  50.673  1.00  0.00           H  
ATOM   1053  CG2 THR    70      44.004  18.499  50.157  1.00  0.00           C  
ATOM   1054 1HG2 THR    70      43.338  17.680  50.434  1.00  0.00           H  
ATOM   1055 2HG2 THR    70      43.916  18.667  49.084  1.00  0.00           H  
ATOM   1056 3HG2 THR    70      45.029  18.217  50.399  1.00  0.00           H  
ATOM   1057  OG1 THR    70      43.665  19.513  52.295  1.00  0.00           O  
ATOM   1058  HG1 THR    70      42.933  18.906  52.479  1.00  0.00           H  
ATOM   1059  C   THR    70      45.946  20.769  50.632  1.00  0.00           C  
ATOM   1060  O   THR    70      46.643  20.851  49.622  1.00  0.00           O  
ATOM   1061  N   ALA    71      46.463  20.484  51.824  1.00  0.00           N  
ATOM   1062  H   ALA    71      45.822  20.362  52.597  1.00  0.00           H  
ATOM   1063  CA  ALA    71      47.891  20.269  52.044  1.00  0.00           C  
ATOM   1064  HA  ALA    71      48.443  21.037  51.494  1.00  0.00           H  
ATOM   1065  CB  ALA    71      48.184  20.458  53.535  1.00  0.00           C  
ATOM   1066  HB1 ALA    71      47.962  21.484  53.831  1.00  0.00           H  
ATOM   1067  HB2 ALA    71      47.563  19.778  54.116  1.00  0.00           H  
ATOM   1068  HB3 ALA    71      49.235  20.244  53.728  1.00  0.00           H  
ATOM   1069  C   ALA    71      48.364  18.894  51.534  1.00  0.00           C  
ATOM   1070  O   ALA    71      47.723  17.868  51.779  1.00  0.00           O  
ATOM   1071  N   GLY    72      49.526  18.875  50.875  1.00  0.00           N  
ATOM   1072  H   GLY    72      49.989  19.767  50.738  1.00  0.00           H  
ATOM   1073  CA  GLY    72      50.265  17.680  50.455  1.00  0.00           C  
ATOM   1074  HA2 GLY    72      49.580  16.848  50.298  1.00  0.00           H  
ATOM   1075  HA3 GLY    72      50.793  17.885  49.524  1.00  0.00           H  
ATOM   1076  C   GLY    72      51.314  17.269  51.490  1.00  0.00           C  
ATOM   1077  O   GLY    72      51.804  18.096  52.259  1.00  0.00           O  
ATOM   1078  N   ILE    73      51.701  15.993  51.488  1.00  0.00           N  
ATOM   1079  H   ILE    73      51.307  15.392  50.763  1.00  0.00           H  
ATOM   1080  CA  ILE    73      52.641  15.388  52.457  1.00  0.00           C  
ATOM   1081  HA  ILE    73      53.078  16.182  53.063  1.00  0.00           H  
ATOM   1082  CB  ILE    73      51.850  14.461  53.419  1.00  0.00           C  
ATOM   1083  HB  ILE    73      50.944  14.996  53.707  1.00  0.00           H  
ATOM   1084  CG2 ILE    73      51.413  13.167  52.716  1.00  0.00           C  
ATOM   1085 1HG2 ILE    73      52.278  12.548  52.481  1.00  0.00           H  
ATOM   1086 2HG2 ILE    73      50.735  12.600  53.351  1.00  0.00           H  
ATOM   1087 3HG2 ILE    73      50.886  13.415  51.799  1.00  0.00           H  
ATOM   1088  CG1 ILE    73      52.620  14.176  54.729  1.00  0.00           C  
ATOM   1089 2HG1 ILE    73      53.517  13.596  54.520  1.00  0.00           H  
ATOM   1090 3HG1 ILE    73      52.924  15.125  55.167  1.00  0.00           H  
ATOM   1091  CD1 ILE    73      51.808  13.414  55.783  1.00  0.00           C  
ATOM   1092 1HD1 ILE    73      52.387  13.359  56.703  1.00  0.00           H  
ATOM   1093 2HD1 ILE    73      50.869  13.930  55.983  1.00  0.00           H  
ATOM   1094 3HD1 ILE    73      51.600  12.397  55.447  1.00  0.00           H  
ATOM   1095  C   ILE    73      53.837  14.693  51.780  1.00  0.00           C  
ATOM   1096  O   ILE    73      54.761  14.266  52.465  1.00  0.00           O  
ATOM   1097  N   GLU    74      53.869  14.589  50.450  1.00  0.00           N  
ATOM   1098  H   GLU    74      53.076  14.932  49.918  1.00  0.00           H  
ATOM   1099  CA  GLU    74      54.950  13.912  49.723  1.00  0.00           C  
ATOM   1100  HA  GLU    74      55.023  12.897  50.116  1.00  0.00           H  
ATOM   1101  CB  GLU    74      54.567  13.808  48.240  1.00  0.00           C  
ATOM   1102  HB2 GLU    74      53.581  13.348  48.177  1.00  0.00           H  
ATOM   1103  HB3 GLU    74      54.525  14.799  47.788  1.00  0.00           H  
ATOM   1104  CG  GLU    74      55.551  12.929  47.471  1.00  0.00           C  
ATOM   1105  HG2 GLU    74      56.506  13.447  47.370  1.00  0.00           H  
ATOM   1106  HG3 GLU    74      55.707  12.013  48.039  1.00  0.00           H  
ATOM   1107  CD  GLU    74      55.026  12.569  46.087  1.00  0.00           C  
ATOM   1108  OE1 GLU    74      54.504  11.444  45.910  1.00  0.00           O  
ATOM   1109  OE2 GLU    74      55.187  13.375  45.148  1.00  0.00           O1-
ATOM   1110  C   GLU    74      56.328  14.577  49.924  1.00  0.00           C  
ATOM   1111  O   GLU    74      57.304  13.877  50.212  1.00  0.00           O  
ATOM   1112  N   ARG    75      56.416  15.915  49.852  1.00  0.00           N  
ATOM   1113  H   ARG    75      55.586  16.441  49.604  1.00  0.00           H  
ATOM   1114  CA  ARG    75      57.652  16.650  50.174  1.00  0.00           C  
ATOM   1115  HA  ARG    75      58.448  16.263  49.536  1.00  0.00           H  
ATOM   1116  CB  ARG    75      57.489  18.156  49.882  1.00  0.00           C  
ATOM   1117  HB2 ARG    75      57.148  18.286  48.855  1.00  0.00           H  
ATOM   1118  HB3 ARG    75      56.742  18.581  50.549  1.00  0.00           H  
ATOM   1119  CG  ARG    75      58.805  18.933  50.059  1.00  0.00           C  
ATOM   1120  HG2 ARG    75      59.193  18.775  51.066  1.00  0.00           H  
ATOM   1121  HG3 ARG    75      59.536  18.560  49.341  1.00  0.00           H  
ATOM   1122  CD  ARG    75      58.614  20.444  49.849  1.00  0.00           C  
ATOM   1123  HD2 ARG    75      58.185  20.613  48.860  1.00  0.00           H  
ATOM   1124  HD3 ARG    75      57.917  20.831  50.594  1.00  0.00           H  
ATOM   1125  NE  ARG    75      59.899  21.156  49.942  1.00  0.00           N  
ATOM   1126  HE  ARG    75      60.415  21.313  49.085  1.00  0.00           H  
ATOM   1127  CZ  ARG    75      60.526  21.539  51.047  1.00  0.00           C  
ATOM   1128  NH1 ARG    75      60.010  21.447  52.257  1.00  0.00           N1+
ATOM   1129 1HH1 ARG    75      59.039  21.197  52.384  1.00  0.00           H  
ATOM   1130 2HH1 ARG    75      60.561  21.763  53.062  1.00  0.00           H  
ATOM   1131  NH2 ARG    75      61.728  22.039  50.917  1.00  0.00           N  
ATOM   1132 1HH2 ARG    75      62.125  22.174  49.991  1.00  0.00           H  
ATOM   1133 2HH2 ARG    75      62.237  22.321  51.754  1.00  0.00           H  
ATOM   1134  C   ARG    75      58.058  16.406  51.633  1.00  0.00           C  
ATOM   1135  O   ARG    75      59.221  16.103  51.907  1.00  0.00           O  
ATOM   1136  N   MET    76      57.105  16.503  52.571  1.00  0.00           N  
ATOM   1137  H   MET    76      56.172  16.760  52.266  1.00  0.00           H  
ATOM   1138  CA  MET    76      57.332  16.223  53.997  1.00  0.00           C  
ATOM   1139  HA  MET    76      58.067  16.930  54.383  1.00  0.00           H  
ATOM   1140  CB  MET    76      56.026  16.391  54.791  1.00  0.00           C  
ATOM   1141  HB2 MET    76      55.246  15.775  54.352  1.00  0.00           H  
ATOM   1142  HB3 MET    76      56.194  16.034  55.801  1.00  0.00           H  
ATOM   1143  CG  MET    76      55.518  17.831  54.892  1.00  0.00           C  
ATOM   1144  HG2 MET    76      56.222  18.426  55.472  1.00  0.00           H  
ATOM   1145  HG3 MET    76      55.461  18.264  53.893  1.00  0.00           H  
ATOM   1146  SD  MET    76      53.874  17.961  55.649  1.00  0.00           S  
ATOM   1147  CE  MET    76      54.202  17.342  57.320  1.00  0.00           C  
ATOM   1148  HE1 MET    76      54.482  16.289  57.284  1.00  0.00           H  
ATOM   1149  HE2 MET    76      55.002  17.923  57.781  1.00  0.00           H  
ATOM   1150  HE3 MET    76      53.299  17.443  57.922  1.00  0.00           H  
ATOM   1151  C   MET    76      57.909  14.816  54.222  1.00  0.00           C  
ATOM   1152  O   MET    76      58.905  14.688  54.938  1.00  0.00           O  
ATOM   1153  N   ARG    77      57.327  13.784  53.597  1.00  0.00           N  
ATOM   1154  H   ARG    77      56.504  13.979  53.034  1.00  0.00           H  
ATOM   1155  CA  ARG    77      57.789  12.388  53.648  1.00  0.00           C  
ATOM   1156  HA  ARG    77      57.777  12.049  54.684  1.00  0.00           H  
ATOM   1157  CB  ARG    77      56.836  11.488  52.827  1.00  0.00           C  
ATOM   1158  HB2 ARG    77      56.553  12.002  51.908  1.00  0.00           H  
ATOM   1159  HB3 ARG    77      57.365  10.575  52.546  1.00  0.00           H  
ATOM   1160  CG  ARG    77      55.567  11.069  53.591  1.00  0.00           C  
ATOM   1161  HG2 ARG    77      55.855  10.366  54.375  1.00  0.00           H  
ATOM   1162  HG3 ARG    77      55.107  11.939  54.058  1.00  0.00           H  
ATOM   1163  CD  ARG    77      54.544  10.404  52.653  1.00  0.00           C  
ATOM   1164  HD2 ARG    77      54.041  11.180  52.074  1.00  0.00           H  
ATOM   1165  HD3 ARG    77      55.074   9.753  51.955  1.00  0.00           H  
ATOM   1166  NE  ARG    77      53.563   9.584  53.392  1.00  0.00           N  
ATOM   1167  HE  ARG    77      53.866   9.218  54.294  1.00  0.00           H  
ATOM   1168  CZ  ARG    77      52.404   9.112  52.938  1.00  0.00           C  
ATOM   1169  NH1 ARG    77      51.839   9.512  51.816  1.00  0.00           N1+
ATOM   1170 1HH1 ARG    77      52.284  10.191  51.218  1.00  0.00           H  
ATOM   1171 2HH1 ARG    77      50.957   9.097  51.531  1.00  0.00           H  
ATOM   1172  NH2 ARG    77      51.777   8.188  53.627  1.00  0.00           N  
ATOM   1173 1HH2 ARG    77      52.176   7.805  54.486  1.00  0.00           H  
ATOM   1174 2HH2 ARG    77      50.968   7.725  53.240  1.00  0.00           H  
ATOM   1175  C   ARG    77      59.236  12.266  53.148  1.00  0.00           C  
ATOM   1176  O   ARG    77      60.144  11.973  53.930  1.00  0.00           O  
ATOM   1177  N   TYR    78      59.484  12.513  51.860  1.00  0.00           N  
ATOM   1178  H   TYR    78      58.719  12.816  51.262  1.00  0.00           H  
ATOM   1179  CA  TYR    78      60.767  12.162  51.235  1.00  0.00           C  
ATOM   1180  HA  TYR    78      61.044  11.170  51.589  1.00  0.00           H  
ATOM   1181  CB  TYR    78      60.590  12.066  49.713  1.00  0.00           C  
ATOM   1182  HB2 TYR    78      60.241  13.031  49.348  1.00  0.00           H  
ATOM   1183  HB3 TYR    78      61.561  11.868  49.260  1.00  0.00           H  
ATOM   1184  CG  TYR    78      59.630  10.984  49.238  1.00  0.00           C  
ATOM   1185  CD1 TYR    78      59.688   9.680  49.773  1.00  0.00           C  
ATOM   1186  HD1 TYR    78      60.420   9.426  50.524  1.00  0.00           H  
ATOM   1187  CE1 TYR    78      58.797   8.685  49.336  1.00  0.00           C  
ATOM   1188  HE1 TYR    78      58.853   7.694  49.762  1.00  0.00           H  
ATOM   1189  CZ  TYR    78      57.843   8.983  48.339  1.00  0.00           C  
ATOM   1190  OH  TYR    78      56.992   8.014  47.900  1.00  0.00           O  
ATOM   1191  HH  TYR    78      56.373   8.335  47.224  1.00  0.00           H  
ATOM   1192  CE2 TYR    78      57.800  10.279  47.781  1.00  0.00           C  
ATOM   1193  HE2 TYR    78      57.087  10.505  47.005  1.00  0.00           H  
ATOM   1194  CD2 TYR    78      58.685  11.276  48.235  1.00  0.00           C  
ATOM   1195  HD2 TYR    78      58.641  12.269  47.812  1.00  0.00           H  
ATOM   1196  C   TYR    78      61.947  13.066  51.638  1.00  0.00           C  
ATOM   1197  O   TYR    78      63.091  12.606  51.605  1.00  0.00           O  
ATOM   1198  N   LEU    79      61.705  14.302  52.102  1.00  0.00           N  
ATOM   1199  H   LEU    79      60.758  14.667  52.054  1.00  0.00           H  
ATOM   1200  CA  LEU    79      62.749  15.133  52.722  1.00  0.00           C  
ATOM   1201  HA  LEU    79      63.628  15.113  52.076  1.00  0.00           H  
ATOM   1202  CB  LEU    79      62.240  16.586  52.832  1.00  0.00           C  
ATOM   1203  HB2 LEU    79      61.924  16.920  51.842  1.00  0.00           H  
ATOM   1204  HB3 LEU    79      61.362  16.598  53.482  1.00  0.00           H  
ATOM   1205  CG  LEU    79      63.268  17.600  53.385  1.00  0.00           C  
ATOM   1206  HG  LEU    79      63.587  17.281  54.378  1.00  0.00           H  
ATOM   1207  CD1 LEU    79      64.510  17.714  52.487  1.00  0.00           C  
ATOM   1208 1HD1 LEU    79      64.217  17.975  51.469  1.00  0.00           H  
ATOM   1209 2HD1 LEU    79      65.175  18.487  52.875  1.00  0.00           H  
ATOM   1210 3HD1 LEU    79      65.056  16.772  52.477  1.00  0.00           H  
ATOM   1211  CD2 LEU    79      62.603  18.978  53.522  1.00  0.00           C  
ATOM   1212 1HD2 LEU    79      62.275  19.336  52.546  1.00  0.00           H  
ATOM   1213 2HD2 LEU    79      61.741  18.912  54.187  1.00  0.00           H  
ATOM   1214 3HD2 LEU    79      63.312  19.691  53.944  1.00  0.00           H  
ATOM   1215  C   LEU    79      63.174  14.561  54.086  1.00  0.00           C  
ATOM   1216  O   LEU    79      64.370  14.398  54.341  1.00  0.00           O  
ATOM   1217  N   THR    80      62.200  14.209  54.938  1.00  0.00           N  
ATOM   1218  H   THR    80      61.240  14.350  54.649  1.00  0.00           H  
ATOM   1219  CA  THR    80      62.440  13.647  56.280  1.00  0.00           C  
ATOM   1220  HA  THR    80      63.107  14.313  56.826  1.00  0.00           H  
ATOM   1221  CB  THR    80      61.133  13.537  57.074  1.00  0.00           C  
ATOM   1222  HB  THR    80      60.478  12.786  56.628  1.00  0.00           H  
ATOM   1223  CG2 THR    80      61.381  13.191  58.541  1.00  0.00           C  
ATOM   1224 1HG2 THR    80      60.439  13.208  59.088  1.00  0.00           H  
ATOM   1225 2HG2 THR    80      61.812  12.194  58.625  1.00  0.00           H  
ATOM   1226 3HG2 THR    80      62.064  13.915  58.983  1.00  0.00           H  
ATOM   1227  OG1 THR    80      60.498  14.792  57.042  1.00  0.00           O  
ATOM   1228  HG1 THR    80      59.862  14.767  56.298  1.00  0.00           H  
ATOM   1229  C   THR    80      63.141  12.298  56.187  1.00  0.00           C  
ATOM   1230  O   THR    80      64.137  12.095  56.872  1.00  0.00           O  
ATOM   1231  N   GLU    81      62.683  11.423  55.288  1.00  0.00           N  
ATOM   1232  H   GLU    81      61.824  11.662  54.800  1.00  0.00           H  
ATOM   1233  CA  GLU    81      63.280  10.115  54.991  1.00  0.00           C  
ATOM   1234  HA  GLU    81      63.161   9.468  55.862  1.00  0.00           H  
ATOM   1235  CB  GLU    81      62.492   9.514  53.815  1.00  0.00           C  
ATOM   1236  HB2 GLU    81      61.436   9.471  54.086  1.00  0.00           H  
ATOM   1237  HB3 GLU    81      62.597  10.170  52.951  1.00  0.00           H  
ATOM   1238  CG  GLU    81      62.944   8.109  53.418  1.00  0.00           C  
ATOM   1239  HG2 GLU    81      63.993   8.121  53.129  1.00  0.00           H  
ATOM   1240  HG3 GLU    81      62.821   7.435  54.266  1.00  0.00           H  
ATOM   1241  CD  GLU    81      62.126   7.611  52.235  1.00  0.00           C  
ATOM   1242  OE1 GLU    81      61.174   6.825  52.454  1.00  0.00           O  
ATOM   1243  OE2 GLU    81      62.427   8.002  51.091  1.00  0.00           O1-
ATOM   1244  C   GLU    81      64.783  10.191  54.650  1.00  0.00           C  
ATOM   1245  O   GLU    81      65.560   9.317  55.049  1.00  0.00           O  
ATOM   1246  N   ALA    82      65.205  11.235  53.930  1.00  0.00           N  
ATOM   1247  H   ALA    82      64.521  11.906  53.606  1.00  0.00           H  
ATOM   1248  CA  ALA    82      66.605  11.464  53.586  1.00  0.00           C  
ATOM   1249  HA  ALA    82      67.075  10.513  53.330  1.00  0.00           H  
ATOM   1250  CB  ALA    82      66.641  12.365  52.353  1.00  0.00           C  
ATOM   1251  HB1 ALA    82      66.171  13.322  52.580  1.00  0.00           H  
ATOM   1252  HB2 ALA    82      67.676  12.534  52.050  1.00  0.00           H  
ATOM   1253  HB3 ALA    82      66.108  11.885  51.532  1.00  0.00           H  
ATOM   1254  C   ALA    82      67.401  12.071  54.751  1.00  0.00           C  
ATOM   1255  O   ALA    82      68.512  11.619  55.034  1.00  0.00           O  
HETATM 1256  N   HID    83      66.856  13.061  55.461  1.00  0.00           N  
HETATM 1257  H   HID    83      65.937  13.400  55.190  1.00  0.00           H  
HETATM 1258  CA  HID    83      67.505  13.638  56.648  1.00  0.00           C  
HETATM 1259  HA  HID    83      68.486  14.025  56.367  1.00  0.00           H  
HETATM 1260  CB  HID    83      66.671  14.813  57.182  1.00  0.00           C  
HETATM 1261  HB2 HID    83      65.611  14.659  56.978  1.00  0.00           H  
HETATM 1262  HB3 HID    83      66.789  14.862  58.264  1.00  0.00           H  
HETATM 1263  CG  HID    83      67.112  16.145  56.629  1.00  0.00           C  
HETATM 1264  ND1 HID    83      67.892  17.068  57.289  1.00  0.00           N  
HETATM 1265  HD1 HID    83      68.205  17.011  58.257  1.00  0.00           H  
HETATM 1266  CE1 HID    83      68.099  18.103  56.462  1.00  0.00           C  
HETATM 1267  HE1 HID    83      68.669  18.987  56.715  1.00  0.00           H  
HETATM 1268  NE2 HID    83      67.469  17.911  55.290  1.00  0.00           N  
HETATM 1269  CD2 HID    83      66.849  16.657  55.386  1.00  0.00           C  
HETATM 1270  HD2 HID    83      66.269  16.176  54.612  1.00  0.00           H  
HETATM 1271  C   HID    83      67.762  12.574  57.736  1.00  0.00           C  
HETATM 1272  O   HID    83      68.891  12.441  58.212  1.00  0.00           O  
ATOM   1273  N   LYS    84      66.749  11.770  58.072  1.00  0.00           N  
ATOM   1274  H   LYS    84      65.851  11.924  57.621  1.00  0.00           H  
ATOM   1275  CA  LYS    84      66.804  10.715  59.093  1.00  0.00           C  
ATOM   1276  HA  LYS    84      67.064  11.168  60.051  1.00  0.00           H  
ATOM   1277  CB  LYS    84      65.381  10.132  59.182  1.00  0.00           C  
ATOM   1278  HB2 LYS    84      64.677  10.958  59.301  1.00  0.00           H  
ATOM   1279  HB3 LYS    84      65.150   9.628  58.241  1.00  0.00           H  
ATOM   1280  CG  LYS    84      65.150   9.155  60.345  1.00  0.00           C  
ATOM   1281  HG2 LYS    84      65.847   8.319  60.272  1.00  0.00           H  
ATOM   1282  HG3 LYS    84      65.308   9.674  61.291  1.00  0.00           H  
ATOM   1283  CD  LYS    84      63.712   8.615  60.277  1.00  0.00           C  
ATOM   1284  HD2 LYS    84      62.997   9.441  60.306  1.00  0.00           H  
ATOM   1285  HD3 LYS    84      63.586   8.093  59.324  1.00  0.00           H  
ATOM   1286  CE  LYS    84      63.402   7.621  61.399  1.00  0.00           C  
ATOM   1287  HE2 LYS    84      62.514   7.048  61.115  1.00  0.00           H  
ATOM   1288  HE3 LYS    84      64.237   6.923  61.491  1.00  0.00           H  
ATOM   1289  NZ  LYS    84      63.152   8.277  62.702  1.00  0.00           N1+
ATOM   1290  HZ1 LYS    84      62.950   7.579  63.412  1.00  0.00           H  
ATOM   1291  HZ2 LYS    84      63.950   8.817  63.022  1.00  0.00           H  
ATOM   1292  HZ3 LYS    84      62.341   8.889  62.663  1.00  0.00           H  
ATOM   1293  C   LYS    84      67.869   9.639  58.799  1.00  0.00           C  
ATOM   1294  O   LYS    84      68.457   9.076  59.728  1.00  0.00           O  
ATOM   1295  N   ALA    85      68.150   9.359  57.522  1.00  0.00           N  
ATOM   1296  H   ALA    85      67.590   9.816  56.816  1.00  0.00           H  
ATOM   1297  CA  ALA    85      69.195   8.429  57.080  1.00  0.00           C  
ATOM   1298  HA  ALA    85      69.253   7.581  57.763  1.00  0.00           H  
ATOM   1299  CB  ALA    85      68.765   7.898  55.707  1.00  0.00           C  
ATOM   1300  HB1 ALA    85      67.786   7.423  55.780  1.00  0.00           H  
ATOM   1301  HB2 ALA    85      68.718   8.709  54.979  1.00  0.00           H  
ATOM   1302  HB3 ALA    85      69.478   7.151  55.360  1.00  0.00           H  
ATOM   1303  C   ALA    85      70.596   9.075  57.031  1.00  0.00           C  
ATOM   1304  O   ALA    85      71.577   8.499  57.504  1.00  0.00           O  
ATOM   1305  N   SER    86      70.696  10.289  56.488  1.00  0.00           N  
ATOM   1306  H   SER    86      69.841  10.712  56.144  1.00  0.00           H  
ATOM   1307  CA  SER    86      71.962  10.961  56.139  1.00  0.00           C  
ATOM   1308  HA  SER    86      72.661  10.217  55.754  1.00  0.00           H  
ATOM   1309  CB  SER    86      71.700  11.962  55.005  1.00  0.00           C  
ATOM   1310  HB2 SER    86      72.642  12.421  54.705  1.00  0.00           H  
ATOM   1311  HB3 SER    86      71.295  11.432  54.144  1.00  0.00           H  
ATOM   1312  OG  SER    86      70.778  12.964  55.411  1.00  0.00           O  
ATOM   1313  HG  SER    86      69.892  12.601  55.213  1.00  0.00           H  
ATOM   1314  C   SER    86      72.689  11.670  57.300  1.00  0.00           C  
ATOM   1315  O   SER    86      73.718  12.307  57.071  1.00  0.00           O  
ATOM   1316  N   GLU    87      72.178  11.600  58.536  1.00  0.00           N  
ATOM   1317  H   GLU    87      71.327  11.074  58.665  1.00  0.00           H  
ATOM   1318  CA  GLU    87      72.830  12.179  59.720  1.00  0.00           C  
ATOM   1319  HA  GLU    87      72.873  13.260  59.593  1.00  0.00           H  
ATOM   1320  CB  GLU    87      71.994  11.882  60.978  1.00  0.00           C  
ATOM   1321  HB2 GLU    87      70.991  12.281  60.825  1.00  0.00           H  
ATOM   1322  HB3 GLU    87      71.917  10.804  61.123  1.00  0.00           H  
ATOM   1323  CG  GLU    87      72.600  12.519  62.238  1.00  0.00           C  
ATOM   1324  HG2 GLU    87      73.566  12.060  62.451  1.00  0.00           H  
ATOM   1325  HG3 GLU    87      72.758  13.581  62.061  1.00  0.00           H  
ATOM   1326  CD  GLU    87      71.693  12.353  63.455  1.00  0.00           C  
ATOM   1327  OE1 GLU    87      70.595  12.956  63.465  1.00  0.00           O  
ATOM   1328  OE2 GLU    87      72.068  11.628  64.409  1.00  0.00           O1-
ATOM   1329  C   GLU    87      74.270  11.656  59.866  1.00  0.00           C  
ATOM   1330  O   GLU    87      74.489  10.452  60.016  1.00  0.00           O  
ATOM   1331  N   GLY    88      75.255  12.558  59.838  1.00  0.00           N  
ATOM   1332  H   GLY    88      75.003  13.539  59.765  1.00  0.00           H  
ATOM   1333  CA  GLY    88      76.689  12.228  59.793  1.00  0.00           C  
ATOM   1334  HA2 GLY    88      77.199  12.786  60.577  1.00  0.00           H  
ATOM   1335  HA3 GLY    88      76.844  11.162  59.960  1.00  0.00           H  
ATOM   1336  C   GLY    88      77.381  12.596  58.478  1.00  0.00           C  
ATOM   1337  O   GLY    88      78.607  12.615  58.439  1.00  0.00           O  
ATOM   1338  N   LYS    89      76.641  12.932  57.418  1.00  0.00           N  
ATOM   1339  H   LYS    89      75.633  12.836  57.486  1.00  0.00           H  
ATOM   1340  CA  LYS    89      77.186  13.627  56.238  1.00  0.00           C  
ATOM   1341  HA  LYS    89      78.241  13.366  56.128  1.00  0.00           H  
ATOM   1342  CB  LYS    89      76.442  13.132  54.977  1.00  0.00           C  
ATOM   1343  HB2 LYS    89      75.374  13.333  55.079  1.00  0.00           H  
ATOM   1344  HB3 LYS    89      76.806  13.674  54.105  1.00  0.00           H  
ATOM   1345  CG  LYS    89      76.658  11.624  54.744  1.00  0.00           C  
ATOM   1346  HG2 LYS    89      77.724  11.401  54.805  1.00  0.00           H  
ATOM   1347  HG3 LYS    89      76.142  11.063  55.524  1.00  0.00           H  
ATOM   1348  CD  LYS    89      76.133  11.164  53.373  1.00  0.00           C  
ATOM   1349  HD2 LYS    89      75.089  11.470  53.283  1.00  0.00           H  
ATOM   1350  HD3 LYS    89      76.701  11.647  52.577  1.00  0.00           H  
ATOM   1351  CE  LYS    89      76.196   9.636  53.207  1.00  0.00           C  
ATOM   1352  HE2 LYS    89      75.725   9.167  54.074  1.00  0.00           H  
ATOM   1353  HE3 LYS    89      75.616   9.358  52.323  1.00  0.00           H  
ATOM   1354  NZ  LYS    89      77.578   9.112  53.053  1.00  0.00           N1+
ATOM   1355  HZ1 LYS    89      78.179   9.386  53.824  1.00  0.00           H  
ATOM   1356  HZ2 LYS    89      77.567   8.099  53.010  1.00  0.00           H  
ATOM   1357  HZ3 LYS    89      78.005   9.456  52.199  1.00  0.00           H  
ATOM   1358  C   LYS    89      77.116  15.167  56.436  1.00  0.00           C  
ATOM   1359  O   LYS    89      76.313  15.628  57.261  1.00  0.00           O  
ATOM   1360  N   PRO    90      77.916  15.984  55.717  1.00  0.00           N  
ATOM   1361  CD  PRO    90      78.960  15.598  54.781  1.00  0.00           C  
ATOM   1362  HD2 PRO    90      78.610  14.874  54.048  1.00  0.00           H  
ATOM   1363  HD3 PRO    90      79.800  15.191  55.342  1.00  0.00           H  
ATOM   1364  CG  PRO    90      79.390  16.882  54.070  1.00  0.00           C  
ATOM   1365  HG2 PRO    90      78.773  17.039  53.189  1.00  0.00           H  
ATOM   1366  HG3 PRO    90      80.447  16.862  53.803  1.00  0.00           H  
ATOM   1367  CB  PRO    90      79.095  17.975  55.089  1.00  0.00           C  
ATOM   1368  HB2 PRO    90      78.900  18.935  54.611  1.00  0.00           H  
ATOM   1369  HB3 PRO    90      79.939  18.052  55.773  1.00  0.00           H  
ATOM   1370  CA  PRO    90      77.880  17.441  55.850  1.00  0.00           C  
ATOM   1371  HA  PRO    90      77.996  17.711  56.899  1.00  0.00           H  
ATOM   1372  C   PRO    90      76.545  17.999  55.346  1.00  0.00           C  
ATOM   1373  O   PRO    90      75.931  17.449  54.434  1.00  0.00           O  
ATOM   1374  N   GLU    91      76.076  19.078  55.970  1.00  0.00           N  
ATOM   1375  H   GLU    91      76.686  19.534  56.647  1.00  0.00           H  
ATOM   1376  CA  GLU    91      74.680  19.528  55.902  1.00  0.00           C  
ATOM   1377  HA  GLU    91      74.052  18.676  56.162  1.00  0.00           H  
ATOM   1378  CB  GLU    91      74.451  20.632  56.950  1.00  0.00           C  
ATOM   1379  HB2 GLU    91      75.137  21.455  56.750  1.00  0.00           H  
ATOM   1380  HB3 GLU    91      73.440  21.023  56.846  1.00  0.00           H  
ATOM   1381  CG  GLU    91      74.655  20.167  58.407  1.00  0.00           C  
ATOM   1382  HG2 GLU    91      75.684  19.831  58.540  1.00  0.00           H  
ATOM   1383  HG3 GLU    91      74.504  21.025  59.062  1.00  0.00           H  
ATOM   1384  CD  GLU    91      73.708  19.049  58.860  1.00  0.00           C  
ATOM   1385  OE1 GLU    91      73.981  18.397  59.895  1.00  0.00           O  
ATOM   1386  OE2 GLU    91      72.651  18.827  58.231  1.00  0.00           O1-
ATOM   1387  C   GLU    91      74.232  19.981  54.500  1.00  0.00           C  
ATOM   1388  O   GLU    91      73.075  19.757  54.132  1.00  0.00           O  
ATOM   1389  N   ALA    92      75.140  20.539  53.688  1.00  0.00           N  
ATOM   1390  H   ALA    92      76.040  20.792  54.091  1.00  0.00           H  
ATOM   1391  CA  ALA    92      74.921  20.830  52.266  1.00  0.00           C  
ATOM   1392  HA  ALA    92      74.070  21.507  52.167  1.00  0.00           H  
ATOM   1393  CB  ALA    92      76.179  21.525  51.721  1.00  0.00           C  
ATOM   1394  HB1 ALA    92      76.419  22.400  52.321  1.00  0.00           H  
ATOM   1395  HB2 ALA    92      77.033  20.845  51.743  1.00  0.00           H  
ATOM   1396  HB3 ALA    92      76.007  21.845  50.693  1.00  0.00           H  
ATOM   1397  C   ALA    92      74.615  19.560  51.455  1.00  0.00           C  
ATOM   1398  O   ALA    92      73.684  19.529  50.647  1.00  0.00           O  
ATOM   1399  N   ILE    93      75.373  18.485  51.703  1.00  0.00           N  
ATOM   1400  H   ILE    93      76.054  18.566  52.448  1.00  0.00           H  
ATOM   1401  CA  ILE    93      75.155  17.168  51.085  1.00  0.00           C  
ATOM   1402  HA  ILE    93      75.035  17.298  50.010  1.00  0.00           H  
ATOM   1403  CB  ILE    93      76.368  16.232  51.332  1.00  0.00           C  
ATOM   1404  HB  ILE    93      76.557  16.188  52.403  1.00  0.00           H  
ATOM   1405  CG2 ILE    93      76.086  14.787  50.887  1.00  0.00           C  
ATOM   1406 1HG2 ILE    93      75.337  14.342  51.540  1.00  0.00           H  
ATOM   1407 2HG2 ILE    93      75.726  14.766  49.858  1.00  0.00           H  
ATOM   1408 3HG2 ILE    93      76.995  14.189  50.963  1.00  0.00           H  
ATOM   1409  CG1 ILE    93      77.664  16.753  50.668  1.00  0.00           C  
ATOM   1410 2HG1 ILE    93      77.874  17.761  51.029  1.00  0.00           H  
ATOM   1411 3HG1 ILE    93      78.493  16.119  50.985  1.00  0.00           H  
ATOM   1412  CD1 ILE    93      77.663  16.784  49.136  1.00  0.00           C  
ATOM   1413 1HD1 ILE    93      78.613  17.194  48.800  1.00  0.00           H  
ATOM   1414 2HD1 ILE    93      77.558  15.778  48.734  1.00  0.00           H  
ATOM   1415 3HD1 ILE    93      76.858  17.417  48.765  1.00  0.00           H  
ATOM   1416  C   ILE    93      73.828  16.577  51.565  1.00  0.00           C  
ATOM   1417  O   ILE    93      73.073  16.089  50.732  1.00  0.00           O  
ATOM   1418  N   ARG    94      73.479  16.699  52.852  1.00  0.00           N  
ATOM   1419  H   ARG    94      74.137  17.132  53.491  1.00  0.00           H  
ATOM   1420  CA  ARG    94      72.178  16.243  53.371  1.00  0.00           C  
ATOM   1421  HA  ARG    94      72.083  15.180  53.144  1.00  0.00           H  
ATOM   1422  CB  ARG    94      72.104  16.400  54.899  1.00  0.00           C  
ATOM   1423  HB2 ARG    94      72.254  17.444  55.176  1.00  0.00           H  
ATOM   1424  HB3 ARG    94      71.107  16.100  55.226  1.00  0.00           H  
ATOM   1425  CG  ARG    94      73.150  15.522  55.608  1.00  0.00           C  
ATOM   1426  HG2 ARG    94      73.041  14.493  55.282  1.00  0.00           H  
ATOM   1427  HG3 ARG    94      74.148  15.853  55.330  1.00  0.00           H  
ATOM   1428  CD  ARG    94      73.049  15.577  57.134  1.00  0.00           C  
ATOM   1429  HD2 ARG    94      73.874  15.000  57.554  1.00  0.00           H  
ATOM   1430  HD3 ARG    94      73.173  16.609  57.451  1.00  0.00           H  
ATOM   1431  NE  ARG    94      71.788  15.005  57.640  1.00  0.00           N  
ATOM   1432  HE  ARG    94      71.477  14.153  57.190  1.00  0.00           H  
ATOM   1433  CZ  ARG    94      71.139  15.414  58.725  1.00  0.00           C  
ATOM   1434  NH1 ARG    94      71.392  16.558  59.319  1.00  0.00           N1+
ATOM   1435 1HH1 ARG    94      72.035  17.240  58.911  1.00  0.00           H  
ATOM   1436 2HH1 ARG    94      70.858  16.824  60.130  1.00  0.00           H  
ATOM   1437  NH2 ARG    94      70.202  14.671  59.265  1.00  0.00           N  
ATOM   1438 1HH2 ARG    94      69.926  13.781  58.866  1.00  0.00           H  
ATOM   1439 2HH2 ARG    94      69.788  14.968  60.142  1.00  0.00           H  
ATOM   1440  C   ARG    94      71.003  16.952  52.673  1.00  0.00           C  
ATOM   1441  O   ARG    94      70.067  16.281  52.236  1.00  0.00           O  
ATOM   1442  N   ARG    95      71.079  18.276  52.469  1.00  0.00           N  
ATOM   1443  H   ARG    95      71.865  18.778  52.871  1.00  0.00           H  
ATOM   1444  CA  ARG    95      70.090  19.034  51.678  1.00  0.00           C  
ATOM   1445  HA  ARG    95      69.105  18.866  52.117  1.00  0.00           H  
ATOM   1446  CB  ARG    95      70.400  20.545  51.725  1.00  0.00           C  
ATOM   1447  HB2 ARG    95      71.463  20.696  51.537  1.00  0.00           H  
ATOM   1448  HB3 ARG    95      69.852  21.051  50.928  1.00  0.00           H  
ATOM   1449  CG  ARG    95      70.038  21.205  53.068  1.00  0.00           C  
ATOM   1450  HG2 ARG    95      70.405  20.583  53.883  1.00  0.00           H  
ATOM   1451  HG3 ARG    95      70.546  22.168  53.135  1.00  0.00           H  
ATOM   1452  CD  ARG    95      68.532  21.438  53.265  1.00  0.00           C  
ATOM   1453  HD2 ARG    95      67.988  20.517  53.046  1.00  0.00           H  
ATOM   1454  HD3 ARG    95      68.368  21.694  54.310  1.00  0.00           H  
ATOM   1455  NE  ARG    95      68.025  22.540  52.430  1.00  0.00           N  
ATOM   1456  HE  ARG    95      68.716  23.115  51.956  1.00  0.00           H  
ATOM   1457  CZ  ARG    95      66.760  22.892  52.227  1.00  0.00           C  
ATOM   1458  NH1 ARG    95      66.543  23.897  51.408  1.00  0.00           N1+
ATOM   1459 1HH1 ARG    95      67.343  24.375  51.010  1.00  0.00           H  
ATOM   1460 2HH1 ARG    95      65.608  24.138  51.095  1.00  0.00           H  
ATOM   1461  NH2 ARG    95      65.743  22.286  52.810  1.00  0.00           N  
ATOM   1462 1HH2 ARG    95      65.910  21.534  53.477  1.00  0.00           H  
ATOM   1463 2HH2 ARG    95      64.786  22.612  52.709  1.00  0.00           H  
ATOM   1464  C   ARG    95      70.013  18.537  50.223  1.00  0.00           C  
ATOM   1465  O   ARG    95      68.917  18.284  49.724  1.00  0.00           O  
ATOM   1466  N   ALA    96      71.154  18.346  49.549  1.00  0.00           N  
ATOM   1467  H   ALA    96      72.030  18.583  50.003  1.00  0.00           H  
ATOM   1468  CA  ALA    96      71.198  17.871  48.161  1.00  0.00           C  
ATOM   1469  HA  ALA    96      70.553  18.508  47.553  1.00  0.00           H  
ATOM   1470  CB  ALA    96      72.634  18.017  47.648  1.00  0.00           C  
ATOM   1471  HB1 ALA    96      72.959  19.051  47.755  1.00  0.00           H  
ATOM   1472  HB2 ALA    96      73.306  17.362  48.204  1.00  0.00           H  
ATOM   1473  HB3 ALA    96      72.667  17.755  46.590  1.00  0.00           H  
ATOM   1474  C   ALA    96      70.674  16.429  47.995  1.00  0.00           C  
ATOM   1475  O   ALA    96      69.922  16.156  47.062  1.00  0.00           O  
ATOM   1476  N   LEU    97      71.010  15.519  48.916  1.00  0.00           N  
ATOM   1477  H   LEU    97      71.668  15.792  49.640  1.00  0.00           H  
ATOM   1478  CA  LEU    97      70.497  14.145  48.943  1.00  0.00           C  
ATOM   1479  HA  LEU    97      70.583  13.720  47.944  1.00  0.00           H  
ATOM   1480  CB  LEU    97      71.342  13.304  49.919  1.00  0.00           C  
ATOM   1481  HB2 LEU    97      71.371  13.816  50.883  1.00  0.00           H  
ATOM   1482  HB3 LEU    97      70.844  12.348  50.073  1.00  0.00           H  
ATOM   1483  CG  LEU    97      72.789  13.022  49.452  1.00  0.00           C  
ATOM   1484  HG  LEU    97      73.302  13.965  49.269  1.00  0.00           H  
ATOM   1485  CD1 LEU    97      73.534  12.275  50.565  1.00  0.00           C  
ATOM   1486 1HD1 LEU    97      74.578  12.132  50.283  1.00  0.00           H  
ATOM   1487 2HD1 LEU    97      73.493  12.848  51.492  1.00  0.00           H  
ATOM   1488 3HD1 LEU    97      73.074  11.301  50.728  1.00  0.00           H  
ATOM   1489  CD2 LEU    97      72.852  12.186  48.163  1.00  0.00           C  
ATOM   1490 1HD2 LEU    97      72.312  11.249  48.295  1.00  0.00           H  
ATOM   1491 2HD2 LEU    97      72.418  12.737  47.328  1.00  0.00           H  
ATOM   1492 3HD2 LEU    97      73.891  11.965  47.918  1.00  0.00           H  
ATOM   1493  C   LEU    97      69.004  14.083  49.299  1.00  0.00           C  
ATOM   1494  O   LEU    97      68.310  13.186  48.818  1.00  0.00           O  
ATOM   1495  N   GLY    98      68.485  15.048  50.069  1.00  0.00           N  
ATOM   1496  H   GLY    98      69.123  15.699  50.514  1.00  0.00           H  
ATOM   1497  CA  GLY    98      67.048  15.217  50.312  1.00  0.00           C  
ATOM   1498  HA2 GLY    98      66.618  14.273  50.630  1.00  0.00           H  
ATOM   1499  HA3 GLY    98      66.896  15.981  51.074  1.00  0.00           H  
ATOM   1500  C   GLY    98      66.307  15.630  49.046  1.00  0.00           C  
ATOM   1501  O   GLY    98      65.341  14.967  48.662  1.00  0.00           O  
ATOM   1502  N   LEU    99      66.805  16.662  48.356  1.00  0.00           N  
ATOM   1503  H   LEU    99      67.596  17.159  48.753  1.00  0.00           H  
ATOM   1504  CA  LEU    99      66.325  17.081  47.035  1.00  0.00           C  
ATOM   1505  HA  LEU    99      65.287  17.403  47.134  1.00  0.00           H  
ATOM   1506  CB  LEU    99      67.182  18.293  46.596  1.00  0.00           C  
ATOM   1507  HB2 LEU    99      67.129  19.036  47.395  1.00  0.00           H  
ATOM   1508  HB3 LEU    99      68.226  17.988  46.529  1.00  0.00           H  
ATOM   1509  CG  LEU    99      66.819  19.029  45.288  1.00  0.00           C  
ATOM   1510  HG  LEU    99      67.411  19.946  45.271  1.00  0.00           H  
ATOM   1511  CD1 LEU    99      67.203  18.237  44.032  1.00  0.00           C  
ATOM   1512 1HD1 LEU    99      67.126  18.882  43.157  1.00  0.00           H  
ATOM   1513 2HD1 LEU    99      68.228  17.882  44.120  1.00  0.00           H  
ATOM   1514 3HD1 LEU    99      66.541  17.385  43.897  1.00  0.00           H  
ATOM   1515  CD2 LEU    99      65.341  19.439  45.237  1.00  0.00           C  
ATOM   1516 1HD2 LEU    99      65.094  20.022  46.125  1.00  0.00           H  
ATOM   1517 2HD2 LEU    99      65.162  20.054  44.353  1.00  0.00           H  
ATOM   1518 3HD2 LEU    99      64.700  18.560  45.192  1.00  0.00           H  
ATOM   1519  C   LEU    99      66.331  15.892  46.059  1.00  0.00           C  
ATOM   1520  O   LEU    99      65.294  15.581  45.475  1.00  0.00           O  
ATOM   1521  N   ALA   100      67.447  15.162  45.958  1.00  0.00           N  
ATOM   1522  H   ALA   100      68.277  15.488  46.446  1.00  0.00           H  
ATOM   1523  CA  ALA   100      67.573  13.967  45.121  1.00  0.00           C  
ATOM   1524  HA  ALA   100      67.398  14.255  44.089  1.00  0.00           H  
ATOM   1525  CB  ALA   100      69.009  13.439  45.241  1.00  0.00           C  
ATOM   1526  HB1 ALA   100      69.144  12.587  44.575  1.00  0.00           H  
ATOM   1527  HB2 ALA   100      69.721  14.217  44.962  1.00  0.00           H  
ATOM   1528  HB3 ALA   100      69.208  13.113  46.260  1.00  0.00           H  
ATOM   1529  C   ALA   100      66.534  12.877  45.437  1.00  0.00           C  
ATOM   1530  O   ALA   100      65.935  12.328  44.510  1.00  0.00           O  
ATOM   1531  N   ASN   101      66.281  12.598  46.721  1.00  0.00           N  
ATOM   1532  H   ASN   101      66.852  13.048  47.429  1.00  0.00           H  
ATOM   1533  CA  ASN   101      65.298  11.601  47.155  1.00  0.00           C  
ATOM   1534  HA  ASN   101      65.474  10.683  46.590  1.00  0.00           H  
ATOM   1535  CB  ASN   101      65.525  11.299  48.645  1.00  0.00           C  
ATOM   1536  HB2 ASN   101      66.582  11.095  48.817  1.00  0.00           H  
ATOM   1537  HB3 ASN   101      65.244  12.167  49.242  1.00  0.00           H  
ATOM   1538  CG  ASN   101      64.746  10.072  49.103  1.00  0.00           C  
ATOM   1539  OD1 ASN   101      64.938   8.981  48.586  1.00  0.00           O  
ATOM   1540  ND2 ASN   101      63.862  10.214  50.072  1.00  0.00           N  
ATOM   1541 1HD2 ASN   101      63.361   9.384  50.394  1.00  0.00           H  
ATOM   1542 2HD2 ASN   101      63.725  11.104  50.530  1.00  0.00           H  
ATOM   1543  C   ASN   101      63.848  12.051  46.883  1.00  0.00           C  
ATOM   1544  O   ASN   101      63.038  11.255  46.407  1.00  0.00           O  
ATOM   1545  N   VAL   102      63.533  13.331  47.122  1.00  0.00           N  
ATOM   1546  H   VAL   102      64.261  13.929  47.513  1.00  0.00           H  
ATOM   1547  CA  VAL   102      62.218  13.929  46.810  1.00  0.00           C  
ATOM   1548  HA  VAL   102      61.455  13.357  47.336  1.00  0.00           H  
ATOM   1549  CB  VAL   102      62.135  15.400  47.299  1.00  0.00           C  
ATOM   1550  HB  VAL   102      63.032  15.924  46.968  1.00  0.00           H  
ATOM   1551  CG1 VAL   102      60.912  16.164  46.757  1.00  0.00           C  
ATOM   1552 1HG1 VAL   102      60.872  17.162  47.196  1.00  0.00           H  
ATOM   1553 2HG1 VAL   102      60.982  16.276  45.675  1.00  0.00           H  
ATOM   1554 3HG1 VAL   102      59.994  15.628  47.005  1.00  0.00           H  
ATOM   1555  CG2 VAL   102      62.080  15.473  48.837  1.00  0.00           C  
ATOM   1556 1HG2 VAL   102      62.855  14.853  49.284  1.00  0.00           H  
ATOM   1557 2HG2 VAL   102      62.227  16.503  49.163  1.00  0.00           H  
ATOM   1558 3HG2 VAL   102      61.110  15.130  49.196  1.00  0.00           H  
ATOM   1559  C   VAL   102      61.923  13.827  45.305  1.00  0.00           C  
ATOM   1560  O   VAL   102      60.850  13.359  44.924  1.00  0.00           O  
ATOM   1561  N   LEU   103      62.878  14.218  44.449  1.00  0.00           N  
ATOM   1562  H   LEU   103      63.746  14.600  44.817  1.00  0.00           H  
ATOM   1563  CA  LEU   103      62.699  14.197  42.995  1.00  0.00           C  
ATOM   1564  HA  LEU   103      61.707  14.586  42.760  1.00  0.00           H  
ATOM   1565  CB  LEU   103      63.747  15.106  42.329  1.00  0.00           C  
ATOM   1566  HB2 LEU   103      64.745  14.769  42.614  1.00  0.00           H  
ATOM   1567  HB3 LEU   103      63.654  14.972  41.255  1.00  0.00           H  
ATOM   1568  CG  LEU   103      63.621  16.618  42.625  1.00  0.00           C  
ATOM   1569  HG  LEU   103      63.922  16.802  43.655  1.00  0.00           H  
ATOM   1570  CD1 LEU   103      64.571  17.389  41.697  1.00  0.00           C  
ATOM   1571 1HD1 LEU   103      64.587  18.442  41.980  1.00  0.00           H  
ATOM   1572 2HD1 LEU   103      65.580  16.988  41.775  1.00  0.00           H  
ATOM   1573 3HD1 LEU   103      64.236  17.302  40.663  1.00  0.00           H  
ATOM   1574  CD2 LEU   103      62.199  17.173  42.443  1.00  0.00           C  
ATOM   1575 1HD2 LEU   103      61.822  16.918  41.453  1.00  0.00           H  
ATOM   1576 2HD2 LEU   103      61.533  16.763  43.201  1.00  0.00           H  
ATOM   1577 3HD2 LEU   103      62.207  18.258  42.551  1.00  0.00           H  
ATOM   1578  C   LEU   103      62.710  12.784  42.391  1.00  0.00           C  
ATOM   1579  O   LEU   103      62.021  12.567  41.398  1.00  0.00           O  
ATOM   1580  N   ASN   104      63.399  11.808  42.996  1.00  0.00           N  
ATOM   1581  H   ASN   104      63.991  12.046  43.781  1.00  0.00           H  
ATOM   1582  CA  ASN   104      63.329  10.403  42.570  1.00  0.00           C  
ATOM   1583  HA  ASN   104      63.575  10.347  41.508  1.00  0.00           H  
ATOM   1584  CB  ASN   104      64.366   9.578  43.354  1.00  0.00           C  
ATOM   1585  HB2 ASN   104      65.368   9.933  43.121  1.00  0.00           H  
ATOM   1586  HB3 ASN   104      64.207   9.706  44.425  1.00  0.00           H  
ATOM   1587  CG  ASN   104      64.283   8.087  43.031  1.00  0.00           C  
ATOM   1588  OD1 ASN   104      63.580   7.328  43.686  1.00  0.00           O  
ATOM   1589  ND2 ASN   104      64.954   7.628  41.994  1.00  0.00           N  
ATOM   1590 1HD2 ASN   104      64.952   6.634  41.830  1.00  0.00           H  
ATOM   1591 2HD2 ASN   104      65.535   8.253  41.451  1.00  0.00           H  
ATOM   1592  C   ASN   104      61.917   9.811  42.762  1.00  0.00           C  
ATOM   1593  O   ASN   104      61.376   9.175  41.856  1.00  0.00           O  
ATOM   1594  N   LYS   105      61.321  10.008  43.944  1.00  0.00           N  
ATOM   1595  H   LYS   105      61.825  10.546  44.641  1.00  0.00           H  
ATOM   1596  CA  LYS   105      60.155   9.237  44.404  1.00  0.00           C  
ATOM   1597  HA  LYS   105      60.105   8.301  43.843  1.00  0.00           H  
ATOM   1598  CB  LYS   105      60.373   8.877  45.890  1.00  0.00           C  
ATOM   1599  HB2 LYS   105      60.467   9.792  46.475  1.00  0.00           H  
ATOM   1600  HB3 LYS   105      59.502   8.323  46.241  1.00  0.00           H  
ATOM   1601  CG  LYS   105      61.613   7.996  46.119  1.00  0.00           C  
ATOM   1602  HG2 LYS   105      61.530   7.102  45.501  1.00  0.00           H  
ATOM   1603  HG3 LYS   105      62.508   8.545  45.830  1.00  0.00           H  
ATOM   1604  CD  LYS   105      61.761   7.578  47.586  1.00  0.00           C  
ATOM   1605  HD2 LYS   105      61.862   8.469  48.207  1.00  0.00           H  
ATOM   1606  HD3 LYS   105      60.878   7.018  47.897  1.00  0.00           H  
ATOM   1607  CE  LYS   105      63.010   6.703  47.742  1.00  0.00           C  
ATOM   1608  HE2 LYS   105      62.925   5.826  47.095  1.00  0.00           H  
ATOM   1609  HE3 LYS   105      63.880   7.277  47.416  1.00  0.00           H  
ATOM   1610  NZ  LYS   105      63.197   6.276  49.147  1.00  0.00           N1+
ATOM   1611  HZ1 LYS   105      62.437   5.691  49.464  1.00  0.00           H  
ATOM   1612  HZ2 LYS   105      64.065   5.761  49.268  1.00  0.00           H  
ATOM   1613  HZ3 LYS   105      63.216   7.079  49.775  1.00  0.00           H  
ATOM   1614  C   LYS   105      58.791   9.926  44.182  1.00  0.00           C  
ATOM   1615  O   LYS   105      57.754   9.374  44.549  1.00  0.00           O  
ATOM   1616  N   SER   106      58.745  11.133  43.618  1.00  0.00           N  
ATOM   1617  H   SER   106      59.613  11.577  43.356  1.00  0.00           H  
ATOM   1618  CA  SER   106      57.505  11.924  43.539  1.00  0.00           C  
ATOM   1619  HA  SER   106      57.059  11.920  44.532  1.00  0.00           H  
ATOM   1620  CB  SER   106      57.825  13.386  43.214  1.00  0.00           C  
ATOM   1621  HB2 SER   106      56.899  13.962  43.229  1.00  0.00           H  
ATOM   1622  HB3 SER   106      58.488  13.793  43.978  1.00  0.00           H  
ATOM   1623  OG  SER   106      58.430  13.525  41.941  1.00  0.00           O  
ATOM   1624  HG  SER   106      58.346  14.476  41.707  1.00  0.00           H  
ATOM   1625  C   SER   106      56.427  11.391  42.569  1.00  0.00           C  
ATOM   1626  O   SER   106      56.726  10.712  41.576  1.00  0.00           O  
ATOM   1627  N   THR   107      55.165  11.747  42.852  1.00  0.00           N  
ATOM   1628  H   THR   107      55.028  12.314  43.689  1.00  0.00           H  
ATOM   1629  CA  THR   107      53.974  11.548  42.007  1.00  0.00           C  
ATOM   1630  HA  THR   107      54.073  10.622  41.441  1.00  0.00           H  
ATOM   1631  CB  THR   107      52.708  11.479  42.881  1.00  0.00           C  
ATOM   1632  HB  THR   107      52.469  12.478  43.245  1.00  0.00           H  
ATOM   1633  CG2 THR   107      51.515  10.941  42.093  1.00  0.00           C  
ATOM   1634 1HG2 THR   107      50.633  10.923  42.734  1.00  0.00           H  
ATOM   1635 2HG2 THR   107      51.309  11.586  41.241  1.00  0.00           H  
ATOM   1636 3HG2 THR   107      51.721   9.932  41.738  1.00  0.00           H  
ATOM   1637  OG1 THR   107      52.883  10.624  43.994  1.00  0.00           O  
ATOM   1638  HG1 THR   107      53.490  11.060  44.637  1.00  0.00           H  
ATOM   1639  C   THR   107      53.860  12.729  41.038  1.00  0.00           C  
ATOM   1640  O   THR   107      54.045  13.869  41.464  1.00  0.00           O  
ATOM   1641  N   LEU   108      53.572  12.500  39.751  1.00  0.00           N  
ATOM   1642  H   LEU   108      53.411  11.543  39.452  1.00  0.00           H  
ATOM   1643  CA  LEU   108      53.597  13.556  38.720  1.00  0.00           C  
ATOM   1644  HA  LEU   108      54.159  14.407  39.109  1.00  0.00           H  
ATOM   1645  CB  LEU   108      54.348  13.046  37.475  1.00  0.00           C  
ATOM   1646  HB2 LEU   108      53.807  12.186  37.072  1.00  0.00           H  
ATOM   1647  HB3 LEU   108      54.333  13.832  36.719  1.00  0.00           H  
ATOM   1648  CG  LEU   108      55.819  12.633  37.706  1.00  0.00           C  
ATOM   1649  HG  LEU   108      55.834  11.715  38.295  1.00  0.00           H  
ATOM   1650  CD1 LEU   108      56.471  12.343  36.346  1.00  0.00           C  
ATOM   1651 1HD1 LEU   108      55.949  11.527  35.847  1.00  0.00           H  
ATOM   1652 2HD1 LEU   108      56.433  13.230  35.714  1.00  0.00           H  
ATOM   1653 3HD1 LEU   108      57.511  12.065  36.494  1.00  0.00           H  
ATOM   1654  CD2 LEU   108      56.663  13.689  38.442  1.00  0.00           C  
ATOM   1655 1HD2 LEU   108      56.292  13.837  39.455  1.00  0.00           H  
ATOM   1656 2HD2 LEU   108      57.698  13.354  38.510  1.00  0.00           H  
ATOM   1657 3HD2 LEU   108      56.638  14.636  37.902  1.00  0.00           H  
ATOM   1658  C   LEU   108      52.211  14.131  38.355  1.00  0.00           C  
ATOM   1659  O   LEU   108      51.174  13.504  38.591  1.00  0.00           O  
ATOM   1660  N   VAL   109      52.212  15.325  37.756  1.00  0.00           N  
ATOM   1661  H   VAL   109      53.128  15.742  37.571  1.00  0.00           H  
ATOM   1662  CA  VAL   109      51.049  16.165  37.419  1.00  0.00           C  
ATOM   1663  HA  VAL   109      50.139  15.578  37.530  1.00  0.00           H  
ATOM   1664  CB  VAL   109      50.951  17.369  38.392  1.00  0.00           C  
ATOM   1665  HB  VAL   109      51.927  17.854  38.439  1.00  0.00           H  
ATOM   1666  CG1 VAL   109      49.923  18.427  37.941  1.00  0.00           C  
ATOM   1667 1HG1 VAL   109      48.961  17.956  37.744  1.00  0.00           H  
ATOM   1668 2HG1 VAL   109      49.804  19.186  38.712  1.00  0.00           H  
ATOM   1669 3HG1 VAL   109      50.264  18.925  37.034  1.00  0.00           H  
ATOM   1670  CG2 VAL   109      50.581  16.892  39.810  1.00  0.00           C  
ATOM   1671 1HG2 VAL   109      50.506  17.746  40.483  1.00  0.00           H  
ATOM   1672 2HG2 VAL   109      49.624  16.369  39.793  1.00  0.00           H  
ATOM   1673 3HG2 VAL   109      51.348  16.221  40.198  1.00  0.00           H  
ATOM   1674  C   VAL   109      51.145  16.668  35.967  1.00  0.00           C  
ATOM   1675  O   VAL   109      52.141  17.279  35.571  1.00  0.00           O  
ATOM   1676  N   LEU   110      50.072  16.466  35.194  1.00  0.00           N  
ATOM   1677  H   LEU   110      49.331  15.878  35.566  1.00  0.00           H  
ATOM   1678  CA  LEU   110      49.896  16.954  33.820  1.00  0.00           C  
ATOM   1679  HA  LEU   110      50.361  17.936  33.726  1.00  0.00           H  
ATOM   1680  CB  LEU   110      50.598  15.971  32.859  1.00  0.00           C  
ATOM   1681  HB2 LEU   110      51.654  15.912  33.130  1.00  0.00           H  
ATOM   1682  HB3 LEU   110      50.167  14.982  33.011  1.00  0.00           H  
ATOM   1683  CG  LEU   110      50.501  16.311  31.358  1.00  0.00           C  
ATOM   1684  HG  LEU   110      49.453  16.370  31.065  1.00  0.00           H  
ATOM   1685  CD1 LEU   110      51.178  17.648  31.021  1.00  0.00           C  
ATOM   1686 1HD1 LEU   110      51.136  17.820  29.944  1.00  0.00           H  
ATOM   1687 2HD1 LEU   110      50.663  18.468  31.517  1.00  0.00           H  
ATOM   1688 3HD1 LEU   110      52.221  17.629  31.339  1.00  0.00           H  
ATOM   1689  CD2 LEU   110      51.158  15.183  30.551  1.00  0.00           C  
ATOM   1690 1HD2 LEU   110      52.212  15.091  30.815  1.00  0.00           H  
ATOM   1691 2HD2 LEU   110      50.654  14.239  30.760  1.00  0.00           H  
ATOM   1692 3HD2 LEU   110      51.071  15.390  29.486  1.00  0.00           H  
ATOM   1693  C   LEU   110      48.397  17.108  33.512  1.00  0.00           C  
ATOM   1694  O   LEU   110      47.603  16.210  33.808  1.00  0.00           O  
ATOM   1695  N   GLN   111      48.001  18.241  32.931  1.00  0.00           N  
ATOM   1696  H   GLN   111      48.700  18.963  32.757  1.00  0.00           H  
ATOM   1697  CA  GLN   111      46.597  18.610  32.705  1.00  0.00           C  
ATOM   1698  HA  GLN   111      45.948  17.812  33.052  1.00  0.00           H  
ATOM   1699  CB  GLN   111      46.256  19.872  33.530  1.00  0.00           C  
ATOM   1700  HB2 GLN   111      46.741  20.733  33.076  1.00  0.00           H  
ATOM   1701  HB3 GLN   111      45.179  20.043  33.489  1.00  0.00           H  
ATOM   1702  CG  GLN   111      46.674  19.774  35.015  1.00  0.00           C  
ATOM   1703  HG2 GLN   111      46.166  18.924  35.473  1.00  0.00           H  
ATOM   1704  HG3 GLN   111      47.749  19.613  35.089  1.00  0.00           H  
ATOM   1705  CD  GLN   111      46.360  21.035  35.820  1.00  0.00           C  
ATOM   1706  OE1 GLN   111      45.596  21.011  36.779  1.00  0.00           O  
ATOM   1707  NE2 GLN   111      46.954  22.160  35.487  1.00  0.00           N  
ATOM   1708 1HE2 GLN   111      46.738  23.011  35.998  1.00  0.00           H  
ATOM   1709 2HE2 GLN   111      47.652  22.171  34.745  1.00  0.00           H  
ATOM   1710  C   GLN   111      46.283  18.787  31.206  1.00  0.00           C  
ATOM   1711  O   GLN   111      47.157  18.637  30.346  1.00  0.00           O  
ATOM   1712  N   GLU   112      45.024  19.087  30.878  1.00  0.00           N  
ATOM   1713  H   GLU   112      44.307  19.023  31.594  1.00  0.00           H  
ATOM   1714  CA  GLU   112      44.616  19.515  29.537  1.00  0.00           C  
ATOM   1715  HA  GLU   112      45.020  18.808  28.812  1.00  0.00           H  
ATOM   1716  CB  GLU   112      43.084  19.520  29.405  1.00  0.00           C  
ATOM   1717  HB2 GLU   112      42.643  19.991  30.285  1.00  0.00           H  
ATOM   1718  HB3 GLU   112      42.819  20.119  28.535  1.00  0.00           H  
ATOM   1719  CG  GLU   112      42.478  18.128  29.202  1.00  0.00           C  
ATOM   1720  HG2 GLU   112      42.897  17.678  28.300  1.00  0.00           H  
ATOM   1721  HG3 GLU   112      42.731  17.492  30.050  1.00  0.00           H  
ATOM   1722  CD  GLU   112      40.960  18.221  29.055  1.00  0.00           C  
ATOM   1723  OE1 GLU   112      40.232  17.959  30.045  1.00  0.00           O  
ATOM   1724  OE2 GLU   112      40.474  18.596  27.957  1.00  0.00           O1-
ATOM   1725  C   GLU   112      45.156  20.913  29.185  1.00  0.00           C  
ATOM   1726  O   GLU   112      45.219  21.811  30.030  1.00  0.00           O  
ATOM   1727  N   ASP   113      45.504  21.097  27.910  1.00  0.00           N  
ATOM   1728  H   ASP   113      45.366  20.293  27.299  1.00  0.00           H  
ATOM   1729  CA  ASP   113      45.724  22.364  27.193  1.00  0.00           C  
ATOM   1730  HA  ASP   113      45.933  22.096  26.156  1.00  0.00           H  
ATOM   1731  CB  ASP   113      44.414  23.177  27.177  1.00  0.00           C  
ATOM   1732  HB2 ASP   113      44.035  23.317  28.191  1.00  0.00           H  
ATOM   1733  HB3 ASP   113      44.616  24.165  26.765  1.00  0.00           H  
ATOM   1734  CG  ASP   113      43.353  22.501  26.299  1.00  0.00           C  
ATOM   1735  OD1 ASP   113      43.559  22.445  25.066  1.00  0.00           O  
ATOM   1736  OD2 ASP   113      42.292  22.061  26.808  1.00  0.00           O1-
ATOM   1737  C   ASP   113      46.954  23.190  27.633  1.00  0.00           C  
ATOM   1738  O   ASP   113      47.367  24.099  26.909  1.00  0.00           O  
ATOM   1739  N   GLU   114      47.576  22.854  28.767  1.00  0.00           N  
ATOM   1740  H   GLU   114      47.141  22.119  29.311  1.00  0.00           H  
ATOM   1741  CA  GLU   114      48.819  23.459  29.260  1.00  0.00           C  
ATOM   1742  HA  GLU   114      48.733  24.537  29.119  1.00  0.00           H  
ATOM   1743  CB  GLU   114      48.992  23.229  30.778  1.00  0.00           C  
ATOM   1744  HB2 GLU   114      49.931  23.689  31.089  1.00  0.00           H  
ATOM   1745  HB3 GLU   114      48.181  23.756  31.281  1.00  0.00           H  
ATOM   1746  CG  GLU   114      48.980  21.761  31.243  1.00  0.00           C  
ATOM   1747  HG2 GLU   114      48.009  21.322  31.015  1.00  0.00           H  
ATOM   1748  HG3 GLU   114      49.738  21.200  30.699  1.00  0.00           H  
ATOM   1749  CD  GLU   114      49.248  21.590  32.743  1.00  0.00           C  
ATOM   1750  OE1 GLU   114      48.969  22.514  33.545  1.00  0.00           O  
ATOM   1751  OE2 GLU   114      49.678  20.486  33.153  1.00  0.00           O1-
ATOM   1752  C   GLU   114      50.054  22.991  28.468  1.00  0.00           C  
ATOM   1753  O   GLU   114      50.274  21.793  28.284  1.00  0.00           O  
ATOM   1754  N   PHE   115      50.867  23.942  28.000  1.00  0.00           N  
ATOM   1755  H   PHE   115      50.575  24.901  28.118  1.00  0.00           H  
ATOM   1756  CA  PHE   115      52.181  23.709  27.383  1.00  0.00           C  
ATOM   1757  HA  PHE   115      52.238  22.678  27.035  1.00  0.00           H  
ATOM   1758  CB  PHE   115      52.335  24.651  26.173  1.00  0.00           C  
ATOM   1759  HB2 PHE   115      51.435  24.578  25.559  1.00  0.00           H  
ATOM   1760  HB3 PHE   115      52.410  25.681  26.522  1.00  0.00           H  
ATOM   1761  CG  PHE   115      53.538  24.351  25.296  1.00  0.00           C  
ATOM   1762  CD1 PHE   115      53.369  23.622  24.104  1.00  0.00           C  
ATOM   1763  HD1 PHE   115      52.383  23.308  23.802  1.00  0.00           H  
ATOM   1764  CE1 PHE   115      54.483  23.285  23.315  1.00  0.00           C  
ATOM   1765  HE1 PHE   115      54.352  22.712  22.407  1.00  0.00           H  
ATOM   1766  CZ  PHE   115      55.771  23.672  23.718  1.00  0.00           C  
ATOM   1767  HZ  PHE   115      56.626  23.383  23.125  1.00  0.00           H  
ATOM   1768  CE2 PHE   115      55.945  24.425  24.893  1.00  0.00           C  
ATOM   1769  HE2 PHE   115      56.935  24.721  25.209  1.00  0.00           H  
ATOM   1770  CD2 PHE   115      54.829  24.773  25.674  1.00  0.00           C  
ATOM   1771  HD2 PHE   115      54.972  25.335  26.585  1.00  0.00           H  
ATOM   1772  C   PHE   115      53.327  23.918  28.387  1.00  0.00           C  
ATOM   1773  O   PHE   115      54.342  23.229  28.338  1.00  0.00           O  
ATOM   1774  N   ILE   116      53.167  24.872  29.311  1.00  0.00           N  
ATOM   1775  H   ILE   116      52.286  25.363  29.323  1.00  0.00           H  
ATOM   1776  CA  ILE   116      54.081  25.087  30.440  1.00  0.00           C  
ATOM   1777  HA  ILE   116      55.105  24.864  30.131  1.00  0.00           H  
ATOM   1778  CB  ILE   116      54.017  26.560  30.917  1.00  0.00           C  
ATOM   1779  HB  ILE   116      53.004  26.765  31.269  1.00  0.00           H  
ATOM   1780  CG2 ILE   116      54.989  26.762  32.092  1.00  0.00           C  
ATOM   1781 1HG2 ILE   116      56.013  26.575  31.767  1.00  0.00           H  
ATOM   1782 2HG2 ILE   116      54.914  27.777  32.483  1.00  0.00           H  
ATOM   1783 3HG2 ILE   116      54.740  26.082  32.904  1.00  0.00           H  
ATOM   1784  CG1 ILE   116      54.342  27.546  29.766  1.00  0.00           C  
ATOM   1785 2HG1 ILE   116      55.375  27.405  29.444  1.00  0.00           H  
ATOM   1786 3HG1 ILE   116      53.695  27.335  28.916  1.00  0.00           H  
ATOM   1787  CD1 ILE   116      54.127  29.024  30.122  1.00  0.00           C  
ATOM   1788 1HD1 ILE   116      54.859  29.352  30.859  1.00  0.00           H  
ATOM   1789 2HD1 ILE   116      54.245  29.629  29.223  1.00  0.00           H  
ATOM   1790 3HD1 ILE   116      53.120  29.168  30.512  1.00  0.00           H  
ATOM   1791  C   ILE   116      53.672  24.093  31.535  1.00  0.00           C  
ATOM   1792  O   ILE   116      52.567  24.204  32.064  1.00  0.00           O  
ATOM   1793  N   VAL   117      54.524  23.111  31.836  1.00  0.00           N  
ATOM   1794  H   VAL   117      55.452  23.151  31.408  1.00  0.00           H  
ATOM   1795  CA  VAL   117      54.147  21.890  32.580  1.00  0.00           C  
ATOM   1796  HA  VAL   117      53.128  22.014  32.950  1.00  0.00           H  
ATOM   1797  CB  VAL   117      54.148  20.629  31.679  1.00  0.00           C  
ATOM   1798  HB  VAL   117      53.955  19.762  32.315  1.00  0.00           H  
ATOM   1799  CG1 VAL   117      53.014  20.684  30.644  1.00  0.00           C  
ATOM   1800 1HG1 VAL   117      53.141  21.538  29.980  1.00  0.00           H  
ATOM   1801 2HG1 VAL   117      53.012  19.773  30.047  1.00  0.00           H  
ATOM   1802 3HG1 VAL   117      52.057  20.773  31.157  1.00  0.00           H  
ATOM   1803  CG2 VAL   117      55.497  20.381  30.980  1.00  0.00           C  
ATOM   1804 1HG2 VAL   117      55.459  19.430  30.447  1.00  0.00           H  
ATOM   1805 2HG2 VAL   117      55.714  21.178  30.269  1.00  0.00           H  
ATOM   1806 3HG2 VAL   117      56.301  20.322  31.713  1.00  0.00           H  
ATOM   1807  C   VAL   117      55.026  21.633  33.806  1.00  0.00           C  
ATOM   1808  O   VAL   117      56.199  22.001  33.844  1.00  0.00           O  
ATOM   1809  N   GLY   118      54.439  20.962  34.800  1.00  0.00           N  
ATOM   1810  H   GLY   118      53.454  20.735  34.689  1.00  0.00           H  
ATOM   1811  CA  GLY   118      55.038  20.642  36.098  1.00  0.00           C  
ATOM   1812  HA2 GLY   118      55.016  19.561  36.230  1.00  0.00           H  
ATOM   1813  HA3 GLY   118      56.071  20.983  36.147  1.00  0.00           H  
ATOM   1814  C   GLY   118      54.259  21.256  37.263  1.00  0.00           C  
ATOM   1815  O   GLY   118      53.450  22.169  37.090  1.00  0.00           O  
ATOM   1816  N   TYR   119      54.527  20.745  38.466  1.00  0.00           N  
ATOM   1817  H   TYR   119      55.205  20.000  38.526  1.00  0.00           H  
ATOM   1818  CA  TYR   119      53.861  21.140  39.714  1.00  0.00           C  
ATOM   1819  HA  TYR   119      53.799  22.229  39.730  1.00  0.00           H  
ATOM   1820  CB  TYR   119      52.432  20.569  39.731  1.00  0.00           C  
ATOM   1821  HB2 TYR   119      52.005  20.611  38.728  1.00  0.00           H  
ATOM   1822  HB3 TYR   119      52.478  19.518  40.020  1.00  0.00           H  
ATOM   1823  CG  TYR   119      51.480  21.308  40.645  1.00  0.00           C  
ATOM   1824  CD1 TYR   119      51.113  22.635  40.341  1.00  0.00           C  
ATOM   1825  HD1 TYR   119      51.490  23.107  39.444  1.00  0.00           H  
ATOM   1826  CE1 TYR   119      50.238  23.340  41.188  1.00  0.00           C  
ATOM   1827  HE1 TYR   119      49.948  24.350  40.945  1.00  0.00           H  
ATOM   1828  CZ  TYR   119      49.734  22.718  42.350  1.00  0.00           C  
ATOM   1829  OH  TYR   119      48.910  23.400  43.192  1.00  0.00           O  
ATOM   1830  HH  TYR   119      48.735  22.878  43.994  1.00  0.00           H  
ATOM   1831  CE2 TYR   119      50.086  21.382  42.638  1.00  0.00           C  
ATOM   1832  HE2 TYR   119      49.664  20.889  43.499  1.00  0.00           H  
ATOM   1833  CD2 TYR   119      50.955  20.677  41.787  1.00  0.00           C  
ATOM   1834  HD2 TYR   119      51.193  19.644  42.002  1.00  0.00           H  
ATOM   1835  C   TYR   119      54.669  20.699  40.953  1.00  0.00           C  
ATOM   1836  O   TYR   119      55.577  19.874  40.841  1.00  0.00           O  
HETATM 1837  N   HIE   120      54.364  21.240  42.136  1.00  0.00           N  
HETATM 1838  H   HIE   120      53.599  21.903  42.189  1.00  0.00           H  
HETATM 1839  CA  HIE   120      55.159  21.039  43.362  1.00  0.00           C  
HETATM 1840  HA  HIE   120      56.126  20.618  43.085  1.00  0.00           H  
HETATM 1841  CB  HIE   120      55.440  22.420  43.975  1.00  0.00           C  
HETATM 1842  HB2 HIE   120      56.094  22.296  44.839  1.00  0.00           H  
HETATM 1843  HB3 HIE   120      55.981  23.022  43.243  1.00  0.00           H  
HETATM 1844  CG  HIE   120      54.228  23.202  44.409  1.00  0.00           C  
HETATM 1845  ND1 HIE   120      52.895  22.787  44.326  1.00  0.00           N  
HETATM 1846  CE1 HIE   120      52.163  23.845  44.709  1.00  0.00           C  
HETATM 1847  HE1 HIE   120      51.082  23.868  44.725  1.00  0.00           H  
HETATM 1848  NE2 HIE   120      52.960  24.880  45.030  1.00  0.00           N  
HETATM 1849  HE2 HIE   120      52.665  25.827  45.246  1.00  0.00           H  
HETATM 1850  CD2 HIE   120      54.262  24.484  44.861  1.00  0.00           C  
HETATM 1851  HD2 HIE   120      55.137  25.109  44.956  1.00  0.00           H  
HETATM 1852  C   HIE   120      54.559  20.060  44.402  1.00  0.00           C  
HETATM 1853  O   HIE   120      55.244  19.708  45.364  1.00  0.00           O  
ATOM   1854  N   ALA   121      53.315  19.606  44.221  1.00  0.00           N  
ATOM   1855  H   ALA   121      52.806  19.961  43.426  1.00  0.00           H  
ATOM   1856  CA  ALA   121      52.659  18.587  45.053  1.00  0.00           C  
ATOM   1857  HA  ALA   121      53.263  18.382  45.936  1.00  0.00           H  
ATOM   1858  CB  ALA   121      51.318  19.153  45.544  1.00  0.00           C  
ATOM   1859  HB1 ALA   121      51.464  20.141  45.979  1.00  0.00           H  
ATOM   1860  HB2 ALA   121      50.618  19.228  44.713  1.00  0.00           H  
ATOM   1861  HB3 ALA   121      50.897  18.496  46.305  1.00  0.00           H  
ATOM   1862  C   ALA   121      52.482  17.246  44.310  1.00  0.00           C  
ATOM   1863  O   ALA   121      52.762  17.142  43.113  1.00  0.00           O  
ATOM   1864  N   GLU   122      51.985  16.235  45.025  1.00  0.00           N  
ATOM   1865  H   GLU   122      51.873  16.383  46.027  1.00  0.00           H  
ATOM   1866  CA  GLU   122      51.624  14.900  44.521  1.00  0.00           C  
ATOM   1867  HA  GLU   122      52.407  14.578  43.833  1.00  0.00           H  
ATOM   1868  CB  GLU   122      51.593  13.915  45.707  1.00  0.00           C  
ATOM   1869  HB2 GLU   122      51.330  12.929  45.324  1.00  0.00           H  
ATOM   1870  HB3 GLU   122      52.594  13.837  46.122  1.00  0.00           H  
ATOM   1871  CG  GLU   122      50.606  14.272  46.836  1.00  0.00           C  
ATOM   1872  HG2 GLU   122      49.781  14.871  46.449  1.00  0.00           H  
ATOM   1873  HG3 GLU   122      50.179  13.342  47.214  1.00  0.00           H  
ATOM   1874  CD  GLU   122      51.261  15.007  48.011  1.00  0.00           C  
ATOM   1875  OE1 GLU   122      51.157  14.505  49.156  1.00  0.00           O  
ATOM   1876  OE2 GLU   122      51.865  16.083  47.815  1.00  0.00           O1-
ATOM   1877  C   GLU   122      50.283  14.845  43.749  1.00  0.00           C  
ATOM   1878  O   GLU   122      49.872  13.789  43.259  1.00  0.00           O  
ATOM   1879  N   ASP   123      49.579  15.970  43.661  1.00  0.00           N  
ATOM   1880  H   ASP   123      50.002  16.810  44.028  1.00  0.00           H  
ATOM   1881  CA  ASP   123      48.217  16.132  43.148  1.00  0.00           C  
ATOM   1882  HA  ASP   123      48.017  15.359  42.408  1.00  0.00           H  
ATOM   1883  CB  ASP   123      47.244  15.964  44.326  1.00  0.00           C  
ATOM   1884  HB2 ASP   123      47.282  14.932  44.681  1.00  0.00           H  
ATOM   1885  HB3 ASP   123      47.571  16.607  45.139  1.00  0.00           H  
ATOM   1886  CG  ASP   123      45.804  16.322  43.966  1.00  0.00           C  
ATOM   1887  OD1 ASP   123      45.089  15.446  43.438  1.00  0.00           O  
ATOM   1888  OD2 ASP   123      45.407  17.490  44.175  1.00  0.00           O1-
ATOM   1889  C   ASP   123      48.080  17.537  42.522  1.00  0.00           C  
ATOM   1890  O   ASP   123      48.687  18.470  43.060  1.00  0.00           O  
ATOM   1891  N   PRO   124      47.307  17.723  41.428  1.00  0.00           N  
ATOM   1892  CD  PRO   124      46.547  16.706  40.707  1.00  0.00           C  
ATOM   1893  HD2 PRO   124      45.581  16.564  41.192  1.00  0.00           H  
ATOM   1894  HD3 PRO   124      47.079  15.758  40.637  1.00  0.00           H  
ATOM   1895  CG  PRO   124      46.324  17.260  39.306  1.00  0.00           C  
ATOM   1896  HG2 PRO   124      45.392  16.897  38.873  1.00  0.00           H  
ATOM   1897  HG3 PRO   124      47.167  16.992  38.672  1.00  0.00           H  
ATOM   1898  CB  PRO   124      46.291  18.769  39.529  1.00  0.00           C  
ATOM   1899  HB2 PRO   124      45.268  19.069  39.769  1.00  0.00           H  
ATOM   1900  HB3 PRO   124      46.642  19.309  38.649  1.00  0.00           H  
ATOM   1901  CA  PRO   124      47.210  19.010  40.735  1.00  0.00           C  
ATOM   1902  HA  PRO   124      48.204  19.284  40.382  1.00  0.00           H  
ATOM   1903  C   PRO   124      46.658  20.161  41.588  1.00  0.00           C  
ATOM   1904  O   PRO   124      46.954  21.318  41.296  1.00  0.00           O  
ATOM   1905  N   ASN   125      45.848  19.862  42.611  1.00  0.00           N  
ATOM   1906  H   ASN   125      45.679  18.885  42.838  1.00  0.00           H  
ATOM   1907  CA  ASN   125      45.126  20.853  43.413  1.00  0.00           C  
ATOM   1908  HA  ASN   125      45.092  21.792  42.865  1.00  0.00           H  
ATOM   1909  CB  ASN   125      43.675  20.380  43.591  1.00  0.00           C  
ATOM   1910  HB2 ASN   125      43.660  19.479  44.205  1.00  0.00           H  
ATOM   1911  HB3 ASN   125      43.104  21.148  44.112  1.00  0.00           H  
ATOM   1912  CG  ASN   125      42.998  20.095  42.254  1.00  0.00           C  
ATOM   1913  OD1 ASN   125      42.755  20.988  41.448  1.00  0.00           O  
ATOM   1914  ND2 ASN   125      42.689  18.848  41.957  1.00  0.00           N  
ATOM   1915 1HD2 ASN   125      42.230  18.642  41.087  1.00  0.00           H  
ATOM   1916 2HD2 ASN   125      42.912  18.089  42.593  1.00  0.00           H  
ATOM   1917  C   ASN   125      45.784  21.132  44.781  1.00  0.00           C  
ATOM   1918  O   ASN   125      45.521  22.176  45.378  1.00  0.00           O  
ATOM   1919  N   MET   126      46.648  20.232  45.270  1.00  0.00           N  
ATOM   1920  H   MET   126      46.808  19.398  44.719  1.00  0.00           H  
ATOM   1921  CA  MET   126      47.338  20.365  46.564  1.00  0.00           C  
ATOM   1922  HA  MET   126      46.607  20.712  47.289  1.00  0.00           H  
ATOM   1923  CB  MET   126      47.857  18.987  47.023  1.00  0.00           C  
ATOM   1924  HB2 MET   126      48.435  18.531  46.220  1.00  0.00           H  
ATOM   1925  HB3 MET   126      48.511  19.103  47.888  1.00  0.00           H  
ATOM   1926  CG  MET   126      46.729  18.045  47.442  1.00  0.00           C  
ATOM   1927  HG2 MET   126      46.142  18.525  48.224  1.00  0.00           H  
ATOM   1928  HG3 MET   126      46.074  17.866  46.589  1.00  0.00           H  
ATOM   1929  SD  MET   126      47.330  16.453  48.067  1.00  0.00           S  
ATOM   1930  CE  MET   126      45.744  15.592  48.205  1.00  0.00           C  
ATOM   1931  HE1 MET   126      45.896  14.578  48.578  1.00  0.00           H  
ATOM   1932  HE2 MET   126      45.086  16.128  48.888  1.00  0.00           H  
ATOM   1933  HE3 MET   126      45.267  15.539  47.224  1.00  0.00           H  
ATOM   1934  C   MET   126      48.473  21.412  46.566  1.00  0.00           C  
ATOM   1935  O   MET   126      48.799  22.013  45.540  1.00  0.00           O  
ATOM   1936  N   PHE   127      49.114  21.603  47.724  1.00  0.00           N  
ATOM   1937  H   PHE   127      48.734  21.153  48.548  1.00  0.00           H  
ATOM   1938  CA  PHE   127      50.337  22.397  47.900  1.00  0.00           C  
ATOM   1939  HA  PHE   127      50.880  22.388  46.955  1.00  0.00           H  
ATOM   1940  CB  PHE   127      49.962  23.856  48.213  1.00  0.00           C  
ATOM   1941  HB2 PHE   127      50.876  24.424  48.396  1.00  0.00           H  
ATOM   1942  HB3 PHE   127      49.494  24.284  47.326  1.00  0.00           H  
ATOM   1943  CG  PHE   127      49.018  24.051  49.389  1.00  0.00           C  
ATOM   1944  CD1 PHE   127      49.527  24.199  50.694  1.00  0.00           C  
ATOM   1945  HD1 PHE   127      50.593  24.153  50.869  1.00  0.00           H  
ATOM   1946  CE1 PHE   127      48.649  24.391  51.776  1.00  0.00           C  
ATOM   1947  HE1 PHE   127      49.041  24.499  52.778  1.00  0.00           H  
ATOM   1948  CZ  PHE   127      47.261  24.441  51.559  1.00  0.00           C  
ATOM   1949  HZ  PHE   127      46.589  24.586  52.393  1.00  0.00           H  
ATOM   1950  CE2 PHE   127      46.748  24.293  50.258  1.00  0.00           C  
ATOM   1951  HE2 PHE   127      45.680  24.319  50.094  1.00  0.00           H  
ATOM   1952  CD2 PHE   127      47.624  24.093  49.176  1.00  0.00           C  
ATOM   1953  HD2 PHE   127      47.222  23.961  48.181  1.00  0.00           H  
ATOM   1954  C   PHE   127      51.245  21.782  48.994  1.00  0.00           C  
ATOM   1955  O   PHE   127      50.718  21.289  49.993  1.00  0.00           O  
ATOM   1956  N   PRO   128      52.585  21.778  48.828  1.00  0.00           N  
ATOM   1957  CD  PRO   128      53.318  22.293  47.678  1.00  0.00           C  
ATOM   1958  HD2 PRO   128      53.078  23.342  47.494  1.00  0.00           H  
ATOM   1959  HD3 PRO   128      53.086  21.688  46.803  1.00  0.00           H  
ATOM   1960  CG  PRO   128      54.802  22.145  48.013  1.00  0.00           C  
ATOM   1961  HG2 PRO   128      55.156  23.039  48.529  1.00  0.00           H  
ATOM   1962  HG3 PRO   128      55.403  21.952  47.125  1.00  0.00           H  
ATOM   1963  CB  PRO   128      54.809  20.956  48.971  1.00  0.00           C  
ATOM   1964  HB2 PRO   128      55.697  20.947  49.601  1.00  0.00           H  
ATOM   1965  HB3 PRO   128      54.735  20.028  48.402  1.00  0.00           H  
ATOM   1966  CA  PRO   128      53.523  21.173  49.775  1.00  0.00           C  
ATOM   1967  HA  PRO   128      53.144  20.209  50.121  1.00  0.00           H  
ATOM   1968  C   PRO   128      53.776  22.080  50.988  1.00  0.00           C  
ATOM   1969  O   PRO   128      53.471  23.272  50.954  1.00  0.00           O  
ATOM   1970  N   LEU   129      54.374  21.510  52.044  1.00  0.00           N  
ATOM   1971  H   LEU   129      54.624  20.531  51.988  1.00  0.00           H  
ATOM   1972  CA  LEU   129      54.708  22.217  53.289  1.00  0.00           C  
ATOM   1973  HA  LEU   129      54.478  23.276  53.168  1.00  0.00           H  
ATOM   1974  CB  LEU   129      53.840  21.667  54.443  1.00  0.00           C  
ATOM   1975  HB2 LEU   129      54.053  20.603  54.547  1.00  0.00           H  
ATOM   1976  HB3 LEU   129      54.138  22.156  55.372  1.00  0.00           H  
ATOM   1977  CG  LEU   129      52.313  21.850  54.274  1.00  0.00           C  
ATOM   1978  HG  LEU   129      51.984  21.345  53.364  1.00  0.00           H  
ATOM   1979  CD1 LEU   129      51.583  21.211  55.463  1.00  0.00           C  
ATOM   1980 1HD1 LEU   129      51.826  20.151  55.518  1.00  0.00           H  
ATOM   1981 2HD1 LEU   129      51.875  21.702  56.391  1.00  0.00           H  
ATOM   1982 3HD1 LEU   129      50.505  21.319  55.342  1.00  0.00           H  
ATOM   1983  CD2 LEU   129      51.896  23.327  54.199  1.00  0.00           C  
ATOM   1984 1HD2 LEU   129      50.810  23.400  54.136  1.00  0.00           H  
ATOM   1985 2HD2 LEU   129      52.237  23.853  55.090  1.00  0.00           H  
ATOM   1986 3HD2 LEU   129      52.319  23.799  53.314  1.00  0.00           H  
ATOM   1987  C   LEU   129      56.214  22.156  53.618  1.00  0.00           C  
ATOM   1988  O   LEU   129      56.984  21.377  53.045  1.00  0.00           O  
ATOM   1989  N   TYR   130      56.634  23.014  54.554  1.00  0.00           N  
ATOM   1990  H   TYR   130      55.936  23.615  54.976  1.00  0.00           H  
ATOM   1991  CA  TYR   130      58.043  23.368  54.792  1.00  0.00           C  
ATOM   1992  HA  TYR   130      58.689  22.734  54.188  1.00  0.00           H  
ATOM   1993  CB  TYR   130      58.258  24.807  54.295  1.00  0.00           C  
ATOM   1994  HB2 TYR   130      57.553  25.481  54.785  1.00  0.00           H  
ATOM   1995  HB3 TYR   130      59.269  25.125  54.552  1.00  0.00           H  
ATOM   1996  CG  TYR   130      58.093  24.897  52.793  1.00  0.00           C  
ATOM   1997  CD1 TYR   130      56.822  25.103  52.221  1.00  0.00           C  
ATOM   1998  HD1 TYR   130      55.965  25.287  52.855  1.00  0.00           H  
ATOM   1999  CE1 TYR   130      56.652  25.007  50.828  1.00  0.00           C  
ATOM   2000  HE1 TYR   130      55.672  25.112  50.387  1.00  0.00           H  
ATOM   2001  CZ  TYR   130      57.770  24.769  50.001  1.00  0.00           C  
ATOM   2002  OH  TYR   130      57.622  24.723  48.653  1.00  0.00           O  
ATOM   2003  HH  TYR   130      58.492  24.720  48.228  1.00  0.00           H  
ATOM   2004  CE2 TYR   130      59.051  24.603  50.574  1.00  0.00           C  
ATOM   2005  HE2 TYR   130      59.910  24.414  49.949  1.00  0.00           H  
ATOM   2006  CD2 TYR   130      59.203  24.641  51.969  1.00  0.00           C  
ATOM   2007  HD2 TYR   130      60.169  24.438  52.409  1.00  0.00           H  
ATOM   2008  C   TYR   130      58.474  23.156  56.257  1.00  0.00           C  
ATOM   2009  O   TYR   130      58.689  24.130  56.993  1.00  0.00           O  
ATOM   2010  N   PRO   131      58.578  21.888  56.709  1.00  0.00           N  
ATOM   2011  CD  PRO   131      58.441  20.662  55.929  1.00  0.00           C  
ATOM   2012  HD2 PRO   131      59.062  20.686  55.033  1.00  0.00           H  
ATOM   2013  HD3 PRO   131      57.393  20.519  55.661  1.00  0.00           H  
ATOM   2014  CG  PRO   131      58.892  19.526  56.848  1.00  0.00           C  
ATOM   2015  HG2 PRO   131      59.973  19.395  56.773  1.00  0.00           H  
ATOM   2016  HG3 PRO   131      58.375  18.592  56.629  1.00  0.00           H  
ATOM   2017  CB  PRO   131      58.529  20.069  58.228  1.00  0.00           C  
ATOM   2018  HB2 PRO   131      59.101  19.596  59.022  1.00  0.00           H  
ATOM   2019  HB3 PRO   131      57.461  19.933  58.403  1.00  0.00           H  
ATOM   2020  CA  PRO   131      58.842  21.561  58.105  1.00  0.00           C  
ATOM   2021  HA  PRO   131      58.162  22.118  58.749  1.00  0.00           H  
ATOM   2022  C   PRO   131      60.282  21.885  58.528  1.00  0.00           C  
ATOM   2023  O   PRO   131      60.539  22.010  59.723  1.00  0.00           O  
ATOM   2024  N   GLU   132      61.217  22.077  57.585  1.00  0.00           N  
ATOM   2025  H   GLU   132      60.992  21.975  56.595  1.00  0.00           H  
ATOM   2026  CA  GLU   132      62.594  22.446  57.919  1.00  0.00           C  
ATOM   2027  HA  GLU   132      62.927  21.767  58.701  1.00  0.00           H  
ATOM   2028  CB  GLU   132      63.514  22.212  56.708  1.00  0.00           C  
ATOM   2029  HB2 GLU   132      64.539  22.272  57.069  1.00  0.00           H  
ATOM   2030  HB3 GLU   132      63.374  21.197  56.332  1.00  0.00           H  
ATOM   2031  CG  GLU   132      63.365  23.214  55.552  1.00  0.00           C  
ATOM   2032  HG2 GLU   132      63.026  24.185  55.914  1.00  0.00           H  
ATOM   2033  HG3 GLU   132      64.359  23.359  55.130  1.00  0.00           H  
ATOM   2034  CD  GLU   132      62.445  22.752  54.425  1.00  0.00           C  
ATOM   2035  OE1 GLU   132      61.280  22.362  54.678  1.00  0.00           O  
ATOM   2036  OE2 GLU   132      62.894  22.845  53.256  1.00  0.00           O1-
ATOM   2037  C   GLU   132      62.721  23.871  58.501  1.00  0.00           C  
ATOM   2038  O   GLU   132      63.742  24.202  59.110  1.00  0.00           O  
ATOM   2039  N   LEU   133      61.683  24.708  58.353  1.00  0.00           N  
ATOM   2040  H   LEU   133      60.881  24.365  57.838  1.00  0.00           H  
ATOM   2041  CA  LEU   133      61.583  26.032  58.975  1.00  0.00           C  
ATOM   2042  HA  LEU   133      62.555  26.524  58.945  1.00  0.00           H  
ATOM   2043  CB  LEU   133      60.552  26.885  58.204  1.00  0.00           C  
ATOM   2044  HB2 LEU   133      59.569  26.423  58.311  1.00  0.00           H  
ATOM   2045  HB3 LEU   133      60.502  27.862  58.681  1.00  0.00           H  
ATOM   2046  CG  LEU   133      60.821  27.093  56.700  1.00  0.00           C  
ATOM   2047  HG  LEU   133      60.817  26.124  56.197  1.00  0.00           H  
ATOM   2048  CD1 LEU   133      59.693  27.946  56.099  1.00  0.00           C  
ATOM   2049 1HD1 LEU   133      59.853  28.071  55.028  1.00  0.00           H  
ATOM   2050 2HD1 LEU   133      58.733  27.452  56.252  1.00  0.00           H  
ATOM   2051 3HD1 LEU   133      59.668  28.927  56.574  1.00  0.00           H  
ATOM   2052  CD2 LEU   133      62.173  27.768  56.440  1.00  0.00           C  
ATOM   2053 1HD2 LEU   133      62.984  27.122  56.775  1.00  0.00           H  
ATOM   2054 2HD2 LEU   133      62.293  27.943  55.370  1.00  0.00           H  
ATOM   2055 3HD2 LEU   133      62.228  28.722  56.966  1.00  0.00           H  
ATOM   2056  C   LEU   133      61.169  25.927  60.450  1.00  0.00           C  
ATOM   2057  O   LEU   133      61.773  26.558  61.315  1.00  0.00           O  
ATOM   2058  N   SER   134      60.164  25.098  60.729  1.00  0.00           N  
ATOM   2059  H   SER   134      59.785  24.551  59.968  1.00  0.00           H  
ATOM   2060  CA  SER   134      59.463  24.927  62.007  1.00  0.00           C  
ATOM   2061  HA  SER   134      60.164  24.636  62.784  1.00  0.00           H  
ATOM   2062  CB  SER   134      58.787  26.236  62.446  1.00  0.00           C  
ATOM   2063  HB2 SER   134      59.540  27.018  62.551  1.00  0.00           H  
ATOM   2064  HB3 SER   134      58.065  26.547  61.689  1.00  0.00           H  
ATOM   2065  OG  SER   134      58.122  26.068  63.687  1.00  0.00           O  
ATOM   2066  HG  SER   134      58.361  26.837  64.250  1.00  0.00           H  
ATOM   2067  C   SER   134      58.409  23.821  61.862  1.00  0.00           C  
ATOM   2068  O   SER   134      57.910  23.581  60.762  1.00  0.00           O  
HETATM 2069  N   HIE   135      58.006  23.173  62.957  1.00  0.00           N  
HETATM 2070  H   HIE   135      58.445  23.409  63.839  1.00  0.00           H  
HETATM 2071  CA  HIE   135      56.834  22.287  62.990  1.00  0.00           C  
HETATM 2072  HA  HIE   135      56.771  21.752  62.040  1.00  0.00           H  
HETATM 2073  CB  HIE   135      57.042  21.241  64.101  1.00  0.00           C  
HETATM 2074  HB2 HIE   135      56.258  20.487  64.025  1.00  0.00           H  
HETATM 2075  HB3 HIE   135      57.998  20.737  63.949  1.00  0.00           H  
HETATM 2076  CG  HIE   135      57.015  21.816  65.493  1.00  0.00           C  
HETATM 2077  ND1 HIE   135      58.063  22.517  66.091  1.00  0.00           N  
HETATM 2078  CE1 HIE   135      57.613  22.874  67.303  1.00  0.00           C  
HETATM 2079  HE1 HIE   135      58.188  23.427  68.035  1.00  0.00           H  
HETATM 2080  NE2 HIE   135      56.353  22.447  67.490  1.00  0.00           N  
HETATM 2081  HE2 HIE   135      55.789  22.612  68.322  1.00  0.00           H  
HETATM 2082  CD2 HIE   135      55.960  21.775  66.355  1.00  0.00           C  
HETATM 2083  HD2 HIE   135      55.006  21.298  66.178  1.00  0.00           H  
HETATM 2084  C   HIE   135      55.494  23.043  63.176  1.00  0.00           C  
HETATM 2085  O   HIE   135      54.424  22.455  63.013  1.00  0.00           O  
ATOM   2086  N   MET   136      55.520  24.333  63.542  1.00  0.00           N  
ATOM   2087  H   MET   136      56.425  24.789  63.611  1.00  0.00           H  
ATOM   2088  CA  MET   136      54.349  25.025  64.109  1.00  0.00           C  
ATOM   2089  HA  MET   136      53.852  24.336  64.792  1.00  0.00           H  
ATOM   2090  CB  MET   136      54.811  26.219  64.959  1.00  0.00           C  
ATOM   2091  HB2 MET   136      55.360  26.930  64.339  1.00  0.00           H  
ATOM   2092  HB3 MET   136      53.931  26.717  65.367  1.00  0.00           H  
ATOM   2093  CG  MET   136      55.689  25.763  66.134  1.00  0.00           C  
ATOM   2094  HG2 MET   136      55.151  25.002  66.703  1.00  0.00           H  
ATOM   2095  HG3 MET   136      56.604  25.316  65.746  1.00  0.00           H  
ATOM   2096  SD  MET   136      56.149  27.098  67.260  1.00  0.00           S  
ATOM   2097  CE  MET   136      57.277  26.191  68.345  1.00  0.00           C  
ATOM   2098  HE1 MET   136      57.664  26.866  69.109  1.00  0.00           H  
ATOM   2099  HE2 MET   136      56.748  25.371  68.829  1.00  0.00           H  
ATOM   2100  HE3 MET   136      58.114  25.805  67.763  1.00  0.00           H  
ATOM   2101  C   MET   136      53.267  25.435  63.090  1.00  0.00           C  
ATOM   2102  O   MET   136      52.100  25.543  63.472  1.00  0.00           O  
ATOM   2103  N   ALA   137      53.585  25.589  61.799  1.00  0.00           N  
ATOM   2104  H   ALA   137      54.556  25.511  61.522  1.00  0.00           H  
ATOM   2105  CA  ALA   137      52.571  25.753  60.745  1.00  0.00           C  
ATOM   2106  HA  ALA   137      51.779  26.411  61.107  1.00  0.00           H  
ATOM   2107  CB  ALA   137      53.196  26.433  59.520  1.00  0.00           C  
ATOM   2108  HB1 ALA   137      53.677  27.363  59.820  1.00  0.00           H  
ATOM   2109  HB2 ALA   137      53.930  25.786  59.043  1.00  0.00           H  
ATOM   2110  HB3 ALA   137      52.415  26.665  58.795  1.00  0.00           H  
ATOM   2111  C   ALA   137      51.897  24.414  60.401  1.00  0.00           C  
ATOM   2112  O   ALA   137      50.672  24.342  60.361  1.00  0.00           O  
ATOM   2113  N   VAL   138      52.678  23.339  60.256  1.00  0.00           N  
ATOM   2114  H   VAL   138      53.689  23.500  60.267  1.00  0.00           H  
ATOM   2115  CA  VAL   138      52.181  21.952  60.119  1.00  0.00           C  
ATOM   2116  HA  VAL   138      51.583  21.900  59.208  1.00  0.00           H  
ATOM   2117  CB  VAL   138      53.358  20.949  59.983  1.00  0.00           C  
ATOM   2118  HB  VAL   138      54.091  21.168  60.759  1.00  0.00           H  
ATOM   2119  CG1 VAL   138      52.941  19.473  60.142  1.00  0.00           C  
ATOM   2120 1HG1 VAL   138      52.160  19.223  59.424  1.00  0.00           H  
ATOM   2121 2HG1 VAL   138      53.803  18.825  59.976  1.00  0.00           H  
ATOM   2122 3HG1 VAL   138      52.577  19.287  61.153  1.00  0.00           H  
ATOM   2123  CG2 VAL   138      54.057  21.093  58.619  1.00  0.00           C  
ATOM   2124 1HG2 VAL   138      53.399  20.746  57.824  1.00  0.00           H  
ATOM   2125 2HG2 VAL   138      54.325  22.132  58.428  1.00  0.00           H  
ATOM   2126 3HG2 VAL   138      54.967  20.493  58.606  1.00  0.00           H  
ATOM   2127  C   VAL   138      51.272  21.580  61.304  1.00  0.00           C  
ATOM   2128  O   VAL   138      50.249  20.932  61.106  1.00  0.00           O  
ATOM   2129  N   GLN   139      51.612  22.019  62.523  1.00  0.00           N  
ATOM   2130  H   GLN   139      52.509  22.479  62.624  1.00  0.00           H  
ATOM   2131  CA  GLN   139      50.836  21.773  63.741  1.00  0.00           C  
ATOM   2132  HA  GLN   139      50.622  20.705  63.811  1.00  0.00           H  
ATOM   2133  CB  GLN   139      51.707  22.183  64.941  1.00  0.00           C  
ATOM   2134  HB2 GLN   139      52.700  21.746  64.820  1.00  0.00           H  
ATOM   2135  HB3 GLN   139      51.804  23.269  64.964  1.00  0.00           H  
ATOM   2136  CG  GLN   139      51.159  21.697  66.289  1.00  0.00           C  
ATOM   2137  HG2 GLN   139      50.196  22.162  66.499  1.00  0.00           H  
ATOM   2138  HG3 GLN   139      51.013  20.618  66.224  1.00  0.00           H  
ATOM   2139  CD  GLN   139      52.113  22.002  67.445  1.00  0.00           C  
ATOM   2140  OE1 GLN   139      52.716  23.071  67.539  1.00  0.00           O  
ATOM   2141  NE2 GLN   139      52.298  21.086  68.366  1.00  0.00           N  
ATOM   2142 1HE2 GLN   139      52.944  21.243  69.119  1.00  0.00           H  
ATOM   2143 2HE2 GLN   139      51.777  20.211  68.305  1.00  0.00           H  
ATOM   2144  C   GLN   139      49.481  22.507  63.754  1.00  0.00           C  
ATOM   2145  O   GLN   139      48.508  21.982  64.287  1.00  0.00           O  
ATOM   2146  N   ASP   140      49.375  23.709  63.180  1.00  0.00           N  
ATOM   2147  H   ASP   140      50.190  24.106  62.721  1.00  0.00           H  
ATOM   2148  CA  ASP   140      48.090  24.401  62.985  1.00  0.00           C  
ATOM   2149  HA  ASP   140      47.491  24.333  63.891  1.00  0.00           H  
ATOM   2150  CB  ASP   140      48.362  25.888  62.727  1.00  0.00           C  
ATOM   2151  HB2 ASP   140      48.868  26.311  63.597  1.00  0.00           H  
ATOM   2152  HB3 ASP   140      49.033  25.989  61.875  1.00  0.00           H  
ATOM   2153  CG  ASP   140      47.074  26.674  62.468  1.00  0.00           C  
ATOM   2154  OD1 ASP   140      46.666  26.786  61.287  1.00  0.00           O  
ATOM   2155  OD2 ASP   140      46.479  27.193  63.442  1.00  0.00           O1-
ATOM   2156  C   ASP   140      47.258  23.755  61.865  1.00  0.00           C  
ATOM   2157  O   ASP   140      46.061  23.522  62.045  1.00  0.00           O  
ATOM   2158  N   TYR   141      47.890  23.382  60.745  1.00  0.00           N  
ATOM   2159  H   TYR   141      48.876  23.603  60.641  1.00  0.00           H  
ATOM   2160  CA  TYR   141      47.210  22.644  59.677  1.00  0.00           C  
ATOM   2161  HA  TYR   141      46.333  23.220  59.394  1.00  0.00           H  
ATOM   2162  CB  TYR   141      48.111  22.523  58.436  1.00  0.00           C  
ATOM   2163  HB2 TYR   141      49.108  22.200  58.739  1.00  0.00           H  
ATOM   2164  HB3 TYR   141      47.700  21.753  57.782  1.00  0.00           H  
ATOM   2165  CG  TYR   141      48.195  23.804  57.624  1.00  0.00           C  
ATOM   2166  CD1 TYR   141      47.015  24.371  57.101  1.00  0.00           C  
ATOM   2167  HD1 TYR   141      46.063  23.882  57.251  1.00  0.00           H  
ATOM   2168  CE1 TYR   141      47.061  25.583  56.390  1.00  0.00           C  
ATOM   2169  HE1 TYR   141      46.149  26.017  56.010  1.00  0.00           H  
ATOM   2170  CZ  TYR   141      48.298  26.228  56.177  1.00  0.00           C  
ATOM   2171  OH  TYR   141      48.335  27.415  55.514  1.00  0.00           O  
ATOM   2172  HH  TYR   141      47.446  27.719  55.264  1.00  0.00           H  
ATOM   2173  CE2 TYR   141      49.488  25.642  56.663  1.00  0.00           C  
ATOM   2174  HE2 TYR   141      50.436  26.129  56.483  1.00  0.00           H  
ATOM   2175  CD2 TYR   141      49.433  24.435  57.388  1.00  0.00           C  
ATOM   2176  HD2 TYR   141      50.345  23.994  57.767  1.00  0.00           H  
ATOM   2177  C   TYR   141      46.682  21.275  60.140  1.00  0.00           C  
ATOM   2178  O   TYR   141      45.615  20.869  59.687  1.00  0.00           O  
ATOM   2179  N   LEU   142      47.374  20.610  61.075  1.00  0.00           N  
ATOM   2180  H   LEU   142      48.256  21.019  61.359  1.00  0.00           H  
ATOM   2181  CA  LEU   142      46.977  19.348  61.717  1.00  0.00           C  
ATOM   2182  HA  LEU   142      46.740  18.618  60.945  1.00  0.00           H  
ATOM   2183  CB  LEU   142      48.194  18.846  62.524  1.00  0.00           C  
ATOM   2184  HB2 LEU   142      49.020  18.680  61.830  1.00  0.00           H  
ATOM   2185  HB3 LEU   142      48.493  19.633  63.214  1.00  0.00           H  
ATOM   2186  CG  LEU   142      47.993  17.557  63.348  1.00  0.00           C  
ATOM   2187  HG  LEU   142      47.191  17.711  64.070  1.00  0.00           H  
ATOM   2188  CD1 LEU   142      47.640  16.356  62.465  1.00  0.00           C  
ATOM   2189 1HD1 LEU   142      46.692  16.523  61.956  1.00  0.00           H  
ATOM   2190 2HD1 LEU   142      48.422  16.188  61.723  1.00  0.00           H  
ATOM   2191 3HD1 LEU   142      47.541  15.467  63.089  1.00  0.00           H  
ATOM   2192  CD2 LEU   142      49.280  17.255  64.131  1.00  0.00           C  
ATOM   2193 1HD2 LEU   142      50.111  17.089  63.444  1.00  0.00           H  
ATOM   2194 2HD2 LEU   142      49.519  18.090  64.789  1.00  0.00           H  
ATOM   2195 3HD2 LEU   142      49.138  16.362  64.742  1.00  0.00           H  
ATOM   2196  C   LEU   142      45.720  19.490  62.594  1.00  0.00           C  
ATOM   2197  O   LEU   142      44.921  18.551  62.673  1.00  0.00           O  
ATOM   2198  N   ARG   143      45.533  20.650  63.236  1.00  0.00           N  
ATOM   2199  H   ARG   143      46.242  21.366  63.137  1.00  0.00           H  
ATOM   2200  CA  ARG   143      44.340  20.959  64.036  1.00  0.00           C  
ATOM   2201  HA  ARG   143      44.091  20.089  64.645  1.00  0.00           H  
ATOM   2202  CB  ARG   143      44.645  22.132  64.988  1.00  0.00           C  
ATOM   2203  HB2 ARG   143      45.185  22.912  64.452  1.00  0.00           H  
ATOM   2204  HB3 ARG   143      43.707  22.554  65.350  1.00  0.00           H  
ATOM   2205  CG  ARG   143      45.460  21.659  66.207  1.00  0.00           C  
ATOM   2206  HG2 ARG   143      44.803  21.069  66.849  1.00  0.00           H  
ATOM   2207  HG3 ARG   143      46.281  21.016  65.886  1.00  0.00           H  
ATOM   2208  CD  ARG   143      46.034  22.822  67.028  1.00  0.00           C  
ATOM   2209  HD2 ARG   143      45.271  23.592  67.144  1.00  0.00           H  
ATOM   2210  HD3 ARG   143      46.310  22.446  68.015  1.00  0.00           H  
ATOM   2211  NE  ARG   143      47.229  23.386  66.382  1.00  0.00           N  
ATOM   2212  HE  ARG   143      47.565  22.894  65.558  1.00  0.00           H  
ATOM   2213  CZ  ARG   143      47.967  24.403  66.808  1.00  0.00           C  
ATOM   2214  NH1 ARG   143      47.709  25.058  67.914  1.00  0.00           N1+
ATOM   2215 1HH1 ARG   143      46.926  24.807  68.497  1.00  0.00           H  
ATOM   2216 2HH1 ARG   143      48.196  25.933  68.096  1.00  0.00           H  
ATOM   2217  NH2 ARG   143      49.012  24.784  66.113  1.00  0.00           N  
ATOM   2218 1HH2 ARG   143      49.207  24.374  65.212  1.00  0.00           H  
ATOM   2219 2HH2 ARG   143      49.678  25.426  66.532  1.00  0.00           H  
ATOM   2220  C   ARG   143      43.117  21.240  63.149  1.00  0.00           C  
ATOM   2221  O   ARG   143      42.033  20.728  63.419  1.00  0.00           O  
ATOM   2222  N   SER   144      43.273  21.990  62.061  1.00  0.00           N  
ATOM   2223  H   SER   144      44.176  22.414  61.888  1.00  0.00           H  
ATOM   2224  CA  SER   144      42.203  22.182  61.064  1.00  0.00           C  
ATOM   2225  HA  SER   144      41.267  22.392  61.582  1.00  0.00           H  
ATOM   2226  CB  SER   144      42.533  23.391  60.183  1.00  0.00           C  
ATOM   2227  HB2 SER   144      41.825  23.449  59.356  1.00  0.00           H  
ATOM   2228  HB3 SER   144      42.427  24.293  60.785  1.00  0.00           H  
ATOM   2229  OG  SER   144      43.857  23.316  59.672  1.00  0.00           O  
ATOM   2230  HG  SER   144      44.076  22.382  59.502  1.00  0.00           H  
ATOM   2231  C   SER   144      41.949  20.946  60.179  1.00  0.00           C  
ATOM   2232  O   SER   144      42.788  20.054  60.079  1.00  0.00           O  
ATOM   2233  N   ASP   145      40.810  20.900  59.481  1.00  0.00           N  
ATOM   2234  H   ASP   145      40.134  21.653  59.586  1.00  0.00           H  
ATOM   2235  CA  ASP   145      40.446  19.789  58.590  1.00  0.00           C  
ATOM   2236  HA  ASP   145      40.529  18.854  59.147  1.00  0.00           H  
ATOM   2237  CB  ASP   145      38.985  19.970  58.162  1.00  0.00           C  
ATOM   2238  HB2 ASP   145      38.353  20.013  59.049  1.00  0.00           H  
ATOM   2239  HB3 ASP   145      38.887  20.918  57.631  1.00  0.00           H  
ATOM   2240  CG  ASP   145      38.510  18.828  57.261  1.00  0.00           C  
ATOM   2241  OD1 ASP   145      38.218  19.089  56.069  1.00  0.00           O  
ATOM   2242  OD2 ASP   145      38.427  17.670  57.738  1.00  0.00           O1-
ATOM   2243  C   ASP   145      41.351  19.676  57.351  1.00  0.00           C  
ATOM   2244  O   ASP   145      41.595  18.571  56.872  1.00  0.00           O  
ATOM   2245  N   TYR   146      41.890  20.790  56.851  1.00  0.00           N  
ATOM   2246  H   TYR   146      41.666  21.654  57.322  1.00  0.00           H  
ATOM   2247  CA  TYR   146      42.791  20.863  55.686  1.00  0.00           C  
ATOM   2248  HA  TYR   146      42.417  20.173  54.928  1.00  0.00           H  
ATOM   2249  CB  TYR   146      42.703  22.282  55.093  1.00  0.00           C  
ATOM   2250  HB2 TYR   146      42.874  23.019  55.881  1.00  0.00           H  
ATOM   2251  HB3 TYR   146      43.494  22.409  54.353  1.00  0.00           H  
ATOM   2252  CG  TYR   146      41.382  22.571  54.394  1.00  0.00           C  
ATOM   2253  CD1 TYR   146      41.211  22.167  53.058  1.00  0.00           C  
ATOM   2254  HD1 TYR   146      42.014  21.662  52.540  1.00  0.00           H  
ATOM   2255  CE1 TYR   146      40.012  22.438  52.377  1.00  0.00           C  
ATOM   2256  HE1 TYR   146      39.903  22.147  51.343  1.00  0.00           H  
ATOM   2257  CZ  TYR   146      38.961  23.118  53.028  1.00  0.00           C  
ATOM   2258  OH  TYR   146      37.815  23.380  52.342  1.00  0.00           O  
ATOM   2259  HH  TYR   146      37.133  23.836  52.860  1.00  0.00           H  
ATOM   2260  CE2 TYR   146      39.119  23.508  54.379  1.00  0.00           C  
ATOM   2261  HE2 TYR   146      38.318  24.025  54.888  1.00  0.00           H  
ATOM   2262  CD2 TYR   146      40.328  23.237  55.056  1.00  0.00           C  
ATOM   2263  HD2 TYR   146      40.447  23.548  56.084  1.00  0.00           H  
ATOM   2264  C   TYR   146      44.238  20.389  55.992  1.00  0.00           C  
ATOM   2265  O   TYR   146      45.225  20.936  55.503  1.00  0.00           O  
ATOM   2266  N   SER   147      44.370  19.368  56.837  1.00  0.00           N  
ATOM   2267  H   SER   147      43.509  18.968  57.192  1.00  0.00           H  
ATOM   2268  CA  SER   147      45.644  18.782  57.265  1.00  0.00           C  
ATOM   2269  HA  SER   147      46.272  19.589  57.636  1.00  0.00           H  
ATOM   2270  CB  SER   147      45.380  17.801  58.421  1.00  0.00           C  
ATOM   2271  HB2 SER   147      44.892  18.348  59.228  1.00  0.00           H  
ATOM   2272  HB3 SER   147      44.708  17.010  58.083  1.00  0.00           H  
ATOM   2273  OG  SER   147      46.572  17.220  58.927  1.00  0.00           O  
ATOM   2274  HG  SER   147      46.846  16.468  58.369  1.00  0.00           H  
ATOM   2275  C   SER   147      46.383  18.045  56.130  1.00  0.00           C  
ATOM   2276  O   SER   147      45.724  17.435  55.274  1.00  0.00           O  
ATOM   2277  N   PRO   148      47.734  17.990  56.159  1.00  0.00           N  
ATOM   2278  CD  PRO   148      48.641  18.786  56.983  1.00  0.00           C  
ATOM   2279  HD2 PRO   148      48.278  18.917  58.001  1.00  0.00           H  
ATOM   2280  HD3 PRO   148      48.794  19.757  56.512  1.00  0.00           H  
ATOM   2281  CG  PRO   148      49.960  18.016  57.012  1.00  0.00           C  
ATOM   2282  HG2 PRO   148      49.934  17.289  57.824  1.00  0.00           H  
ATOM   2283  HG3 PRO   148      50.817  18.679  57.121  1.00  0.00           H  
ATOM   2284  CB  PRO   148      49.963  17.286  55.670  1.00  0.00           C  
ATOM   2285  HB2 PRO   148      50.587  16.392  55.700  1.00  0.00           H  
ATOM   2286  HB3 PRO   148      50.307  17.962  54.886  1.00  0.00           H  
ATOM   2287  CA  PRO   148      48.483  16.958  55.449  1.00  0.00           C  
ATOM   2288  HA  PRO   148      48.257  17.007  54.385  1.00  0.00           H  
ATOM   2289  C   PRO   148      48.088  15.577  55.997  1.00  0.00           C  
ATOM   2290  O   PRO   148      47.790  15.432  57.186  1.00  0.00           O  
ATOM   2291  N   GLN   149      48.032  14.566  55.125  1.00  0.00           N  
ATOM   2292  H   GLN   149      48.297  14.743  54.155  1.00  0.00           H  
ATOM   2293  CA  GLN   149      47.306  13.325  55.394  1.00  0.00           C  
ATOM   2294  HA  GLN   149      47.301  13.159  56.466  1.00  0.00           H  
ATOM   2295  CB  GLN   149      45.850  13.536  54.929  1.00  0.00           C  
ATOM   2296  HB2 GLN   149      45.566  14.563  55.143  1.00  0.00           H  
ATOM   2297  HB3 GLN   149      45.793  13.411  53.846  1.00  0.00           H  
ATOM   2298  CG  GLN   149      44.817  12.615  55.596  1.00  0.00           C  
ATOM   2299  HG2 GLN   149      43.860  12.743  55.088  1.00  0.00           H  
ATOM   2300  HG3 GLN   149      45.126  11.578  55.483  1.00  0.00           H  
ATOM   2301  CD  GLN   149      44.615  12.917  57.080  1.00  0.00           C  
ATOM   2302  OE1 GLN   149      45.017  12.141  57.938  1.00  0.00           O  
ATOM   2303  NE2 GLN   149      44.036  14.043  57.436  1.00  0.00           N  
ATOM   2304 1HE2 GLN   149      43.878  14.225  58.424  1.00  0.00           H  
ATOM   2305 2HE2 GLN   149      43.717  14.696  56.727  1.00  0.00           H  
ATOM   2306  C   GLN   149      47.978  12.144  54.667  1.00  0.00           C  
ATOM   2307  O   GLN   149      48.092  12.202  53.436  1.00  0.00           O  
ATOM   2308  N   PRO   150      48.393  11.055  55.352  1.00  0.00           N  
ATOM   2309  CD  PRO   150      49.032   9.935  54.675  1.00  0.00           C  
ATOM   2310  HD2 PRO   150      50.114  10.071  54.713  1.00  0.00           H  
ATOM   2311  HD3 PRO   150      48.704   9.833  53.640  1.00  0.00           H  
ATOM   2312  CG  PRO   150      48.635   8.698  55.465  1.00  0.00           C  
ATOM   2313  HG2 PRO   150      49.352   7.889  55.329  1.00  0.00           H  
ATOM   2314  HG3 PRO   150      47.632   8.384  55.177  1.00  0.00           H  
ATOM   2315  CB  PRO   150      48.623   9.236  56.892  1.00  0.00           C  
ATOM   2316  HB2 PRO   150      49.648   9.259  57.267  1.00  0.00           H  
ATOM   2317  HB3 PRO   150      47.998   8.639  57.554  1.00  0.00           H  
ATOM   2318  CA  PRO   150      48.068  10.657  56.729  1.00  0.00           C  
ATOM   2319  HA  PRO   150      46.982  10.607  56.814  1.00  0.00           H  
ATOM   2320  C   PRO   150      48.627  11.551  57.841  1.00  0.00           C  
ATOM   2321  O   PRO   150      49.827  11.811  57.914  1.00  0.00           O  
ATOM   2322  N   ALA   151      47.747  11.961  58.759  1.00  0.00           N  
ATOM   2323  H   ALA   151      46.760  11.766  58.614  1.00  0.00           H  
ATOM   2324  CA  ALA   151      48.083  12.789  59.915  1.00  0.00           C  
ATOM   2325  HA  ALA   151      48.636  13.657  59.560  1.00  0.00           H  
ATOM   2326  CB  ALA   151      46.773  13.287  60.536  1.00  0.00           C  
ATOM   2327  HB1 ALA   151      46.206  13.866  59.805  1.00  0.00           H  
ATOM   2328  HB2 ALA   151      46.168  12.449  60.880  1.00  0.00           H  
ATOM   2329  HB3 ALA   151      46.989  13.924  61.390  1.00  0.00           H  
ATOM   2330  C   ALA   151      48.967  12.064  60.950  1.00  0.00           C  
ATOM   2331  O   ALA   151      49.679  12.715  61.713  1.00  0.00           O  
ATOM   2332  N   ASP   152      48.963  10.728  60.978  1.00  0.00           N  
ATOM   2333  H   ASP   152      48.306  10.250  60.379  1.00  0.00           H  
ATOM   2334  CA  ASP   152      49.861   9.923  61.821  1.00  0.00           C  
ATOM   2335  HA  ASP   152      49.796  10.286  62.848  1.00  0.00           H  
ATOM   2336  CB  ASP   152      49.388   8.460  61.794  1.00  0.00           C  
ATOM   2337  HB2 ASP   152      48.345   8.417  62.113  1.00  0.00           H  
ATOM   2338  HB3 ASP   152      49.441   8.087  60.769  1.00  0.00           H  
ATOM   2339  CG  ASP   152      50.215   7.557  62.714  1.00  0.00           C  
ATOM   2340  OD1 ASP   152      50.316   7.850  63.925  1.00  0.00           O  
ATOM   2341  OD2 ASP   152      50.768   6.536  62.238  1.00  0.00           O1-
ATOM   2342  C   ASP   152      51.331  10.042  61.376  1.00  0.00           C  
ATOM   2343  O   ASP   152      52.233  10.089  62.217  1.00  0.00           O  
ATOM   2344  N   GLU   153      51.559  10.157  60.061  1.00  0.00           N  
ATOM   2345  H   GLU   153      50.760  10.148  59.444  1.00  0.00           H  
ATOM   2346  CA  GLU   153      52.872  10.462  59.484  1.00  0.00           C  
ATOM   2347  HA  GLU   153      53.634   9.926  60.050  1.00  0.00           H  
ATOM   2348  CB  GLU   153      52.965   9.999  58.019  1.00  0.00           C  
ATOM   2349  HB2 GLU   153      52.101  10.351  57.453  1.00  0.00           H  
ATOM   2350  HB3 GLU   153      53.871  10.412  57.573  1.00  0.00           H  
ATOM   2351  CG  GLU   153      53.042   8.471  57.968  1.00  0.00           C  
ATOM   2352  HG2 GLU   153      53.890   8.142  58.566  1.00  0.00           H  
ATOM   2353  HG3 GLU   153      52.132   8.066  58.405  1.00  0.00           H  
ATOM   2354  CD  GLU   153      53.200   7.916  56.558  1.00  0.00           C  
ATOM   2355  OE1 GLU   153      54.171   8.268  55.848  1.00  0.00           O  
ATOM   2356  OE2 GLU   153      52.364   7.072  56.162  1.00  0.00           O1-
ATOM   2357  C   GLU   153      53.193  11.952  59.603  1.00  0.00           C  
ATOM   2358  O   GLU   153      54.326  12.292  59.936  1.00  0.00           O  
ATOM   2359  N   ALA   154      52.213  12.850  59.435  1.00  0.00           N  
ATOM   2360  H   ALA   154      51.303  12.534  59.119  1.00  0.00           H  
ATOM   2361  CA  ALA   154      52.418  14.278  59.696  1.00  0.00           C  
ATOM   2362  HA  ALA   154      53.197  14.638  59.024  1.00  0.00           H  
ATOM   2363  CB  ALA   154      51.127  15.051  59.403  1.00  0.00           C  
ATOM   2364  HB1 ALA   154      50.748  14.801  58.410  1.00  0.00           H  
ATOM   2365  HB2 ALA   154      50.373  14.821  60.154  1.00  0.00           H  
ATOM   2366  HB3 ALA   154      51.334  16.121  59.445  1.00  0.00           H  
ATOM   2367  C   ALA   154      52.916  14.514  61.132  1.00  0.00           C  
ATOM   2368  O   ALA   154      53.866  15.269  61.323  1.00  0.00           O  
ATOM   2369  N   ALA   155      52.349  13.814  62.122  1.00  0.00           N  
ATOM   2370  H   ALA   155      51.532  13.255  61.899  1.00  0.00           H  
ATOM   2371  CA  ALA   155      52.804  13.840  63.513  1.00  0.00           C  
ATOM   2372  HA  ALA   155      52.877  14.882  63.830  1.00  0.00           H  
ATOM   2373  CB  ALA   155      51.736  13.159  64.377  1.00  0.00           C  
ATOM   2374  HB1 ALA   155      52.025  13.208  65.427  1.00  0.00           H  
ATOM   2375  HB2 ALA   155      50.781  13.671  64.258  1.00  0.00           H  
ATOM   2376  HB3 ALA   155      51.618  12.112  64.087  1.00  0.00           H  
ATOM   2377  C   ALA   155      54.197  13.205  63.708  1.00  0.00           C  
ATOM   2378  O   ALA   155      55.010  13.757  64.453  1.00  0.00           O  
ATOM   2379  N   ALA   156      54.501  12.083  63.038  1.00  0.00           N  
ATOM   2380  H   ALA   156      53.789  11.674  62.444  1.00  0.00           H  
ATOM   2381  CA  ALA   156      55.829  11.446  63.058  1.00  0.00           C  
ATOM   2382  HA  ALA   156      56.118  11.241  64.090  1.00  0.00           H  
ATOM   2383  CB  ALA   156      55.751  10.116  62.293  1.00  0.00           C  
ATOM   2384  HB1 ALA   156      56.695   9.581  62.394  1.00  0.00           H  
ATOM   2385  HB2 ALA   156      54.948   9.493  62.680  1.00  0.00           H  
ATOM   2386  HB3 ALA   156      55.575  10.301  61.233  1.00  0.00           H  
ATOM   2387  C   ALA   156      56.925  12.336  62.444  1.00  0.00           C  
ATOM   2388  O   ALA   156      58.082  12.295  62.870  1.00  0.00           O  
ATOM   2389  N   ILE   157      56.566  13.135  61.441  1.00  0.00           N  
ATOM   2390  H   ILE   157      55.631  12.999  61.058  1.00  0.00           H  
ATOM   2391  CA  ILE   157      57.432  14.128  60.795  1.00  0.00           C  
ATOM   2392  HA  ILE   157      58.439  13.723  60.680  1.00  0.00           H  
ATOM   2393  CB  ILE   157      56.872  14.427  59.383  1.00  0.00           C  
ATOM   2394  HB  ILE   157      55.804  14.638  59.469  1.00  0.00           H  
ATOM   2395  CG2 ILE   157      57.550  15.659  58.761  1.00  0.00           C  
ATOM   2396 1HG2 ILE   157      58.628  15.511  58.743  1.00  0.00           H  
ATOM   2397 2HG2 ILE   157      57.199  15.816  57.745  1.00  0.00           H  
ATOM   2398 3HG2 ILE   157      57.314  16.554  59.336  1.00  0.00           H  
ATOM   2399  CG1 ILE   157      57.067  13.183  58.476  1.00  0.00           C  
ATOM   2400 2HG1 ILE   157      58.118  13.095  58.197  1.00  0.00           H  
ATOM   2401 3HG1 ILE   157      56.803  12.278  59.022  1.00  0.00           H  
ATOM   2402  CD1 ILE   157      56.214  13.196  57.203  1.00  0.00           C  
ATOM   2403 1HD1 ILE   157      55.167  13.371  57.452  1.00  0.00           H  
ATOM   2404 2HD1 ILE   157      56.564  13.965  56.525  1.00  0.00           H  
ATOM   2405 3HD1 ILE   157      56.301  12.229  56.704  1.00  0.00           H  
ATOM   2406  C   ILE   157      57.584  15.362  61.697  1.00  0.00           C  
ATOM   2407  O   ILE   157      58.707  15.789  61.941  1.00  0.00           O  
ATOM   2408  N   ASN   158      56.499  15.883  62.276  1.00  0.00           N  
ATOM   2409  H   ASN   158      55.589  15.517  62.017  1.00  0.00           H  
ATOM   2410  CA  ASN   158      56.553  16.982  63.252  1.00  0.00           C  
ATOM   2411  HA  ASN   158      56.984  17.848  62.745  1.00  0.00           H  
ATOM   2412  CB  ASN   158      55.121  17.374  63.685  1.00  0.00           C  
ATOM   2413  HB2 ASN   158      54.869  18.331  63.230  1.00  0.00           H  
ATOM   2414  HB3 ASN   158      54.403  16.648  63.312  1.00  0.00           H  
ATOM   2415  CG  ASN   158      54.912  17.487  65.192  1.00  0.00           C  
ATOM   2416  OD1 ASN   158      55.063  18.546  65.779  1.00  0.00           O  
ATOM   2417  ND2 ASN   158      54.578  16.388  65.845  1.00  0.00           N  
ATOM   2418 1HD2 ASN   158      54.356  16.450  66.831  1.00  0.00           H  
ATOM   2419 2HD2 ASN   158      54.517  15.500  65.369  1.00  0.00           H  
ATOM   2420  C   ASN   158      57.492  16.665  64.434  1.00  0.00           C  
ATOM   2421  O   ASN   158      58.272  17.525  64.833  1.00  0.00           O  
ATOM   2422  N   GLU   159      57.479  15.430  64.948  1.00  0.00           N  
ATOM   2423  H   GLU   159      56.800  14.764  64.597  1.00  0.00           H  
ATOM   2424  CA  GLU   159      58.391  15.007  66.016  1.00  0.00           C  
ATOM   2425  HA  GLU   159      58.338  15.743  66.818  1.00  0.00           H  
ATOM   2426  CB  GLU   159      57.957  13.642  66.577  1.00  0.00           C  
ATOM   2427  HB2 GLU   159      57.674  12.988  65.751  1.00  0.00           H  
ATOM   2428  HB3 GLU   159      58.796  13.180  67.097  1.00  0.00           H  
ATOM   2429  CG  GLU   159      56.779  13.740  67.556  1.00  0.00           C  
ATOM   2430  HG2 GLU   159      55.924  14.183  67.046  1.00  0.00           H  
ATOM   2431  HG3 GLU   159      56.499  12.732  67.863  1.00  0.00           H  
ATOM   2432  CD  GLU   159      57.101  14.555  68.812  1.00  0.00           C  
ATOM   2433  OE1 GLU   159      58.256  14.534  69.290  1.00  0.00           O  
ATOM   2434  OE2 GLU   159      56.177  15.202  69.358  1.00  0.00           O1-
ATOM   2435  C   GLU   159      59.863  14.967  65.576  1.00  0.00           C  
ATOM   2436  O   GLU   159      60.738  15.212  66.405  1.00  0.00           O  
ATOM   2437  N   TYR   160      60.166  14.728  64.295  1.00  0.00           N  
ATOM   2438  H   TYR   160      59.418  14.600  63.624  1.00  0.00           H  
ATOM   2439  CA  TYR   160      61.538  14.819  63.782  1.00  0.00           C  
ATOM   2440  HA  TYR   160      62.208  14.342  64.499  1.00  0.00           H  
ATOM   2441  CB  TYR   160      61.649  14.060  62.450  1.00  0.00           C  
ATOM   2442  HB2 TYR   160      61.280  13.043  62.589  1.00  0.00           H  
ATOM   2443  HB3 TYR   160      61.021  14.542  61.701  1.00  0.00           H  
ATOM   2444  CG  TYR   160      63.075  13.997  61.933  1.00  0.00           C  
ATOM   2445  CD1 TYR   160      63.934  12.976  62.377  1.00  0.00           C  
ATOM   2446  HD1 TYR   160      63.565  12.214  63.049  1.00  0.00           H  
ATOM   2447  CE1 TYR   160      65.280  12.956  61.970  1.00  0.00           C  
ATOM   2448  HE1 TYR   160      65.932  12.174  62.327  1.00  0.00           H  
ATOM   2449  CZ  TYR   160      65.779  13.967  61.116  1.00  0.00           C  
ATOM   2450  OH  TYR   160      67.095  13.984  60.767  1.00  0.00           O  
ATOM   2451  HH  TYR   160      67.597  13.267  61.196  1.00  0.00           H  
ATOM   2452  CE2 TYR   160      64.913  14.987  60.660  1.00  0.00           C  
ATOM   2453  HE2 TYR   160      65.290  15.767  60.015  1.00  0.00           H  
ATOM   2454  CD2 TYR   160      63.566  14.999  61.070  1.00  0.00           C  
ATOM   2455  HD2 TYR   160      62.912  15.792  60.738  1.00  0.00           H  
ATOM   2456  C   TYR   160      62.009  16.276  63.617  1.00  0.00           C  
ATOM   2457  O   TYR   160      63.183  16.577  63.852  1.00  0.00           O  
ATOM   2458  N   TRP   161      61.121  17.196  63.227  1.00  0.00           N  
ATOM   2459  H   TRP   161      60.184  16.883  62.999  1.00  0.00           H  
ATOM   2460  CA  TRP   161      61.471  18.601  62.982  1.00  0.00           C  
ATOM   2461  HA  TRP   161      62.525  18.648  62.712  1.00  0.00           H  
ATOM   2462  CB  TRP   161      60.709  19.101  61.752  1.00  0.00           C  
ATOM   2463  HB2 TRP   161      59.640  18.930  61.887  1.00  0.00           H  
ATOM   2464  HB3 TRP   161      60.866  20.176  61.653  1.00  0.00           H  
ATOM   2465  CG  TRP   161      61.176  18.449  60.483  1.00  0.00           C  
ATOM   2466  CD1 TRP   161      60.530  17.464  59.824  1.00  0.00           C  
ATOM   2467  HD1 TRP   161      59.583  17.048  60.128  1.00  0.00           H  
ATOM   2468  NE1 TRP   161      61.264  17.063  58.727  1.00  0.00           N  
ATOM   2469  HE1 TRP   161      60.980  16.299  58.115  1.00  0.00           H  
ATOM   2470  CE2 TRP   161      62.437  17.775  58.620  1.00  0.00           C  
ATOM   2471  CZ2 TRP   161      63.500  17.737  57.707  1.00  0.00           C  
ATOM   2472  HZ2 TRP   161      63.481  17.052  56.873  1.00  0.00           H  
ATOM   2473  CH2 TRP   161      64.586  18.609  57.891  1.00  0.00           C  
ATOM   2474  HH2 TRP   161      65.405  18.607  57.186  1.00  0.00           H  
ATOM   2475  CZ3 TRP   161      64.604  19.487  58.988  1.00  0.00           C  
ATOM   2476  HZ3 TRP   161      65.443  20.156  59.127  1.00  0.00           H  
ATOM   2477  CE3 TRP   161      63.531  19.513  59.900  1.00  0.00           C  
ATOM   2478  HE3 TRP   161      63.549  20.203  60.729  1.00  0.00           H  
ATOM   2479  CD2 TRP   161      62.414  18.665  59.736  1.00  0.00           C  
ATOM   2480  C   TRP   161      61.340  19.514  64.214  1.00  0.00           C  
ATOM   2481  O   TRP   161      62.009  20.543  64.257  1.00  0.00           O  
ATOM   2482  N   LYS   162      60.620  19.109  65.271  1.00  0.00           N  
ATOM   2483  H   LYS   162      60.024  18.296  65.158  1.00  0.00           H  
ATOM   2484  CA  LYS   162      60.673  19.747  66.601  1.00  0.00           C  
ATOM   2485  HA  LYS   162      60.173  20.717  66.535  1.00  0.00           H  
ATOM   2486  CB  LYS   162      59.913  18.882  67.631  1.00  0.00           C  
ATOM   2487  HB2 LYS   162      60.004  17.825  67.368  1.00  0.00           H  
ATOM   2488  HB3 LYS   162      60.367  19.022  68.614  1.00  0.00           H  
ATOM   2489  CG  LYS   162      58.426  19.252  67.754  1.00  0.00           C  
ATOM   2490  HG2 LYS   162      58.347  20.284  68.093  1.00  0.00           H  
ATOM   2491  HG3 LYS   162      57.932  19.159  66.788  1.00  0.00           H  
ATOM   2492  CD  LYS   162      57.732  18.342  68.778  1.00  0.00           C  
ATOM   2493  HD2 LYS   162      57.800  17.307  68.444  1.00  0.00           H  
ATOM   2494  HD3 LYS   162      58.247  18.435  69.733  1.00  0.00           H  
ATOM   2495  CE  LYS   162      56.257  18.720  68.959  1.00  0.00           C  
ATOM   2496  HE2 LYS   162      56.183  19.779  69.216  1.00  0.00           H  
ATOM   2497  HE3 LYS   162      55.734  18.569  68.011  1.00  0.00           H  
ATOM   2498  NZ  LYS   162      55.608  17.909  70.017  1.00  0.00           N1+
ATOM   2499  HZ1 LYS   162      55.957  18.127  70.943  1.00  0.00           H  
ATOM   2500  HZ2 LYS   162      54.604  18.075  70.019  1.00  0.00           H  
ATOM   2501  HZ3 LYS   162      55.761  16.918  69.844  1.00  0.00           H  
ATOM   2502  C   LYS   162      62.120  20.055  67.069  1.00  0.00           C  
ATOM   2503  O   LYS   162      62.367  21.194  67.487  1.00  0.00           O  
ATOM   2504  N   PRO   163      63.093  19.121  66.976  1.00  0.00           N  
ATOM   2505  CD  PRO   163      62.882  17.679  66.968  1.00  0.00           C  
ATOM   2506  HD2 PRO   163      62.322  17.350  66.097  1.00  0.00           H  
ATOM   2507  HD3 PRO   163      62.349  17.389  67.874  1.00  0.00           H  
ATOM   2508  CG  PRO   163      64.266  17.039  66.983  1.00  0.00           C  
ATOM   2509  HG2 PRO   163      64.613  16.863  65.968  1.00  0.00           H  
ATOM   2510  HG3 PRO   163      64.263  16.110  67.552  1.00  0.00           H  
ATOM   2511  CB  PRO   163      65.133  18.106  67.641  1.00  0.00           C  
ATOM   2512  HB2 PRO   163      66.179  18.016  67.347  1.00  0.00           H  
ATOM   2513  HB3 PRO   163      65.038  18.022  68.722  1.00  0.00           H  
ATOM   2514  CA  PRO   163      64.508  19.426  67.185  1.00  0.00           C  
ATOM   2515  HA  PRO   163      64.622  20.151  67.993  1.00  0.00           H  
ATOM   2516  C   PRO   163      65.210  19.990  65.935  1.00  0.00           C  
ATOM   2517  O   PRO   163      65.991  20.926  66.069  1.00  0.00           O  
HETATM 2518  N   HID   164      64.974  19.453  64.730  1.00  0.00           N  
HETATM 2519  H   HID   164      64.337  18.671  64.661  1.00  0.00           H  
HETATM 2520  CA  HID   164      65.812  19.744  63.548  1.00  0.00           C  
HETATM 2521  HA  HID   164      66.830  19.933  63.893  1.00  0.00           H  
HETATM 2522  CB  HID   164      65.852  18.496  62.647  1.00  0.00           C  
HETATM 2523  HB2 HID   164      64.838  18.214  62.365  1.00  0.00           H  
HETATM 2524  HB3 HID   164      66.386  18.737  61.727  1.00  0.00           H  
HETATM 2525  CG  HID   164      66.553  17.318  63.272  1.00  0.00           C  
HETATM 2526  ND1 HID   164      65.969  16.141  63.670  1.00  0.00           N  
HETATM 2527  HD1 HID   164      64.977  15.924  63.621  1.00  0.00           H  
HETATM 2528  CE1 HID   164      66.928  15.340  64.160  1.00  0.00           C  
HETATM 2529  HE1 HID   164      66.754  14.345  64.551  1.00  0.00           H  
HETATM 2530  NE2 HID   164      68.128  15.949  64.094  1.00  0.00           N  
HETATM 2531  CD2 HID   164      67.893  17.208  63.525  1.00  0.00           C  
HETATM 2532  HD2 HID   164      68.638  17.964  63.313  1.00  0.00           H  
HETATM 2533  C   HID   164      65.436  21.002  62.724  1.00  0.00           C  
HETATM 2534  O   HID   164      66.022  21.228  61.665  1.00  0.00           O  
ATOM   2535  N   SER   165      64.462  21.814  63.131  1.00  0.00           N  
ATOM   2536  H   SER   165      63.985  21.615  64.001  1.00  0.00           H  
ATOM   2537  CA  SER   165      64.035  23.003  62.372  1.00  0.00           C  
ATOM   2538  HA  SER   165      63.959  22.732  61.318  1.00  0.00           H  
ATOM   2539  CB  SER   165      62.640  23.435  62.833  1.00  0.00           C  
ATOM   2540  HB2 SER   165      62.265  24.174  62.132  1.00  0.00           H  
ATOM   2541  HB3 SER   165      61.965  22.580  62.817  1.00  0.00           H  
ATOM   2542  OG  SER   165      62.678  24.010  64.129  1.00  0.00           O  
ATOM   2543  HG  SER   165      61.775  23.953  64.528  1.00  0.00           H  
ATOM   2544  C   SER   165      65.001  24.203  62.462  1.00  0.00           C  
ATOM   2545  O   SER   165      65.876  24.269  63.332  1.00  0.00           O  
ATOM   2546  N   LEU   166      64.830  25.199  61.581  1.00  0.00           N  
ATOM   2547  H   LEU   166      64.167  25.071  60.822  1.00  0.00           H  
ATOM   2548  CA  LEU   166      65.550  26.476  61.658  1.00  0.00           C  
ATOM   2549  HA  LEU   166      66.608  26.252  61.797  1.00  0.00           H  
ATOM   2550  CB  LEU   166      65.370  27.233  60.326  1.00  0.00           C  
ATOM   2551  HB2 LEU   166      65.694  26.585  59.509  1.00  0.00           H  
ATOM   2552  HB3 LEU   166      64.309  27.443  60.187  1.00  0.00           H  
ATOM   2553  CG  LEU   166      66.144  28.568  60.231  1.00  0.00           C  
ATOM   2554  HG  LEU   166      65.770  29.250  60.995  1.00  0.00           H  
ATOM   2555  CD1 LEU   166      67.659  28.391  60.419  1.00  0.00           C  
ATOM   2556 1HD1 LEU   166      68.045  27.654  59.714  1.00  0.00           H  
ATOM   2557 2HD1 LEU   166      68.158  29.345  60.245  1.00  0.00           H  
ATOM   2558 3HD1 LEU   166      67.881  28.069  61.436  1.00  0.00           H  
ATOM   2559  CD2 LEU   166      65.907  29.217  58.862  1.00  0.00           C  
ATOM   2560 1HD2 LEU   166      66.404  28.638  58.087  1.00  0.00           H  
ATOM   2561 2HD2 LEU   166      64.841  29.260  58.645  1.00  0.00           H  
ATOM   2562 3HD2 LEU   166      66.310  30.231  58.859  1.00  0.00           H  
ATOM   2563  C   LEU   166      65.111  27.311  62.875  1.00  0.00           C  
ATOM   2564  O   LEU   166      65.958  27.957  63.494  1.00  0.00           O  
ATOM   2565  N   GLN   167      63.829  27.266  63.260  1.00  0.00           N  
ATOM   2566  H   GLN   167      63.162  26.773  62.675  1.00  0.00           H  
ATOM   2567  CA  GLN   167      63.346  27.892  64.495  1.00  0.00           C  
ATOM   2568  HA  GLN   167      63.565  28.960  64.450  1.00  0.00           H  
ATOM   2569  CB  GLN   167      61.820  27.717  64.626  1.00  0.00           C  
ATOM   2570  HB2 GLN   167      61.344  28.177  63.759  1.00  0.00           H  
ATOM   2571  HB3 GLN   167      61.567  26.655  64.636  1.00  0.00           H  
ATOM   2572  CG  GLN   167      61.277  28.379  65.910  1.00  0.00           C  
ATOM   2573  HG2 GLN   167      61.666  27.851  66.780  1.00  0.00           H  
ATOM   2574  HG3 GLN   167      61.636  29.406  65.961  1.00  0.00           H  
ATOM   2575  CD  GLN   167      59.749  28.402  66.018  1.00  0.00           C  
ATOM   2576  OE1 GLN   167      59.011  28.132  65.076  1.00  0.00           O  
ATOM   2577  NE2 GLN   167      59.210  28.747  67.166  1.00  0.00           N  
ATOM   2578 1HE2 GLN   167      58.203  28.744  67.229  1.00  0.00           H  
ATOM   2579 2HE2 GLN   167      59.788  29.016  67.951  1.00  0.00           H  
ATOM   2580  C   GLN   167      64.092  27.335  65.715  1.00  0.00           C  
ATOM   2581  O   GLN   167      64.628  28.112  66.500  1.00  0.00           O  
ATOM   2582  N   SER   168      64.201  26.013  65.856  1.00  0.00           N  
ATOM   2583  H   SER   168      63.748  25.394  65.186  1.00  0.00           H  
ATOM   2584  CA  SER   168      64.900  25.374  66.985  1.00  0.00           C  
ATOM   2585  HA  SER   168      64.524  25.805  67.913  1.00  0.00           H  
ATOM   2586  CB  SER   168      64.573  23.877  67.008  1.00  0.00           C  
ATOM   2587  HB2 SER   168      64.830  23.429  66.046  1.00  0.00           H  
ATOM   2588  HB3 SER   168      65.147  23.389  67.797  1.00  0.00           H  
ATOM   2589  OG  SER   168      63.189  23.714  67.269  1.00  0.00           O  
ATOM   2590  HG  SER   168      62.977  22.760  67.259  1.00  0.00           H  
ATOM   2591  C   SER   168      66.423  25.601  66.999  1.00  0.00           C  
ATOM   2592  O   SER   168      67.073  25.322  68.009  1.00  0.00           O  
ATOM   2593  N   LYS   169      66.993  26.151  65.919  1.00  0.00           N  
ATOM   2594  H   LYS   169      66.400  26.302  65.111  1.00  0.00           H  
ATOM   2595  CA  LYS   169      68.375  26.638  65.857  1.00  0.00           C  
ATOM   2596  HA  LYS   169      68.980  26.066  66.563  1.00  0.00           H  
ATOM   2597  CB  LYS   169      68.889  26.398  64.425  1.00  0.00           C  
ATOM   2598  HB2 LYS   169      68.542  25.427  64.077  1.00  0.00           H  
ATOM   2599  HB3 LYS   169      68.458  27.148  63.763  1.00  0.00           H  
ATOM   2600  CG  LYS   169      70.419  26.462  64.289  1.00  0.00           C  
ATOM   2601  HG2 LYS   169      70.666  26.526  63.229  1.00  0.00           H  
ATOM   2602  HG3 LYS   169      70.778  27.372  64.770  1.00  0.00           H  
ATOM   2603  CD  LYS   169      71.167  25.260  64.885  1.00  0.00           C  
ATOM   2604  HD2 LYS   169      72.237  25.461  64.816  1.00  0.00           H  
ATOM   2605  HD3 LYS   169      70.916  25.147  65.940  1.00  0.00           H  
ATOM   2606  CE  LYS   169      70.857  23.958  64.132  1.00  0.00           C  
ATOM   2607  HE2 LYS   169      69.787  23.747  64.190  1.00  0.00           H  
ATOM   2608  HE3 LYS   169      71.123  24.083  63.079  1.00  0.00           H  
ATOM   2609  NZ  LYS   169      71.609  22.819  64.699  1.00  0.00           N1+
ATOM   2610  HZ1 LYS   169      72.594  23.054  64.777  1.00  0.00           H  
ATOM   2611  HZ2 LYS   169      71.286  22.598  65.637  1.00  0.00           H  
ATOM   2612  HZ3 LYS   169      71.540  21.982  64.128  1.00  0.00           H  
ATOM   2613  C   LYS   169      68.490  28.124  66.253  1.00  0.00           C  
ATOM   2614  O   LYS   169      69.402  28.497  66.994  1.00  0.00           O  
ATOM   2615  N   CYS   170      67.560  28.972  65.793  1.00  0.00           N  
ATOM   2616  H   CYS   170      66.843  28.587  65.186  1.00  0.00           H  
ATOM   2617  CA  CYS   170      67.572  30.430  66.019  1.00  0.00           C  
ATOM   2618  HA  CYS   170      68.601  30.793  65.963  1.00  0.00           H  
ATOM   2619  CB  CYS   170      66.753  31.108  64.907  1.00  0.00           C  
ATOM   2620  HB2 CYS   170      65.716  30.761  64.928  1.00  0.00           H  
ATOM   2621  HB3 CYS   170      66.749  32.188  65.074  1.00  0.00           H  
ATOM   2622  SG  CYS   170      67.474  30.776  63.274  1.00  0.00           S  
ATOM   2623  HG  CYS   170      67.070  29.497  63.182  1.00  0.00           H  
ATOM   2624  C   CYS   170      67.030  30.840  67.402  1.00  0.00           C  
ATOM   2625  O   CYS   170      67.503  31.816  67.990  1.00  0.00           O  
ATOM   2626  N   GLN   171      66.036  30.116  67.920  1.00  0.00           N  
ATOM   2627  H   GLN   171      65.668  29.353  67.359  1.00  0.00           H  
ATOM   2628  CA  GLN   171      65.345  30.415  69.176  1.00  0.00           C  
ATOM   2629  HA  GLN   171      64.988  31.447  69.111  1.00  0.00           H  
ATOM   2630  CB  GLN   171      64.101  29.508  69.270  1.00  0.00           C  
ATOM   2631  HB2 GLN   171      63.564  29.577  68.322  1.00  0.00           H  
ATOM   2632  HB3 GLN   171      64.402  28.470  69.416  1.00  0.00           H  
ATOM   2633  CG  GLN   171      63.114  29.915  70.371  1.00  0.00           C  
ATOM   2634  HG2 GLN   171      63.544  29.693  71.348  1.00  0.00           H  
ATOM   2635  HG3 GLN   171      62.935  30.986  70.303  1.00  0.00           H  
ATOM   2636  CD  GLN   171      61.770  29.196  70.220  1.00  0.00           C  
ATOM   2637  OE1 GLN   171      60.862  29.659  69.534  1.00  0.00           O  
ATOM   2638  NE2 GLN   171      61.597  28.029  70.801  1.00  0.00           N  
ATOM   2639 1HE2 GLN   171      60.696  27.591  70.719  1.00  0.00           H  
ATOM   2640 2HE2 GLN   171      62.322  27.622  71.386  1.00  0.00           H  
ATOM   2641  C   GLN   171      66.252  30.369  70.429  1.00  0.00           C  
ATOM   2642  O   GLN   171      66.121  31.286  71.241  1.00  0.00           O  
ATOM   2643  N   PRO   172      67.185  29.401  70.610  1.00  0.00           N  
ATOM   2644  CD  PRO   172      67.328  28.154  69.864  1.00  0.00           C  
ATOM   2645  HD2 PRO   172      67.450  28.311  68.797  1.00  0.00           H  
ATOM   2646  HD3 PRO   172      66.465  27.514  70.052  1.00  0.00           H  
ATOM   2647  CG  PRO   172      68.584  27.481  70.407  1.00  0.00           C  
ATOM   2648  HG2 PRO   172      69.462  27.869  69.892  1.00  0.00           H  
ATOM   2649  HG3 PRO   172      68.533  26.398  70.317  1.00  0.00           H  
ATOM   2650  CB  PRO   172      68.596  27.941  71.859  1.00  0.00           C  
ATOM   2651  HB2 PRO   172      69.590  27.860  72.302  1.00  0.00           H  
ATOM   2652  HB3 PRO   172      67.879  27.357  72.434  1.00  0.00           H  
ATOM   2653  CA  PRO   172      68.114  29.392  71.749  1.00  0.00           C  
ATOM   2654  HA  PRO   172      67.586  29.661  72.665  1.00  0.00           H  
ATOM   2655  C   PRO   172      69.319  30.340  71.591  1.00  0.00           C  
ATOM   2656  O   PRO   172      70.023  30.585  72.570  1.00  0.00           O  
ATOM   2657  N   TYR   173      69.593  30.861  70.388  1.00  0.00           N  
ATOM   2658  H   TYR   173      68.998  30.628  69.605  1.00  0.00           H  
ATOM   2659  CA  TYR   173      70.701  31.799  70.148  1.00  0.00           C  
ATOM   2660  HA  TYR   173      71.537  31.548  70.804  1.00  0.00           H  
ATOM   2661  CB  TYR   173      71.178  31.635  68.696  1.00  0.00           C  
ATOM   2662  HB2 TYR   173      71.394  30.580  68.514  1.00  0.00           H  
ATOM   2663  HB3 TYR   173      70.374  31.924  68.017  1.00  0.00           H  
ATOM   2664  CG  TYR   173      72.419  32.447  68.364  1.00  0.00           C  
ATOM   2665  CD1 TYR   173      73.698  31.860  68.452  1.00  0.00           C  
ATOM   2666  HD1 TYR   173      73.799  30.822  68.737  1.00  0.00           H  
ATOM   2667  CE1 TYR   173      74.851  32.623  68.176  1.00  0.00           C  
ATOM   2668  HE1 TYR   173      75.829  32.167  68.240  1.00  0.00           H  
ATOM   2669  CZ  TYR   173      74.725  33.985  67.822  1.00  0.00           C  
ATOM   2670  OH  TYR   173      75.821  34.749  67.569  1.00  0.00           O  
ATOM   2671  HH  TYR   173      76.656  34.280  67.694  1.00  0.00           H  
ATOM   2672  CE2 TYR   173      73.445  34.572  67.737  1.00  0.00           C  
ATOM   2673  HE2 TYR   173      73.357  35.618  67.489  1.00  0.00           H  
ATOM   2674  CD2 TYR   173      72.296  33.801  67.995  1.00  0.00           C  
ATOM   2675  HD2 TYR   173      71.321  34.261  67.933  1.00  0.00           H  
ATOM   2676  C   TYR   173      70.307  33.261  70.445  1.00  0.00           C  
ATOM   2677  O   TYR   173      71.104  34.025  70.994  1.00  0.00           O  
ATOM   2678  N   PHE   174      69.073  33.639  70.091  1.00  0.00           N  
ATOM   2679  H   PHE   174      68.477  32.941  69.664  1.00  0.00           H  
ATOM   2680  CA  PHE   174      68.512  34.977  70.298  1.00  0.00           C  
ATOM   2681  HA  PHE   174      69.225  35.711  69.915  1.00  0.00           H  
ATOM   2682  CB  PHE   174      67.218  35.081  69.474  1.00  0.00           C  
ATOM   2683  HB2 PHE   174      67.386  34.599  68.508  1.00  0.00           H  
ATOM   2684  HB3 PHE   174      66.429  34.522  69.980  1.00  0.00           H  
ATOM   2685  CG  PHE   174      66.743  36.493  69.197  1.00  0.00           C  
ATOM   2686  CD1 PHE   174      65.816  37.120  70.050  1.00  0.00           C  
ATOM   2687  HD1 PHE   174      65.440  36.602  70.922  1.00  0.00           H  
ATOM   2688  CE1 PHE   174      65.377  38.427  69.772  1.00  0.00           C  
ATOM   2689  HE1 PHE   174      64.654  38.899  70.417  1.00  0.00           H  
ATOM   2690  CZ  PHE   174      65.876  39.120  68.655  1.00  0.00           C  
ATOM   2691  HZ  PHE   174      65.547  40.129  68.450  1.00  0.00           H  
ATOM   2692  CE2 PHE   174      66.801  38.495  67.800  1.00  0.00           C  
ATOM   2693  HE2 PHE   174      67.178  39.025  66.935  1.00  0.00           H  
ATOM   2694  CD2 PHE   174      67.224  37.182  68.065  1.00  0.00           C  
ATOM   2695  HD2 PHE   174      67.924  36.703  67.397  1.00  0.00           H  
ATOM   2696  C   PHE   174      68.288  35.272  71.794  1.00  0.00           C  
ATOM   2697  O   PHE   174      68.071  34.349  72.586  1.00  0.00           O  
ATOM   2698  N   ASP   175      68.356  36.544  72.199  1.00  0.00           N  
ATOM   2699  H   ASP   175      68.542  37.269  71.511  1.00  0.00           H  
ATOM   2700  CA  ASP   175      68.304  36.937  73.613  1.00  0.00           C  
ATOM   2701  HA  ASP   175      69.091  36.374  74.109  1.00  0.00           H  
ATOM   2702  CB  ASP   175      68.678  38.414  73.783  1.00  0.00           C  
ATOM   2703  HB2 ASP   175      69.602  38.618  73.239  1.00  0.00           H  
ATOM   2704  HB3 ASP   175      67.886  39.043  73.373  1.00  0.00           H  
ATOM   2705  CG  ASP   175      68.884  38.745  75.263  1.00  0.00           C  
ATOM   2706  OD1 ASP   175      67.884  39.024  75.965  1.00  0.00           O  
ATOM   2707  OD2 ASP   175      70.044  38.706  75.730  1.00  0.00           O1-
ATOM   2708  C   ASP   175      66.931  36.642  74.271  1.00  0.00           C  
ATOM   2709  O   ASP   175      65.901  37.081  73.742  1.00  0.00           O  
ATOM   2710  N   PRO   176      66.898  35.950  75.433  1.00  0.00           N  
ATOM   2711  CD  PRO   176      68.045  35.344  76.105  1.00  0.00           C  
ATOM   2712  HD2 PRO   176      68.577  36.104  76.679  1.00  0.00           H  
ATOM   2713  HD3 PRO   176      68.720  34.860  75.401  1.00  0.00           H  
ATOM   2714  CG  PRO   176      67.486  34.283  77.043  1.00  0.00           C  
ATOM   2715  HG2 PRO   176      68.116  34.149  77.923  1.00  0.00           H  
ATOM   2716  HG3 PRO   176      67.361  33.341  76.506  1.00  0.00           H  
ATOM   2717  CB  PRO   176      66.126  34.858  77.403  1.00  0.00           C  
ATOM   2718  HB2 PRO   176      66.251  35.592  78.200  1.00  0.00           H  
ATOM   2719  HB3 PRO   176      65.434  34.076  77.709  1.00  0.00           H  
ATOM   2720  CA  PRO   176      65.666  35.551  76.116  1.00  0.00           C  
ATOM   2721  HA  PRO   176      65.154  34.822  75.486  1.00  0.00           H  
ATOM   2722  C   PRO   176      64.683  36.679  76.460  1.00  0.00           C  
ATOM   2723  O   PRO   176      63.494  36.400  76.608  1.00  0.00           O  
ATOM   2724  N   ALA   177      65.137  37.930  76.622  1.00  0.00           N  
ATOM   2725  H   ALA   177      66.127  38.125  76.483  1.00  0.00           H  
ATOM   2726  CA  ALA   177      64.280  39.049  77.034  1.00  0.00           C  
ATOM   2727  HA  ALA   177      63.436  38.669  77.613  1.00  0.00           H  
ATOM   2728  CB  ALA   177      65.106  39.947  77.956  1.00  0.00           C  
ATOM   2729  HB1 ALA   177      65.505  39.358  78.782  1.00  0.00           H  
ATOM   2730  HB2 ALA   177      65.927  40.393  77.396  1.00  0.00           H  
ATOM   2731  HB3 ALA   177      64.477  40.744  78.357  1.00  0.00           H  
ATOM   2732  C   ALA   177      63.684  39.849  75.860  1.00  0.00           C  
ATOM   2733  O   ALA   177      62.748  40.627  76.063  1.00  0.00           O  
ATOM   2734  N   ASP   178      64.206  39.675  74.641  1.00  0.00           N  
ATOM   2735  H   ASP   178      64.981  39.025  74.557  1.00  0.00           H  
ATOM   2736  CA  ASP   178      63.675  40.284  73.411  1.00  0.00           C  
ATOM   2737  HA  ASP   178      63.047  41.142  73.659  1.00  0.00           H  
ATOM   2738  CB  ASP   178      64.838  40.781  72.539  1.00  0.00           C  
ATOM   2739  HB2 ASP   178      65.520  39.949  72.352  1.00  0.00           H  
ATOM   2740  HB3 ASP   178      64.441  41.114  71.578  1.00  0.00           H  
ATOM   2741  CG  ASP   178      65.618  41.946  73.146  1.00  0.00           C  
ATOM   2742  OD1 ASP   178      66.868  41.900  73.112  1.00  0.00           O  
ATOM   2743  OD2 ASP   178      65.009  42.935  73.619  1.00  0.00           O1-
ATOM   2744  C   ASP   178      62.811  39.309  72.591  1.00  0.00           C  
ATOM   2745  O   ASP   178      62.003  39.750  71.772  1.00  0.00           O  
ATOM   2746  N   LEU   179      62.961  37.995  72.799  1.00  0.00           N  
ATOM   2747  H   LEU   179      63.669  37.705  73.463  1.00  0.00           H  
ATOM   2748  CA  LEU   179      62.303  36.948  72.007  1.00  0.00           C  
ATOM   2749  HA  LEU   179      62.656  37.033  70.979  1.00  0.00           H  
ATOM   2750  CB  LEU   179      62.731  35.583  72.580  1.00  0.00           C  
ATOM   2751  HB2 LEU   179      63.817  35.552  72.685  1.00  0.00           H  
ATOM   2752  HB3 LEU   179      62.301  35.482  73.578  1.00  0.00           H  
ATOM   2753  CG  LEU   179      62.288  34.387  71.713  1.00  0.00           C  
ATOM   2754  HG  LEU   179      61.239  34.501  71.442  1.00  0.00           H  
ATOM   2755  CD1 LEU   179      63.124  34.272  70.428  1.00  0.00           C  
ATOM   2756 1HD1 LEU   179      62.775  33.431  69.831  1.00  0.00           H  
ATOM   2757 2HD1 LEU   179      63.029  35.179  69.832  1.00  0.00           H  
ATOM   2758 3HD1 LEU   179      64.173  34.118  70.679  1.00  0.00           H  
ATOM   2759  CD2 LEU   179      62.413  33.094  72.524  1.00  0.00           C  
ATOM   2760 1HD2 LEU   179      63.455  32.908  72.787  1.00  0.00           H  
ATOM   2761 2HD2 LEU   179      61.818  33.174  73.434  1.00  0.00           H  
ATOM   2762 3HD2 LEU   179      62.026  32.261  71.940  1.00  0.00           H  
ATOM   2763  C   LEU   179      60.770  37.091  71.967  1.00  0.00           C  
ATOM   2764  O   LEU   179      60.173  37.001  70.895  1.00  0.00           O  
ATOM   2765  N   GLY   180      60.129  37.378  73.106  1.00  0.00           N  
ATOM   2766  H   GLY   180      60.664  37.429  73.967  1.00  0.00           H  
ATOM   2767  CA  GLY   180      58.673  37.546  73.183  1.00  0.00           C  
ATOM   2768  HA2 GLY   180      58.192  36.668  72.750  1.00  0.00           H  
ATOM   2769  HA3 GLY   180      58.376  37.644  74.227  1.00  0.00           H  
ATOM   2770  C   GLY   180      58.169  38.773  72.420  1.00  0.00           C  
ATOM   2771  O   GLY   180      57.063  38.726  71.879  1.00  0.00           O  
ATOM   2772  N   ARG   181      58.993  39.830  72.313  1.00  0.00           N  
ATOM   2773  H   ARG   181      59.892  39.768  72.771  1.00  0.00           H  
ATOM   2774  CA  ARG   181      58.731  41.001  71.462  1.00  0.00           C  
ATOM   2775  HA  ARG   181      57.688  41.294  71.583  1.00  0.00           H  
ATOM   2776  CB  ARG   181      59.610  42.197  71.869  1.00  0.00           C  
ATOM   2777  HB2 ARG   181      60.660  41.910  71.834  1.00  0.00           H  
ATOM   2778  HB3 ARG   181      59.461  42.992  71.136  1.00  0.00           H  
ATOM   2779  CG  ARG   181      59.290  42.772  73.260  1.00  0.00           C  
ATOM   2780  HG2 ARG   181      58.264  43.139  73.277  1.00  0.00           H  
ATOM   2781  HG3 ARG   181      59.411  41.997  74.020  1.00  0.00           H  
ATOM   2782  CD  ARG   181      60.257  43.924  73.556  1.00  0.00           C  
ATOM   2783  HD2 ARG   181      61.271  43.522  73.563  1.00  0.00           H  
ATOM   2784  HD3 ARG   181      60.178  44.672  72.764  1.00  0.00           H  
ATOM   2785  NE  ARG   181      59.993  44.567  74.851  1.00  0.00           N  
ATOM   2786  HE  ARG   181      59.109  44.355  75.311  1.00  0.00           H  
ATOM   2787  CZ  ARG   181      60.786  45.448  75.451  1.00  0.00           C  
ATOM   2788  NH1 ARG   181      61.859  45.937  74.865  1.00  0.00           N1+
ATOM   2789 1HH1 ARG   181      62.147  45.573  73.971  1.00  0.00           H  
ATOM   2790 2HH1 ARG   181      62.508  46.525  75.381  1.00  0.00           H  
ATOM   2791  NH2 ARG   181      60.516  45.838  76.673  1.00  0.00           N  
ATOM   2792 1HH2 ARG   181      59.831  45.322  77.210  1.00  0.00           H  
ATOM   2793 2HH2 ARG   181      61.171  46.428  77.158  1.00  0.00           H  
ATOM   2794  C   ARG   181      58.958  40.669  69.980  1.00  0.00           C  
ATOM   2795  O   ARG   181      58.133  41.047  69.152  1.00  0.00           O  
ATOM   2796  N   MET   182      60.021  39.925  69.640  1.00  0.00           N  
ATOM   2797  H   MET   182      60.655  39.653  70.383  1.00  0.00           H  
ATOM   2798  CA  MET   182      60.341  39.491  68.266  1.00  0.00           C  
ATOM   2799  HA  MET   182      60.555  40.372  67.660  1.00  0.00           H  
ATOM   2800  CB  MET   182      61.594  38.596  68.301  1.00  0.00           C  
ATOM   2801  HB2 MET   182      62.387  39.096  68.863  1.00  0.00           H  
ATOM   2802  HB3 MET   182      61.352  37.669  68.815  1.00  0.00           H  
ATOM   2803  CG  MET   182      62.130  38.257  66.904  1.00  0.00           C  
ATOM   2804  HG2 MET   182      61.301  38.047  66.227  1.00  0.00           H  
ATOM   2805  HG3 MET   182      62.658  39.129  66.521  1.00  0.00           H  
ATOM   2806  SD  MET   182      63.254  36.833  66.863  1.00  0.00           S  
ATOM   2807  CE  MET   182      62.046  35.491  67.025  1.00  0.00           C  
ATOM   2808  HE1 MET   182      61.513  35.568  67.974  1.00  0.00           H  
ATOM   2809  HE2 MET   182      61.323  35.541  66.212  1.00  0.00           H  
ATOM   2810  HE3 MET   182      62.554  34.527  66.989  1.00  0.00           H  
ATOM   2811  C   MET   182      59.166  38.754  67.604  1.00  0.00           C  
ATOM   2812  O   MET   182      58.837  39.032  66.452  1.00  0.00           O  
ATOM   2813  N   TYR   183      58.495  37.866  68.344  1.00  0.00           N  
ATOM   2814  H   TYR   183      58.870  37.636  69.259  1.00  0.00           H  
ATOM   2815  CA  TYR   183      57.306  37.131  67.890  1.00  0.00           C  
ATOM   2816  HA  TYR   183      57.397  36.932  66.821  1.00  0.00           H  
ATOM   2817  CB  TYR   183      57.253  35.782  68.633  1.00  0.00           C  
ATOM   2818  HB2 TYR   183      57.262  35.977  69.707  1.00  0.00           H  
ATOM   2819  HB3 TYR   183      56.304  35.296  68.408  1.00  0.00           H  
ATOM   2820  CG  TYR   183      58.328  34.762  68.294  1.00  0.00           C  
ATOM   2821  CD1 TYR   183      59.023  34.110  69.333  1.00  0.00           C  
ATOM   2822  HD1 TYR   183      58.845  34.395  70.361  1.00  0.00           H  
ATOM   2823  CE1 TYR   183      59.894  33.043  69.048  1.00  0.00           C  
ATOM   2824  HE1 TYR   183      60.383  32.520  69.855  1.00  0.00           H  
ATOM   2825  CZ  TYR   183      60.099  32.639  67.711  1.00  0.00           C  
ATOM   2826  OH  TYR   183      60.904  31.577  67.439  1.00  0.00           O  
ATOM   2827  HH  TYR   183      61.113  31.084  68.243  1.00  0.00           H  
ATOM   2828  CE2 TYR   183      59.436  33.315  66.663  1.00  0.00           C  
ATOM   2829  HE2 TYR   183      59.577  32.989  65.643  1.00  0.00           H  
ATOM   2830  CD2 TYR   183      58.543  34.363  66.958  1.00  0.00           C  
ATOM   2831  HD2 TYR   183      57.985  34.831  66.158  1.00  0.00           H  
ATOM   2832  C   TYR   183      55.967  37.886  68.074  1.00  0.00           C  
ATOM   2833  O   TYR   183      54.912  37.312  67.801  1.00  0.00           O  
ATOM   2834  N   GLN   184      55.943  39.128  68.573  1.00  0.00           N  
ATOM   2835  H   GLN   184      56.819  39.602  68.760  1.00  0.00           H  
ATOM   2836  CA  GLN   184      54.683  39.778  68.973  1.00  0.00           C  
ATOM   2837  HA  GLN   184      54.085  39.039  69.510  1.00  0.00           H  
ATOM   2838  CB  GLN   184      54.989  40.939  69.941  1.00  0.00           C  
ATOM   2839  HB2 GLN   184      55.588  40.556  70.766  1.00  0.00           H  
ATOM   2840  HB3 GLN   184      55.580  41.690  69.416  1.00  0.00           H  
ATOM   2841  CG  GLN   184      53.759  41.641  70.545  1.00  0.00           C  
ATOM   2842  HG2 GLN   184      54.103  42.408  71.235  1.00  0.00           H  
ATOM   2843  HG3 GLN   184      53.201  42.137  69.753  1.00  0.00           H  
ATOM   2844  CD  GLN   184      52.817  40.710  71.308  1.00  0.00           C  
ATOM   2845  OE1 GLN   184      52.912  40.538  72.515  1.00  0.00           O  
ATOM   2846  NE2 GLN   184      51.885  40.076  70.633  1.00  0.00           N  
ATOM   2847 1HE2 GLN   184      51.219  39.503  71.140  1.00  0.00           H  
ATOM   2848 2HE2 GLN   184      51.835  40.165  69.625  1.00  0.00           H  
ATOM   2849  C   GLN   184      53.831  40.239  67.775  1.00  0.00           C  
ATOM   2850  O   GLN   184      52.605  40.197  67.865  1.00  0.00           O  
ATOM   2851  N   VAL   185      54.456  40.662  66.671  1.00  0.00           N  
ATOM   2852  H   VAL   185      55.477  40.668  66.676  1.00  0.00           H  
ATOM   2853  CA  VAL   185      53.829  41.157  65.430  1.00  0.00           C  
ATOM   2854  HA  VAL   185      54.650  41.561  64.840  1.00  0.00           H  
ATOM   2855  CB  VAL   185      53.178  40.046  64.568  1.00  0.00           C  
ATOM   2856  HB  VAL   185      52.256  39.699  65.035  1.00  0.00           H  
ATOM   2857  CG1 VAL   185      52.847  40.580  63.162  1.00  0.00           C  
ATOM   2858 1HG1 VAL   185      52.418  39.780  62.556  1.00  0.00           H  
ATOM   2859 2HG1 VAL   185      52.124  41.392  63.218  1.00  0.00           H  
ATOM   2860 3HG1 VAL   185      53.753  40.945  62.674  1.00  0.00           H  
ATOM   2861  CG2 VAL   185      54.129  38.848  64.388  1.00  0.00           C  
ATOM   2862 1HG2 VAL   185      53.683  38.113  63.718  1.00  0.00           H  
ATOM   2863 2HG2 VAL   185      55.076  39.189  63.966  1.00  0.00           H  
ATOM   2864 3HG2 VAL   185      54.317  38.363  65.344  1.00  0.00           H  
ATOM   2865  C   VAL   185      52.885  42.327  65.728  1.00  0.00           C  
ATOM   2866  O   VAL   185      51.662  42.221  65.651  1.00  0.00           O  
ATOM   2867  N   SER   186      53.484  43.453  66.127  1.00  0.00           N  
ATOM   2868  H   SER   186      54.497  43.435  66.213  1.00  0.00           H  
ATOM   2869  CA  SER   186      52.769  44.648  66.589  1.00  0.00           C  
ATOM   2870  HA  SER   186      51.796  44.708  66.104  1.00  0.00           H  
ATOM   2871  CB  SER   186      52.551  44.501  68.103  1.00  0.00           C  
ATOM   2872  HB2 SER   186      52.102  43.524  68.291  1.00  0.00           H  
ATOM   2873  HB3 SER   186      53.515  44.540  68.612  1.00  0.00           H  
ATOM   2874  OG  SER   186      51.693  45.483  68.649  1.00  0.00           O  
ATOM   2875  HG  SER   186      51.623  45.303  69.616  1.00  0.00           H  
ATOM   2876  C   SER   186      53.516  45.942  66.224  1.00  0.00           C  
ATOM   2877  O   SER   186      52.915  46.854  65.659  1.00  0.00           O  
ATOM   2878  N   SER   187      54.833  46.012  66.450  1.00  0.00           N  
ATOM   2879  H   SER   187      55.295  45.238  66.920  1.00  0.00           H  
ATOM   2880  CA  SER   187      55.705  47.102  65.975  1.00  0.00           C  
ATOM   2881  HA  SER   187      55.095  47.953  65.672  1.00  0.00           H  
ATOM   2882  CB  SER   187      56.624  47.575  67.112  1.00  0.00           C  
ATOM   2883  HB2 SER   187      57.299  48.336  66.721  1.00  0.00           H  
ATOM   2884  HB3 SER   187      56.014  48.032  67.892  1.00  0.00           H  
ATOM   2885  OG  SER   187      57.393  46.525  67.683  1.00  0.00           O  
ATOM   2886  HG  SER   187      57.996  46.942  68.345  1.00  0.00           H  
ATOM   2887  C   SER   187      56.556  46.727  64.748  1.00  0.00           C  
ATOM   2888  O   SER   187      56.934  47.618  63.987  1.00  0.00           O  
ATOM   2889  N   MET   188      56.821  45.434  64.508  1.00  0.00           N  
ATOM   2890  H   MET   188      56.495  44.746  65.178  1.00  0.00           H  
ATOM   2891  CA  MET   188      57.597  44.926  63.365  1.00  0.00           C  
ATOM   2892  HA  MET   188      57.251  45.460  62.481  1.00  0.00           H  
ATOM   2893  CB  MET   188      59.100  45.249  63.519  1.00  0.00           C  
ATOM   2894  HB2 MET   188      59.653  44.783  62.702  1.00  0.00           H  
ATOM   2895  HB3 MET   188      59.223  46.325  63.404  1.00  0.00           H  
ATOM   2896  CG  MET   188      59.747  44.859  64.861  1.00  0.00           C  
ATOM   2897  HG2 MET   188      60.743  45.303  64.894  1.00  0.00           H  
ATOM   2898  HG3 MET   188      59.174  45.315  65.669  1.00  0.00           H  
ATOM   2899  SD  MET   188      59.926  43.091  65.223  1.00  0.00           S  
ATOM   2900  CE  MET   188      61.144  42.633  63.962  1.00  0.00           C  
ATOM   2901  HE1 MET   188      62.045  43.234  64.075  1.00  0.00           H  
ATOM   2902  HE2 MET   188      61.395  41.577  64.068  1.00  0.00           H  
ATOM   2903  HE3 MET   188      60.726  42.787  62.968  1.00  0.00           H  
ATOM   2904  C   MET   188      57.323  43.442  63.071  1.00  0.00           C  
ATOM   2905  O   MET   188      56.841  42.702  63.930  1.00  0.00           O  
ATOM   2906  N   GLU   189      57.562  42.998  61.841  1.00  0.00           N  
ATOM   2907  H   GLU   189      57.973  43.645  61.174  1.00  0.00           H  
ATOM   2908  CA  GLU   189      57.181  41.646  61.423  1.00  0.00           C  
ATOM   2909  HA  GLU   189      56.207  41.419  61.861  1.00  0.00           H  
ATOM   2910  CB  GLU   189      57.019  41.628  59.903  1.00  0.00           C  
ATOM   2911  HB2 GLU   189      56.482  42.522  59.594  1.00  0.00           H  
ATOM   2912  HB3 GLU   189      58.005  41.647  59.440  1.00  0.00           H  
ATOM   2913  CG  GLU   189      56.217  40.419  59.413  1.00  0.00           C  
ATOM   2914  HG2 GLU   189      56.593  39.501  59.863  1.00  0.00           H  
ATOM   2915  HG3 GLU   189      55.166  40.537  59.682  1.00  0.00           H  
ATOM   2916  CD  GLU   189      56.368  40.311  57.908  1.00  0.00           C  
ATOM   2917  OE1 GLU   189      57.409  39.761  57.485  1.00  0.00           O  
ATOM   2918  OE2 GLU   189      55.512  40.831  57.161  1.00  0.00           O1-
ATOM   2919  C   GLU   189      58.189  40.578  61.893  1.00  0.00           C  
ATOM   2920  O   GLU   189      59.402  40.775  61.829  1.00  0.00           O  
ATOM   2921  N   ALA   190      57.688  39.414  62.322  1.00  0.00           N  
ATOM   2922  H   ALA   190      56.684  39.337  62.353  1.00  0.00           H  
ATOM   2923  CA  ALA   190      58.472  38.225  62.679  1.00  0.00           C  
ATOM   2924  HA  ALA   190      59.118  38.497  63.517  1.00  0.00           H  
ATOM   2925  CB  ALA   190      57.466  37.159  63.144  1.00  0.00           C  
ATOM   2926  HB1 ALA   190      57.976  36.238  63.421  1.00  0.00           H  
ATOM   2927  HB2 ALA   190      56.919  37.525  64.015  1.00  0.00           H  
ATOM   2928  HB3 ALA   190      56.762  36.937  62.340  1.00  0.00           H  
ATOM   2929  C   ALA   190      59.374  37.710  61.518  1.00  0.00           C  
ATOM   2930  O   ALA   190      59.089  38.010  60.351  1.00  0.00           O  
ATOM   2931  N   PRO   191      60.441  36.929  61.801  1.00  0.00           N  
ATOM   2932  CD  PRO   191      60.908  36.566  63.135  1.00  0.00           C  
ATOM   2933  HD2 PRO   191      60.107  36.186  63.767  1.00  0.00           H  
ATOM   2934  HD3 PRO   191      61.374  37.434  63.603  1.00  0.00           H  
ATOM   2935  CG  PRO   191      61.954  35.477  62.923  1.00  0.00           C  
ATOM   2936  HG2 PRO   191      61.458  34.509  62.827  1.00  0.00           H  
ATOM   2937  HG3 PRO   191      62.690  35.458  63.727  1.00  0.00           H  
ATOM   2938  CB  PRO   191      62.577  35.870  61.587  1.00  0.00           C  
ATOM   2939  HB2 PRO   191      63.034  35.011  61.094  1.00  0.00           H  
ATOM   2940  HB3 PRO   191      63.322  36.650  61.750  1.00  0.00           H  
ATOM   2941  CA  PRO   191      61.398  36.449  60.793  1.00  0.00           C  
ATOM   2942  HA  PRO   191      61.759  37.302  60.216  1.00  0.00           H  
ATOM   2943  C   PRO   191      60.817  35.424  59.801  1.00  0.00           C  
ATOM   2944  O   PRO   191      59.775  34.811  60.031  1.00  0.00           O  
ATOM   2945  N   SER   192      61.530  35.234  58.687  1.00  0.00           N  
ATOM   2946  H   SER   192      62.421  35.725  58.626  1.00  0.00           H  
ATOM   2947  CA  SER   192      61.122  34.495  57.471  1.00  0.00           C  
ATOM   2948  HA  SER   192      60.234  34.974  57.057  1.00  0.00           H  
ATOM   2949  CB  SER   192      62.227  34.609  56.409  1.00  0.00           C  
ATOM   2950  HB2 SER   192      61.914  34.084  55.510  1.00  0.00           H  
ATOM   2951  HB3 SER   192      62.372  35.662  56.161  1.00  0.00           H  
ATOM   2952  OG  SER   192      63.462  34.051  56.829  1.00  0.00           O  
ATOM   2953  HG  SER   192      64.141  34.312  56.165  1.00  0.00           H  
ATOM   2954  C   SER   192      60.758  33.014  57.680  1.00  0.00           C  
ATOM   2955  O   SER   192      60.001  32.431  56.899  1.00  0.00           O  
ATOM   2956  N   PHE   193      61.287  32.374  58.726  1.00  0.00           N  
ATOM   2957  H   PHE   193      61.887  32.918  59.331  1.00  0.00           H  
ATOM   2958  CA  PHE   193      60.976  30.988  59.099  1.00  0.00           C  
ATOM   2959  HA  PHE   193      60.898  30.401  58.182  1.00  0.00           H  
ATOM   2960  CB  PHE   193      62.129  30.392  59.926  1.00  0.00           C  
ATOM   2961  HB2 PHE   193      61.909  29.341  60.118  1.00  0.00           H  
ATOM   2962  HB3 PHE   193      63.025  30.420  59.308  1.00  0.00           H  
ATOM   2963  CG  PHE   193      62.440  31.058  61.259  1.00  0.00           C  
ATOM   2964  CD1 PHE   193      61.628  30.813  62.385  1.00  0.00           C  
ATOM   2965  HD1 PHE   193      60.764  30.170  62.304  1.00  0.00           H  
ATOM   2966  CE1 PHE   193      61.934  31.407  63.623  1.00  0.00           C  
ATOM   2967  HE1 PHE   193      61.297  31.233  64.479  1.00  0.00           H  
ATOM   2968  CZ  PHE   193      63.071  32.225  63.750  1.00  0.00           C  
ATOM   2969  HZ  PHE   193      63.312  32.672  64.706  1.00  0.00           H  
ATOM   2970  CE2 PHE   193      63.890  32.462  62.633  1.00  0.00           C  
ATOM   2971  HE2 PHE   193      64.767  33.088  62.728  1.00  0.00           H  
ATOM   2972  CD2 PHE   193      63.573  31.886  61.389  1.00  0.00           C  
ATOM   2973  HD2 PHE   193      64.214  32.071  60.538  1.00  0.00           H  
ATOM   2974  C   PHE   193      59.621  30.850  59.816  1.00  0.00           C  
ATOM   2975  O   PHE   193      58.993  29.795  59.733  1.00  0.00           O  
ATOM   2976  N   ALA   194      59.160  31.908  60.494  1.00  0.00           N  
ATOM   2977  H   ALA   194      59.709  32.758  60.483  1.00  0.00           H  
ATOM   2978  CA  ALA   194      57.881  31.940  61.208  1.00  0.00           C  
ATOM   2979  HA  ALA   194      57.668  30.949  61.618  1.00  0.00           H  
ATOM   2980  CB  ALA   194      58.018  32.924  62.377  1.00  0.00           C  
ATOM   2981  HB1 ALA   194      58.213  33.929  62.002  1.00  0.00           H  
ATOM   2982  HB2 ALA   194      57.092  32.936  62.955  1.00  0.00           H  
ATOM   2983  HB3 ALA   194      58.834  32.614  63.031  1.00  0.00           H  
ATOM   2984  C   ALA   194      56.701  32.308  60.290  1.00  0.00           C  
ATOM   2985  O   ALA   194      55.559  31.978  60.592  1.00  0.00           O  
ATOM   2986  N   SER   195      56.963  32.981  59.173  1.00  0.00           N  
ATOM   2987  H   SER   195      57.906  33.319  59.024  1.00  0.00           H  
ATOM   2988  CA  SER   195      55.978  33.344  58.150  1.00  0.00           C  
ATOM   2989  HA  SER   195      54.978  33.311  58.573  1.00  0.00           H  
ATOM   2990  CB  SER   195      56.262  34.778  57.692  1.00  0.00           C  
ATOM   2991  HB2 SER   195      55.593  35.050  56.874  1.00  0.00           H  
ATOM   2992  HB3 SER   195      56.094  35.459  58.528  1.00  0.00           H  
ATOM   2993  OG  SER   195      57.610  34.881  57.274  1.00  0.00           O  
ATOM   2994  HG  SER   195      57.897  35.816  57.431  1.00  0.00           H  
ATOM   2995  C   SER   195      55.976  32.409  56.932  1.00  0.00           C  
ATOM   2996  O   SER   195      54.924  32.188  56.331  1.00  0.00           O  
ATOM   2997  N   GLY   196      57.149  31.902  56.534  1.00  0.00           N  
ATOM   2998  H   GLY   196      57.958  32.097  57.111  1.00  0.00           H  
ATOM   2999  CA  GLY   196      57.419  31.308  55.218  1.00  0.00           C  
ATOM   3000  HA2 GLY   196      58.335  30.720  55.277  1.00  0.00           H  
ATOM   3001  HA3 GLY   196      56.591  30.662  54.934  1.00  0.00           H  
ATOM   3002  C   GLY   196      57.611  32.354  54.110  1.00  0.00           C  
ATOM   3003  O   GLY   196      57.840  31.991  52.959  1.00  0.00           O  
ATOM   3004  N   TYR   197      57.582  33.655  54.431  1.00  0.00           N  
ATOM   3005  H   TYR   197      57.474  33.897  55.409  1.00  0.00           H  
ATOM   3006  CA  TYR   197      57.961  34.724  53.503  1.00  0.00           C  
ATOM   3007  HA  TYR   197      57.419  34.602  52.566  1.00  0.00           H  
ATOM   3008  CB  TYR   197      57.658  36.113  54.083  1.00  0.00           C  
ATOM   3009  HB2 TYR   197      58.122  36.181  55.067  1.00  0.00           H  
ATOM   3010  HB3 TYR   197      58.173  36.846  53.460  1.00  0.00           H  
ATOM   3011  CG  TYR   197      56.230  36.608  54.180  1.00  0.00           C  
ATOM   3012  CD1 TYR   197      55.274  36.366  53.170  1.00  0.00           C  
ATOM   3013  HD1 TYR   197      55.489  35.703  52.347  1.00  0.00           H  
ATOM   3014  CE1 TYR   197      54.052  37.072  53.179  1.00  0.00           C  
ATOM   3015  HE1 TYR   197      53.331  36.943  52.387  1.00  0.00           H  
ATOM   3016  CZ  TYR   197      53.795  38.025  54.188  1.00  0.00           C  
ATOM   3017  OH  TYR   197      52.678  38.796  54.155  1.00  0.00           O  
ATOM   3018  HH  TYR   197      52.723  39.513  54.800  1.00  0.00           H  
ATOM   3019  CE2 TYR   197      54.721  38.206  55.230  1.00  0.00           C  
ATOM   3020  HE2 TYR   197      54.520  38.907  56.021  1.00  0.00           H  
ATOM   3021  CD2 TYR   197      55.930  37.503  55.219  1.00  0.00           C  
ATOM   3022  HD2 TYR   197      56.656  37.713  55.985  1.00  0.00           H  
ATOM   3023  C   TYR   197      59.467  34.705  53.198  1.00  0.00           C  
ATOM   3024  O   TYR   197      60.291  34.996  54.063  1.00  0.00           O  
ATOM   3025  N   ASN   198      59.817  34.505  51.932  1.00  0.00           N  
ATOM   3026  H   ASN   198      59.085  34.260  51.282  1.00  0.00           H  
ATOM   3027  CA  ASN   198      61.093  34.938  51.366  1.00  0.00           C  
ATOM   3028  HA  ASN   198      61.557  35.656  52.044  1.00  0.00           H  
ATOM   3029  CB  ASN   198      62.037  33.731  51.226  1.00  0.00           C  
ATOM   3030  HB2 ASN   198      62.151  33.256  52.201  1.00  0.00           H  
ATOM   3031  HB3 ASN   198      61.592  33.009  50.544  1.00  0.00           H  
ATOM   3032  CG  ASN   198      63.426  34.120  50.725  1.00  0.00           C  
ATOM   3033  OD1 ASN   198      63.950  35.178  51.047  1.00  0.00           O  
ATOM   3034  ND2 ASN   198      64.052  33.293  49.907  1.00  0.00           N  
ATOM   3035 1HD2 ASN   198      64.966  33.568  49.585  1.00  0.00           H  
ATOM   3036 2HD2 ASN   198      63.626  32.431  49.612  1.00  0.00           H  
ATOM   3037  C   ASN   198      60.823  35.667  50.040  1.00  0.00           C  
ATOM   3038  O   ASN   198      59.792  35.447  49.409  1.00  0.00           O  
ATOM   3039  N   SER   199      61.734  36.535  49.619  1.00  0.00           N  
ATOM   3040  H   SER   199      62.595  36.620  50.146  1.00  0.00           H  
ATOM   3041  CA  SER   199      61.674  37.289  48.364  1.00  0.00           C  
ATOM   3042  HA  SER   199      60.833  36.962  47.755  1.00  0.00           H  
ATOM   3043  CB  SER   199      61.511  38.791  48.633  1.00  0.00           C  
ATOM   3044  HB2 SER   199      61.582  39.334  47.690  1.00  0.00           H  
ATOM   3045  HB3 SER   199      60.528  38.974  49.058  1.00  0.00           H  
ATOM   3046  OG  SER   199      62.512  39.259  49.524  1.00  0.00           O  
ATOM   3047  HG  SER   199      63.370  38.974  49.168  1.00  0.00           H  
ATOM   3048  C   SER   199      62.972  37.036  47.606  1.00  0.00           C  
ATOM   3049  O   SER   199      64.047  37.311  48.147  1.00  0.00           O  
ATOM   3050  N   ILE   200      62.896  36.476  46.399  1.00  0.00           N  
ATOM   3051  H   ILE   200      61.987  36.298  45.969  1.00  0.00           H  
ATOM   3052  CA  ILE   200      64.084  35.993  45.688  1.00  0.00           C  
ATOM   3053  HA  ILE   200      64.955  36.509  46.098  1.00  0.00           H  
ATOM   3054  CB  ILE   200      64.248  34.474  45.956  1.00  0.00           C  
ATOM   3055  HB  ILE   200      64.017  34.300  47.009  1.00  0.00           H  
ATOM   3056  CG2 ILE   200      63.288  33.616  45.120  1.00  0.00           C  
ATOM   3057 1HG2 ILE   200      63.565  33.651  44.070  1.00  0.00           H  
ATOM   3058 2HG2 ILE   200      63.327  32.578  45.445  1.00  0.00           H  
ATOM   3059 3HG2 ILE   200      62.270  33.987  45.231  1.00  0.00           H  
ATOM   3060  CG1 ILE   200      65.708  34.040  45.745  1.00  0.00           C  
ATOM   3061 2HG1 ILE   200      65.980  34.120  44.692  1.00  0.00           H  
ATOM   3062 3HG1 ILE   200      66.322  34.726  46.318  1.00  0.00           H  
ATOM   3063  CD1 ILE   200      66.020  32.622  46.236  1.00  0.00           C  
ATOM   3064 1HD1 ILE   200      65.693  32.501  47.269  1.00  0.00           H  
ATOM   3065 2HD1 ILE   200      65.527  31.882  45.606  1.00  0.00           H  
ATOM   3066 3HD1 ILE   200      67.096  32.459  46.189  1.00  0.00           H  
ATOM   3067  C   ILE   200      64.039  36.338  44.199  1.00  0.00           C  
ATOM   3068  O   ILE   200      62.970  36.351  43.591  1.00  0.00           O  
ATOM   3069  N   VAL   201      65.216  36.562  43.621  1.00  0.00           N  
ATOM   3070  H   VAL   201      66.048  36.653  44.209  1.00  0.00           H  
ATOM   3071  CA  VAL   201      65.454  36.653  42.183  1.00  0.00           C  
ATOM   3072  HA  VAL   201      64.539  36.407  41.646  1.00  0.00           H  
ATOM   3073  CB  VAL   201      65.877  38.081  41.766  1.00  0.00           C  
ATOM   3074  HB  VAL   201      66.822  38.336  42.248  1.00  0.00           H  
ATOM   3075  CG1 VAL   201      66.066  38.174  40.243  1.00  0.00           C  
ATOM   3076 1HG1 VAL   201      66.316  39.196  39.957  1.00  0.00           H  
ATOM   3077 2HG1 VAL   201      66.883  37.524  39.929  1.00  0.00           H  
ATOM   3078 3HG1 VAL   201      65.151  37.873  39.733  1.00  0.00           H  
ATOM   3079  CG2 VAL   201      64.839  39.117  42.218  1.00  0.00           C  
ATOM   3080 1HG2 VAL   201      64.876  39.224  43.302  1.00  0.00           H  
ATOM   3081 2HG2 VAL   201      65.050  40.086  41.764  1.00  0.00           H  
ATOM   3082 3HG2 VAL   201      63.841  38.790  41.932  1.00  0.00           H  
ATOM   3083  C   VAL   201      66.545  35.629  41.855  1.00  0.00           C  
ATOM   3084  O   VAL   201      67.717  35.902  42.108  1.00  0.00           O  
ATOM   3085  N   PRO   202      66.202  34.430  41.353  1.00  0.00           N  
ATOM   3086  CD  PRO   202      64.863  33.895  41.150  1.00  0.00           C  
ATOM   3087  HD2 PRO   202      64.270  34.544  40.505  1.00  0.00           H  
ATOM   3088  HD3 PRO   202      64.371  33.773  42.111  1.00  0.00           H  
ATOM   3089  CG  PRO   202      65.051  32.527  40.487  1.00  0.00           C  
ATOM   3090  HG2 PRO   202      64.981  32.628  39.408  1.00  0.00           H  
ATOM   3091  HG3 PRO   202      64.329  31.797  40.851  1.00  0.00           H  
ATOM   3092  CB  PRO   202      66.483  32.137  40.835  1.00  0.00           C  
ATOM   3093  HB2 PRO   202      66.911  31.469  40.088  1.00  0.00           H  
ATOM   3094  HB3 PRO   202      66.509  31.676  41.824  1.00  0.00           H  
ATOM   3095  CA  PRO   202      67.200  33.486  40.886  1.00  0.00           C  
ATOM   3096  HA  PRO   202      68.021  33.434  41.601  1.00  0.00           H  
ATOM   3097  C   PRO   202      67.701  33.948  39.505  1.00  0.00           C  
ATOM   3098  O   PRO   202      66.933  34.540  38.742  1.00  0.00           O  
ATOM   3099  N   PRO   203      68.976  33.698  39.164  1.00  0.00           N  
ATOM   3100  CD  PRO   203      69.996  33.124  40.028  1.00  0.00           C  
ATOM   3101  HD2 PRO   203      69.672  32.172  40.449  1.00  0.00           H  
ATOM   3102  HD3 PRO   203      70.229  33.826  40.830  1.00  0.00           H  
ATOM   3103  CG  PRO   203      71.230  32.928  39.153  1.00  0.00           C  
ATOM   3104  HG2 PRO   203      71.208  31.932  38.712  1.00  0.00           H  
ATOM   3105  HG3 PRO   203      72.146  33.085  39.719  1.00  0.00           H  
ATOM   3106  CB  PRO   203      71.058  33.972  38.055  1.00  0.00           C  
ATOM   3107  HB2 PRO   203      71.598  33.701  37.148  1.00  0.00           H  
ATOM   3108  HB3 PRO   203      71.395  34.941  38.419  1.00  0.00           H  
ATOM   3109  CA  PRO   203      69.540  34.004  37.851  1.00  0.00           C  
ATOM   3110  HA  PRO   203      69.254  35.012  37.552  1.00  0.00           H  
ATOM   3111  C   PRO   203      69.043  33.024  36.775  1.00  0.00           C  
ATOM   3112  O   PRO   203      69.719  32.059  36.413  1.00  0.00           O  
ATOM   3113  N   TYR   204      67.853  33.295  36.228  1.00  0.00           N  
ATOM   3114  H   TYR   204      67.330  34.074  36.612  1.00  0.00           H  
ATOM   3115  CA  TYR   204      67.255  32.534  35.124  1.00  0.00           C  
ATOM   3116  HA  TYR   204      67.081  31.515  35.473  1.00  0.00           H  
ATOM   3117  CB  TYR   204      65.897  33.140  34.733  1.00  0.00           C  
ATOM   3118  HB2 TYR   204      66.019  34.204  34.536  1.00  0.00           H  
ATOM   3119  HB3 TYR   204      65.569  32.675  33.802  1.00  0.00           H  
ATOM   3120  CG  TYR   204      64.802  32.928  35.766  1.00  0.00           C  
ATOM   3121  CD1 TYR   204      64.215  31.655  35.894  1.00  0.00           C  
ATOM   3122  HD1 TYR   204      64.537  30.851  35.250  1.00  0.00           H  
ATOM   3123  CE1 TYR   204      63.238  31.423  36.880  1.00  0.00           C  
ATOM   3124  HE1 TYR   204      62.794  30.450  37.009  1.00  0.00           H  
ATOM   3125  CZ  TYR   204      62.847  32.458  37.752  1.00  0.00           C  
ATOM   3126  OH  TYR   204      61.964  32.172  38.745  1.00  0.00           O  
ATOM   3127  HH  TYR   204      61.992  32.770  39.506  1.00  0.00           H  
ATOM   3128  CE2 TYR   204      63.406  33.749  37.605  1.00  0.00           C  
ATOM   3129  HE2 TYR   204      63.113  34.549  38.272  1.00  0.00           H  
ATOM   3130  CD2 TYR   204      64.380  33.977  36.610  1.00  0.00           C  
ATOM   3131  HD2 TYR   204      64.822  34.957  36.508  1.00  0.00           H  
ATOM   3132  C   TYR   204      68.205  32.425  33.919  1.00  0.00           C  
ATOM   3133  O   TYR   204      68.336  31.342  33.339  1.00  0.00           O  
ATOM   3134  N   GLU   205      68.920  33.509  33.594  1.00  0.00           N  
ATOM   3135  H   GLU   205      68.747  34.356  34.137  1.00  0.00           H  
ATOM   3136  CA  GLU   205      69.890  33.605  32.500  1.00  0.00           C  
ATOM   3137  HA  GLU   205      69.347  33.586  31.554  1.00  0.00           H  
ATOM   3138  CB  GLU   205      70.678  34.928  32.579  1.00  0.00           C  
ATOM   3139  HB2 GLU   205      71.112  35.052  33.573  1.00  0.00           H  
ATOM   3140  HB3 GLU   205      71.505  34.858  31.871  1.00  0.00           H  
ATOM   3141  CG  GLU   205      69.874  36.180  32.194  1.00  0.00           C  
ATOM   3142  HG2 GLU   205      70.578  36.911  31.793  1.00  0.00           H  
ATOM   3143  HG3 GLU   205      69.170  35.938  31.398  1.00  0.00           H  
ATOM   3144  CD  GLU   205      69.131  36.850  33.351  1.00  0.00           C  
ATOM   3145  OE1 GLU   205      68.652  36.164  34.282  1.00  0.00           O  
ATOM   3146  OE2 GLU   205      69.011  38.093  33.329  1.00  0.00           O1-
ATOM   3147  C   GLU   205      70.884  32.435  32.474  1.00  0.00           C  
ATOM   3148  O   GLU   205      71.186  31.941  31.390  1.00  0.00           O  
ATOM   3149  N   THR   206      71.354  31.945  33.633  1.00  0.00           N  
ATOM   3150  H   THR   206      71.081  32.387  34.505  1.00  0.00           H  
ATOM   3151  CA  THR   206      72.303  30.822  33.699  1.00  0.00           C  
ATOM   3152  HA  THR   206      73.175  31.070  33.096  1.00  0.00           H  
ATOM   3153  CB  THR   206      72.767  30.583  35.141  1.00  0.00           C  
ATOM   3154  HB  THR   206      71.929  30.239  35.751  1.00  0.00           H  
ATOM   3155  CG2 THR   206      73.899  29.557  35.192  1.00  0.00           C  
ATOM   3156 1HG2 THR   206      73.522  28.573  34.914  1.00  0.00           H  
ATOM   3157 2HG2 THR   206      74.691  29.851  34.503  1.00  0.00           H  
ATOM   3158 3HG2 THR   206      74.308  29.500  36.199  1.00  0.00           H  
ATOM   3159  OG1 THR   206      73.265  31.782  35.680  1.00  0.00           O  
ATOM   3160  HG1 THR   206      73.431  31.617  36.632  1.00  0.00           H  
ATOM   3161  C   THR   206      71.713  29.544  33.108  1.00  0.00           C  
ATOM   3162  O   THR   206      72.392  28.852  32.355  1.00  0.00           O  
ATOM   3163  N   VAL   207      70.450  29.243  33.409  1.00  0.00           N  
ATOM   3164  H   VAL   207      69.920  29.924  33.939  1.00  0.00           H  
ATOM   3165  CA  VAL   207      69.782  28.014  32.944  1.00  0.00           C  
ATOM   3166  HA  VAL   207      70.490  27.191  33.050  1.00  0.00           H  
ATOM   3167  CB  VAL   207      68.535  27.675  33.797  1.00  0.00           C  
ATOM   3168  HB  VAL   207      67.805  28.480  33.692  1.00  0.00           H  
ATOM   3169  CG1 VAL   207      67.886  26.354  33.344  1.00  0.00           C  
ATOM   3170 1HG1 VAL   207      68.631  25.558  33.340  1.00  0.00           H  
ATOM   3171 2HG1 VAL   207      67.077  26.078  34.018  1.00  0.00           H  
ATOM   3172 3HG1 VAL   207      67.468  26.460  32.343  1.00  0.00           H  
ATOM   3173  CG2 VAL   207      68.915  27.556  35.285  1.00  0.00           C  
ATOM   3174 1HG2 VAL   207      68.045  27.264  35.873  1.00  0.00           H  
ATOM   3175 2HG2 VAL   207      69.695  26.803  35.411  1.00  0.00           H  
ATOM   3176 3HG2 VAL   207      69.273  28.514  35.664  1.00  0.00           H  
ATOM   3177  C   VAL   207      69.403  28.131  31.462  1.00  0.00           C  
ATOM   3178  O   VAL   207      69.554  27.168  30.711  1.00  0.00           O  
ATOM   3179  N   LEU   208      68.945  29.312  31.026  1.00  0.00           N  
ATOM   3180  H   LEU   208      68.840  30.069  31.693  1.00  0.00           H  
ATOM   3181  CA  LEU   208      68.530  29.546  29.641  1.00  0.00           C  
ATOM   3182  HA  LEU   208      67.951  28.687  29.300  1.00  0.00           H  
ATOM   3183  CB  LEU   208      67.629  30.797  29.569  1.00  0.00           C  
ATOM   3184  HB2 LEU   208      67.986  31.556  30.269  1.00  0.00           H  
ATOM   3185  HB3 LEU   208      67.717  31.216  28.565  1.00  0.00           H  
ATOM   3186  CG  LEU   208      66.128  30.515  29.814  1.00  0.00           C  
ATOM   3187  HG  LEU   208      65.795  29.777  29.085  1.00  0.00           H  
ATOM   3188  CD1 LEU   208      65.815  29.976  31.218  1.00  0.00           C  
ATOM   3189 1HD1 LEU   208      64.741  29.830  31.320  1.00  0.00           H  
ATOM   3190 2HD1 LEU   208      66.302  29.014  31.374  1.00  0.00           H  
ATOM   3191 3HD1 LEU   208      66.148  30.684  31.976  1.00  0.00           H  
ATOM   3192  CD2 LEU   208      65.313  31.796  29.583  1.00  0.00           C  
ATOM   3193 1HD2 LEU   208      65.486  32.172  28.574  1.00  0.00           H  
ATOM   3194 2HD2 LEU   208      64.249  31.583  29.697  1.00  0.00           H  
ATOM   3195 3HD2 LEU   208      65.605  32.557  30.305  1.00  0.00           H  
ATOM   3196  C   LEU   208      69.728  29.640  28.683  1.00  0.00           C  
ATOM   3197  O   LEU   208      69.643  29.099  27.578  1.00  0.00           O  
ATOM   3198  N   GLU   209      70.826  30.294  29.083  1.00  0.00           N  
ATOM   3199  H   GLU   209      70.822  30.727  30.003  1.00  0.00           H  
ATOM   3200  CA  GLU   209      71.969  30.588  28.208  1.00  0.00           C  
ATOM   3201  HA  GLU   209      71.645  30.533  27.170  1.00  0.00           H  
ATOM   3202  CB  GLU   209      72.486  32.016  28.443  1.00  0.00           C  
ATOM   3203  HB2 GLU   209      72.867  32.101  29.460  1.00  0.00           H  
ATOM   3204  HB3 GLU   209      73.319  32.176  27.759  1.00  0.00           H  
ATOM   3205  CG  GLU   209      71.449  33.121  28.186  1.00  0.00           C  
ATOM   3206  HG2 GLU   209      71.066  33.012  27.171  1.00  0.00           H  
ATOM   3207  HG3 GLU   209      70.618  33.018  28.884  1.00  0.00           H  
ATOM   3208  CD  GLU   209      72.038  34.528  28.327  1.00  0.00           C  
ATOM   3209  OE1 GLU   209      73.269  34.674  28.535  1.00  0.00           O  
ATOM   3210  OE2 GLU   209      71.271  35.508  28.185  1.00  0.00           O1-
ATOM   3211  C   GLU   209      73.163  29.629  28.354  1.00  0.00           C  
ATOM   3212  O   GLU   209      73.951  29.534  27.414  1.00  0.00           O  
ATOM   3213  N   ASP   210      73.349  28.937  29.486  1.00  0.00           N  
ATOM   3214  H   ASP   210      72.706  29.070  30.259  1.00  0.00           H  
ATOM   3215  CA  ASP   210      74.508  28.049  29.705  1.00  0.00           C  
ATOM   3216  HA  ASP   210      75.088  28.003  28.786  1.00  0.00           H  
ATOM   3217  CB  ASP   210      75.404  28.657  30.806  1.00  0.00           C  
ATOM   3218  HB2 ASP   210      75.333  29.746  30.765  1.00  0.00           H  
ATOM   3219  HB3 ASP   210      75.046  28.339  31.787  1.00  0.00           H  
ATOM   3220  CG  ASP   210      76.885  28.297  30.647  1.00  0.00           C  
ATOM   3221  OD1 ASP   210      77.404  28.409  29.508  1.00  0.00           O  
ATOM   3222  OD2 ASP   210      77.553  27.989  31.661  1.00  0.00           O1-
ATOM   3223  C   ASP   210      74.122  26.591  30.010  1.00  0.00           C  
ATOM   3224  O   ASP   210      74.779  25.676  29.509  1.00  0.00           O  
ATOM   3225  N   GLY   211      73.039  26.362  30.763  1.00  0.00           N  
ATOM   3226  H   GLY   211      72.575  27.166  31.174  1.00  0.00           H  
ATOM   3227  CA  GLY   211      72.499  25.027  31.060  1.00  0.00           C  
ATOM   3228  HA2 GLY   211      71.453  25.125  31.355  1.00  0.00           H  
ATOM   3229  HA3 GLY   211      72.556  24.396  30.173  1.00  0.00           H  
ATOM   3230  C   GLY   211      73.254  24.309  32.182  1.00  0.00           C  
ATOM   3231  O   GLY   211      74.439  24.552  32.421  1.00  0.00           O  
ATOM   3232  N   LEU   212      72.575  23.395  32.883  1.00  0.00           N  
ATOM   3233  H   LEU   212      71.625  23.174  32.602  1.00  0.00           H  
ATOM   3234  CA  LEU   212      73.123  22.747  34.085  1.00  0.00           C  
ATOM   3235  HA  LEU   212      73.423  23.523  34.790  1.00  0.00           H  
ATOM   3236  CB  LEU   212      72.045  21.870  34.746  1.00  0.00           C  
ATOM   3237  HB2 LEU   212      71.722  21.123  34.021  1.00  0.00           H  
ATOM   3238  HB3 LEU   212      72.504  21.344  35.585  1.00  0.00           H  
ATOM   3239  CG  LEU   212      70.803  22.622  35.270  1.00  0.00           C  
ATOM   3240  HG  LEU   212      70.306  23.119  34.440  1.00  0.00           H  
ATOM   3241  CD1 LEU   212      69.833  21.588  35.859  1.00  0.00           C  
ATOM   3242 1HD1 LEU   212      69.614  20.823  35.115  1.00  0.00           H  
ATOM   3243 2HD1 LEU   212      70.276  21.111  36.733  1.00  0.00           H  
ATOM   3244 3HD1 LEU   212      68.902  22.078  36.145  1.00  0.00           H  
ATOM   3245  CD2 LEU   212      71.136  23.689  36.324  1.00  0.00           C  
ATOM   3246 1HD2 LEU   212      70.216  24.139  36.694  1.00  0.00           H  
ATOM   3247 2HD2 LEU   212      71.674  23.241  37.159  1.00  0.00           H  
ATOM   3248 3HD2 LEU   212      71.743  24.479  35.883  1.00  0.00           H  
ATOM   3249  C   LEU   212      74.396  21.930  33.811  1.00  0.00           C  
ATOM   3250  O   LEU   212      75.301  21.939  34.645  1.00  0.00           O  
ATOM   3251  N   LEU   213      74.512  21.282  32.647  1.00  0.00           N  
ATOM   3252  H   LEU   213      73.735  21.323  31.993  1.00  0.00           H  
ATOM   3253  CA  LEU   213      75.690  20.492  32.261  1.00  0.00           C  
ATOM   3254  HA  LEU   213      75.830  19.707  33.004  1.00  0.00           H  
ATOM   3255  CB  LEU   213      75.406  19.840  30.893  1.00  0.00           C  
ATOM   3256  HB2 LEU   213      74.496  19.244  30.979  1.00  0.00           H  
ATOM   3257  HB3 LEU   213      75.214  20.631  30.165  1.00  0.00           H  
ATOM   3258  CG  LEU   213      76.532  18.939  30.344  1.00  0.00           C  
ATOM   3259  HG  LEU   213      77.430  19.538  30.187  1.00  0.00           H  
ATOM   3260  CD1 LEU   213      76.875  17.780  31.295  1.00  0.00           C  
ATOM   3261 1HD1 LEU   213      77.616  17.131  30.829  1.00  0.00           H  
ATOM   3262 2HD1 LEU   213      77.299  18.165  32.223  1.00  0.00           H  
ATOM   3263 3HD1 LEU   213      75.977  17.204  31.519  1.00  0.00           H  
ATOM   3264  CD2 LEU   213      76.095  18.369  28.987  1.00  0.00           C  
ATOM   3265 1HD2 LEU   213      76.889  17.747  28.573  1.00  0.00           H  
ATOM   3266 2HD2 LEU   213      75.194  17.765  29.102  1.00  0.00           H  
ATOM   3267 3HD2 LEU   213      75.891  19.184  28.292  1.00  0.00           H  
ATOM   3268  C   LEU   213      76.977  21.331  32.254  1.00  0.00           C  
ATOM   3269  O   LEU   213      78.005  20.878  32.755  1.00  0.00           O  
ATOM   3270  N   ALA   214      76.917  22.575  31.771  1.00  0.00           N  
ATOM   3271  H   ALA   214      76.036  22.918  31.410  1.00  0.00           H  
ATOM   3272  CA  ALA   214      78.050  23.498  31.822  1.00  0.00           C  
ATOM   3273  HA  ALA   214      78.927  23.011  31.389  1.00  0.00           H  
ATOM   3274  CB  ALA   214      77.707  24.726  30.970  1.00  0.00           C  
ATOM   3275  HB1 ALA   214      76.841  25.247  31.381  1.00  0.00           H  
ATOM   3276  HB2 ALA   214      78.556  25.407  30.956  1.00  0.00           H  
ATOM   3277  HB3 ALA   214      77.488  24.418  29.946  1.00  0.00           H  
ATOM   3278  C   ALA   214      78.409  23.878  33.269  1.00  0.00           C  
ATOM   3279  O   ALA   214      79.588  23.915  33.621  1.00  0.00           O  
ATOM   3280  N   ARG   215      77.408  24.099  34.135  1.00  0.00           N  
ATOM   3281  H   ARG   215      76.457  24.024  33.797  1.00  0.00           H  
ATOM   3282  CA  ARG   215      77.645  24.439  35.548  1.00  0.00           C  
ATOM   3283  HA  ARG   215      78.413  25.212  35.571  1.00  0.00           H  
ATOM   3284  CB  ARG   215      76.388  25.037  36.212  1.00  0.00           C  
ATOM   3285  HB2 ARG   215      75.688  24.229  36.434  1.00  0.00           H  
ATOM   3286  HB3 ARG   215      76.686  25.477  37.163  1.00  0.00           H  
ATOM   3287  CG  ARG   215      75.630  26.109  35.402  1.00  0.00           C  
ATOM   3288  HG2 ARG   215      75.057  25.591  34.637  1.00  0.00           H  
ATOM   3289  HG3 ARG   215      74.907  26.595  36.058  1.00  0.00           H  
ATOM   3290  CD  ARG   215      76.468  27.188  34.692  1.00  0.00           C  
ATOM   3291  HD2 ARG   215      77.296  26.730  34.149  1.00  0.00           H  
ATOM   3292  HD3 ARG   215      75.825  27.665  33.950  1.00  0.00           H  
ATOM   3293  NE  ARG   215      76.982  28.232  35.599  1.00  0.00           N  
ATOM   3294  HE  ARG   215      76.769  28.162  36.588  1.00  0.00           H  
ATOM   3295  CZ  ARG   215      77.632  29.325  35.214  1.00  0.00           C  
ATOM   3296  NH1 ARG   215      77.936  29.546  33.955  1.00  0.00           N1+
ATOM   3297 1HH1 ARG   215      77.722  28.857  33.237  1.00  0.00           H  
ATOM   3298 2HH1 ARG   215      78.401  30.399  33.669  1.00  0.00           H  
ATOM   3299  NH2 ARG   215      77.975  30.213  36.120  1.00  0.00           N  
ATOM   3300 1HH2 ARG   215      77.674  30.049  37.077  1.00  0.00           H  
ATOM   3301 2HH2 ARG   215      78.521  31.040  35.895  1.00  0.00           H  
ATOM   3302  C   ARG   215      78.203  23.244  36.344  1.00  0.00           C  
ATOM   3303  O   ARG   215      79.041  23.442  37.222  1.00  0.00           O  
ATOM   3304  N   ILE   216      77.829  22.003  36.000  1.00  0.00           N  
ATOM   3305  H   ILE   216      77.081  21.913  35.317  1.00  0.00           H  
ATOM   3306  CA  ILE   216      78.497  20.776  36.490  1.00  0.00           C  
ATOM   3307  HA  ILE   216      78.497  20.780  37.580  1.00  0.00           H  
ATOM   3308  CB  ILE   216      77.759  19.497  36.008  1.00  0.00           C  
ATOM   3309  HB  ILE   216      77.616  19.565  34.930  1.00  0.00           H  
ATOM   3310  CG2 ILE   216      78.594  18.226  36.286  1.00  0.00           C  
ATOM   3311 1HG2 ILE   216      79.543  18.262  35.752  1.00  0.00           H  
ATOM   3312 2HG2 ILE   216      78.792  18.126  37.353  1.00  0.00           H  
ATOM   3313 3HG2 ILE   216      78.074  17.337  35.935  1.00  0.00           H  
ATOM   3314  CG1 ILE   216      76.370  19.373  36.680  1.00  0.00           C  
ATOM   3315 2HG1 ILE   216      76.496  19.171  37.744  1.00  0.00           H  
ATOM   3316 3HG1 ILE   216      75.836  20.319  36.590  1.00  0.00           H  
ATOM   3317  CD1 ILE   216      75.481  18.280  36.067  1.00  0.00           C  
ATOM   3318 1HD1 ILE   216      74.485  18.329  36.501  1.00  0.00           H  
ATOM   3319 2HD1 ILE   216      75.401  18.424  34.990  1.00  0.00           H  
ATOM   3320 3HD1 ILE   216      75.888  17.290  36.274  1.00  0.00           H  
ATOM   3321  C   ILE   216      79.975  20.780  36.082  1.00  0.00           C  
ATOM   3322  O   ILE   216      80.840  20.640  36.943  1.00  0.00           O  
ATOM   3323  N   LYS   217      80.295  21.003  34.803  1.00  0.00           N  
ATOM   3324  H   LYS   217      79.556  21.093  34.113  1.00  0.00           H  
ATOM   3325  CA  LYS   217      81.694  21.052  34.354  1.00  0.00           C  
ATOM   3326  HA  LYS   217      82.178  20.125  34.666  1.00  0.00           H  
ATOM   3327  CB  LYS   217      81.757  21.125  32.818  1.00  0.00           C  
ATOM   3328  HB2 LYS   217      81.027  21.843  32.440  1.00  0.00           H  
ATOM   3329  HB3 LYS   217      82.754  21.462  32.529  1.00  0.00           H  
ATOM   3330  CG  LYS   217      81.516  19.739  32.194  1.00  0.00           C  
ATOM   3331  HG2 LYS   217      82.210  19.032  32.647  1.00  0.00           H  
ATOM   3332  HG3 LYS   217      80.496  19.410  32.397  1.00  0.00           H  
ATOM   3333  CD  LYS   217      81.758  19.754  30.680  1.00  0.00           C  
ATOM   3334  HD2 LYS   217      80.954  20.300  30.183  1.00  0.00           H  
ATOM   3335  HD3 LYS   217      82.707  20.250  30.481  1.00  0.00           H  
ATOM   3336  CE  LYS   217      81.847  18.325  30.137  1.00  0.00           C  
ATOM   3337  HE2 LYS   217      82.644  17.800  30.669  1.00  0.00           H  
ATOM   3338  HE3 LYS   217      80.906  17.800  30.325  1.00  0.00           H  
ATOM   3339  NZ  LYS   217      82.144  18.314  28.687  1.00  0.00           N1+
ATOM   3340  HZ1 LYS   217      82.423  17.386  28.374  1.00  0.00           H  
ATOM   3341  HZ2 LYS   217      81.315  18.558  28.148  1.00  0.00           H  
ATOM   3342  HZ3 LYS   217      82.904  18.942  28.452  1.00  0.00           H  
ATOM   3343  C   LYS   217      82.513  22.168  35.033  1.00  0.00           C  
ATOM   3344  O   LYS   217      83.679  21.936  35.356  1.00  0.00           O  
ATOM   3345  N   LEU   218      81.926  23.334  35.333  1.00  0.00           N  
ATOM   3346  H   LEU   218      80.987  23.495  34.985  1.00  0.00           H  
ATOM   3347  CA  LEU   218      82.572  24.363  36.165  1.00  0.00           C  
ATOM   3348  HA  LEU   218      83.546  24.601  35.738  1.00  0.00           H  
ATOM   3349  CB  LEU   218      81.712  25.640  36.206  1.00  0.00           C  
ATOM   3350  HB2 LEU   218      80.702  25.372  36.515  1.00  0.00           H  
ATOM   3351  HB3 LEU   218      82.117  26.307  36.969  1.00  0.00           H  
ATOM   3352  CG  LEU   218      81.641  26.421  34.878  1.00  0.00           C  
ATOM   3353  HG  LEU   218      81.289  25.761  34.088  1.00  0.00           H  
ATOM   3354  CD1 LEU   218      80.626  27.560  35.032  1.00  0.00           C  
ATOM   3355 1HD1 LEU   218      80.518  28.085  34.085  1.00  0.00           H  
ATOM   3356 2HD1 LEU   218      79.657  27.152  35.312  1.00  0.00           H  
ATOM   3357 3HD1 LEU   218      80.954  28.261  35.798  1.00  0.00           H  
ATOM   3358  CD2 LEU   218      83.007  26.988  34.459  1.00  0.00           C  
ATOM   3359 1HD2 LEU   218      83.692  26.179  34.210  1.00  0.00           H  
ATOM   3360 2HD2 LEU   218      82.890  27.614  33.574  1.00  0.00           H  
ATOM   3361 3HD2 LEU   218      83.432  27.586  35.264  1.00  0.00           H  
ATOM   3362  C   LEU   218      82.858  23.849  37.583  1.00  0.00           C  
ATOM   3363  O   LEU   218      83.996  23.945  38.041  1.00  0.00           O  
ATOM   3364  N   ALA   219      81.867  23.262  38.262  1.00  0.00           N  
ATOM   3365  H   ALA   219      80.944  23.221  37.839  1.00  0.00           H  
ATOM   3366  CA  ALA   219      82.037  22.683  39.596  1.00  0.00           C  
ATOM   3367  HA  ALA   219      82.347  23.471  40.285  1.00  0.00           H  
ATOM   3368  CB  ALA   219      80.680  22.139  40.062  1.00  0.00           C  
ATOM   3369  HB1 ALA   219      79.950  22.945  40.095  1.00  0.00           H  
ATOM   3370  HB2 ALA   219      80.326  21.366  39.381  1.00  0.00           H  
ATOM   3371  HB3 ALA   219      80.774  21.710  41.059  1.00  0.00           H  
ATOM   3372  C   ALA   219      83.134  21.602  39.621  1.00  0.00           C  
ATOM   3373  O   ALA   219      84.020  21.649  40.476  1.00  0.00           O  
ATOM   3374  N   GLU   220      83.124  20.671  38.665  1.00  0.00           N  
ATOM   3375  H   GLU   220      82.354  20.678  37.998  1.00  0.00           H  
ATOM   3376  CA  GLU   220      84.096  19.573  38.604  1.00  0.00           C  
ATOM   3377  HA  GLU   220      84.186  19.168  39.611  1.00  0.00           H  
ATOM   3378  CB  GLU   220      83.577  18.437  37.707  1.00  0.00           C  
ATOM   3379  HB2 GLU   220      83.371  18.811  36.703  1.00  0.00           H  
ATOM   3380  HB3 GLU   220      84.359  17.680  37.636  1.00  0.00           H  
ATOM   3381  CG  GLU   220      82.312  17.785  38.292  1.00  0.00           C  
ATOM   3382  HG2 GLU   220      82.379  17.770  39.381  1.00  0.00           H  
ATOM   3383  HG3 GLU   220      81.431  18.363  38.017  1.00  0.00           H  
ATOM   3384  CD  GLU   220      82.151  16.349  37.805  1.00  0.00           C  
ATOM   3385  OE1 GLU   220      82.470  15.422  38.589  1.00  0.00           O  
ATOM   3386  OE2 GLU   220      81.780  16.131  36.628  1.00  0.00           O1-
ATOM   3387  C   GLU   220      85.517  20.023  38.202  1.00  0.00           C  
ATOM   3388  O   GLU   220      86.492  19.402  38.636  1.00  0.00           O  
ATOM   3389  N   LYS   221      85.678  21.128  37.459  1.00  0.00           N  
ATOM   3390  H   LYS   221      84.858  21.561  37.047  1.00  0.00           H  
ATOM   3391  CA  LYS   221      86.968  21.831  37.335  1.00  0.00           C  
ATOM   3392  HA  LYS   221      87.747  21.131  37.025  1.00  0.00           H  
ATOM   3393  CB  LYS   221      86.862  22.959  36.289  1.00  0.00           C  
ATOM   3394  HB2 LYS   221      85.945  23.523  36.452  1.00  0.00           H  
ATOM   3395  HB3 LYS   221      87.703  23.642  36.427  1.00  0.00           H  
ATOM   3396  CG  LYS   221      86.902  22.463  34.837  1.00  0.00           C  
ATOM   3397  HG2 LYS   221      87.880  22.021  34.639  1.00  0.00           H  
ATOM   3398  HG3 LYS   221      86.139  21.703  34.676  1.00  0.00           H  
ATOM   3399  CD  LYS   221      86.669  23.642  33.878  1.00  0.00           C  
ATOM   3400  HD2 LYS   221      85.679  24.067  34.052  1.00  0.00           H  
ATOM   3401  HD3 LYS   221      87.424  24.407  34.062  1.00  0.00           H  
ATOM   3402  CE  LYS   221      86.771  23.154  32.431  1.00  0.00           C  
ATOM   3403  HE2 LYS   221      87.700  22.591  32.318  1.00  0.00           H  
ATOM   3404  HE3 LYS   221      85.942  22.471  32.225  1.00  0.00           H  
ATOM   3405  NZ  LYS   221      86.764  24.264  31.448  1.00  0.00           N1+
ATOM   3406  HZ1 LYS   221      85.905  24.808  31.480  1.00  0.00           H  
ATOM   3407  HZ2 LYS   221      87.538  24.907  31.593  1.00  0.00           H  
ATOM   3408  HZ3 LYS   221      86.858  23.883  30.512  1.00  0.00           H  
ATOM   3409  C   LYS   221      87.407  22.415  38.688  1.00  0.00           C  
ATOM   3410  O   LYS   221      88.525  22.172  39.142  1.00  0.00           O  
HETATM 3411  N   HIP   222      86.517  23.146  39.357  1.00  0.00           N  
HETATM 3412  H   HIP   222      85.604  23.308  38.949  1.00  0.00           H  
HETATM 3413  CA  HIP   222      86.849  23.820  40.600  1.00  0.00           C  
HETATM 3414  HA  HIP   222      87.736  24.424  40.415  1.00  0.00           H  
HETATM 3415  CB  HIP   222      85.700  24.779  40.955  1.00  0.00           C  
HETATM 3416  HB2 HIP   222      84.794  24.207  41.159  1.00  0.00           H  
HETATM 3417  HB3 HIP   222      85.999  25.290  41.865  1.00  0.00           H  
HETATM 3418  CG  HIP   222      85.400  25.855  39.936  1.00  0.00           C  
HETATM 3419  ND1 HIP   222      86.291  26.396  39.030  1.00  0.00           N  
HETATM 3420  HD1 HIP   222      87.288  26.184  38.994  1.00  0.00           H  
HETATM 3421  CE1 HIP   222      85.651  27.338  38.311  1.00  0.00           C  
HETATM 3422  HE1 HIP   222      86.100  27.953  37.540  1.00  0.00           H  
HETATM 3423  NE2 HIP   222      84.376  27.421  38.737  1.00  0.00           N  
HETATM 3424  HE2 HIP   222      83.681  28.078  38.365  1.00  0.00           H  
HETATM 3425  CD2 HIP   222      84.205  26.502  39.765  1.00  0.00           C  
HETATM 3426  HD2 HIP   222      83.302  26.328  40.337  1.00  0.00           H  
HETATM 3427  C   HIP   222      87.207  22.817  41.742  1.00  0.00           C  
HETATM 3428  O   HIP   222      88.171  23.035  42.478  1.00  0.00           O  
ATOM   3429  N   ILE   223      86.522  21.663  41.843  1.00  0.00           N  
ATOM   3430  H   ILE   223      85.688  21.552  41.268  1.00  0.00           H  
ATOM   3431  CA  ILE   223      86.902  20.555  42.750  1.00  0.00           C  
ATOM   3432  HA  ILE   223      86.929  20.928  43.774  1.00  0.00           H  
ATOM   3433  CB  ILE   223      85.861  19.407  42.668  1.00  0.00           C  
ATOM   3434  HB  ILE   223      85.692  19.184  41.615  1.00  0.00           H  
ATOM   3435  CG2 ILE   223      86.369  18.116  43.352  1.00  0.00           C  
ATOM   3436 1HG2 ILE   223      87.254  17.733  42.844  1.00  0.00           H  
ATOM   3437 2HG2 ILE   223      86.615  18.311  44.396  1.00  0.00           H  
ATOM   3438 3HG2 ILE   223      85.618  17.331  43.305  1.00  0.00           H  
ATOM   3439  CG1 ILE   223      84.513  19.837  43.293  1.00  0.00           C  
ATOM   3440 2HG1 ILE   223      84.608  19.867  44.379  1.00  0.00           H  
ATOM   3441 3HG1 ILE   223      84.259  20.840  42.956  1.00  0.00           H  
ATOM   3442  CD1 ILE   223      83.340  18.918  42.920  1.00  0.00           C  
ATOM   3443 1HD1 ILE   223      82.420  19.308  43.351  1.00  0.00           H  
ATOM   3444 2HD1 ILE   223      83.231  18.875  41.836  1.00  0.00           H  
ATOM   3445 3HD1 ILE   223      83.495  17.912  43.307  1.00  0.00           H  
ATOM   3446  C   ILE   223      88.327  20.058  42.462  1.00  0.00           C  
ATOM   3447  O   ILE   223      89.141  19.994  43.383  1.00  0.00           O  
ATOM   3448  N   ALA   224      88.649  19.750  41.201  1.00  0.00           N  
ATOM   3449  H   ALA   224      87.943  19.825  40.482  1.00  0.00           H  
ATOM   3450  CA  ALA   224      89.972  19.250  40.816  1.00  0.00           C  
ATOM   3451  HA  ALA   224      90.176  18.338  41.381  1.00  0.00           H  
ATOM   3452  CB  ALA   224      89.938  18.898  39.323  1.00  0.00           C  
ATOM   3453  HB1 ALA   224      89.183  18.133  39.140  1.00  0.00           H  
ATOM   3454  HB2 ALA   224      89.714  19.782  38.725  1.00  0.00           H  
ATOM   3455  HB3 ALA   224      90.909  18.506  39.021  1.00  0.00           H  
ATOM   3456  C   ALA   224      91.096  20.251  41.148  1.00  0.00           C  
ATOM   3457  O   ALA   224      92.149  19.846  41.645  1.00  0.00           O  
ATOM   3458  N   GLU   225      90.861  21.547  40.933  1.00  0.00           N  
ATOM   3459  H   GLU   225      89.989  21.799  40.479  1.00  0.00           H  
ATOM   3460  CA  GLU   225      91.809  22.619  41.256  1.00  0.00           C  
ATOM   3461  HA  GLU   225      92.783  22.344  40.849  1.00  0.00           H  
ATOM   3462  CB  GLU   225      91.345  23.898  40.548  1.00  0.00           C  
ATOM   3463  HB2 GLU   225      91.252  23.680  39.485  1.00  0.00           H  
ATOM   3464  HB3 GLU   225      90.365  24.197  40.926  1.00  0.00           H  
ATOM   3465  CG  GLU   225      92.330  25.058  40.719  1.00  0.00           C  
ATOM   3466  HG2 GLU   225      92.276  25.431  41.738  1.00  0.00           H  
ATOM   3467  HG3 GLU   225      93.345  24.703  40.526  1.00  0.00           H  
ATOM   3468  CD  GLU   225      92.008  26.200  39.768  1.00  0.00           C  
ATOM   3469  OE1 GLU   225      90.929  26.828  39.886  1.00  0.00           O  
ATOM   3470  OE2 GLU   225      92.823  26.474  38.856  1.00  0.00           O1-
ATOM   3471  C   GLU   225      91.981  22.829  42.773  1.00  0.00           C  
ATOM   3472  O   GLU   225      93.097  23.056  43.244  1.00  0.00           O  
ATOM   3473  N   ALA   226      90.910  22.710  43.564  1.00  0.00           N  
ATOM   3474  H   ALA   226      89.995  22.587  43.138  1.00  0.00           H  
ATOM   3475  CA  ALA   226      90.988  22.744  45.027  1.00  0.00           C  
ATOM   3476  HA  ALA   226      91.574  23.611  45.336  1.00  0.00           H  
ATOM   3477  CB  ALA   226      89.565  22.910  45.568  1.00  0.00           C  
ATOM   3478  HB1 ALA   226      89.153  23.849  45.195  1.00  0.00           H  
ATOM   3479  HB2 ALA   226      88.937  22.081  45.238  1.00  0.00           H  
ATOM   3480  HB3 ALA   226      89.582  22.944  46.656  1.00  0.00           H  
ATOM   3481  C   ALA   226      91.697  21.503  45.601  1.00  0.00           C  
ATOM   3482  O   ALA   226      92.405  21.602  46.602  1.00  0.00           O  
ATOM   3483  N   GLN   227      91.562  20.343  44.954  1.00  0.00           N  
ATOM   3484  H   GLN   227      90.900  20.296  44.183  1.00  0.00           H  
ATOM   3485  CA  GLN   227      92.340  19.148  45.294  1.00  0.00           C  
ATOM   3486  HA  GLN   227      92.328  19.018  46.376  1.00  0.00           H  
ATOM   3487  CB  GLN   227      91.702  17.904  44.652  1.00  0.00           C  
ATOM   3488  HB2 GLN   227      91.498  18.104  43.599  1.00  0.00           H  
ATOM   3489  HB3 GLN   227      92.400  17.067  44.717  1.00  0.00           H  
ATOM   3490  CG  GLN   227      90.399  17.508  45.372  1.00  0.00           C  
ATOM   3491  HG2 GLN   227      90.635  17.233  46.400  1.00  0.00           H  
ATOM   3492  HG3 GLN   227      89.726  18.363  45.399  1.00  0.00           H  
ATOM   3493  CD  GLN   227      89.637  16.352  44.718  1.00  0.00           C  
ATOM   3494  OE1 GLN   227      89.840  15.991  43.562  1.00  0.00           O  
ATOM   3495  NE2 GLN   227      88.733  15.724  45.439  1.00  0.00           N  
ATOM   3496 1HE2 GLN   227      88.128  15.046  44.988  1.00  0.00           H  
ATOM   3497 2HE2 GLN   227      88.638  15.907  46.434  1.00  0.00           H  
ATOM   3498  C   GLN   227      93.822  19.300  44.912  1.00  0.00           C  
ATOM   3499  O   GLN   227      94.677  18.886  45.694  1.00  0.00           O  
ATOM   3500  N   ALA   228      94.154  19.928  43.778  1.00  0.00           N  
ATOM   3501  H   ALA   228      93.417  20.235  43.152  1.00  0.00           H  
ATOM   3502  CA  ALA   228      95.545  20.183  43.383  1.00  0.00           C  
ATOM   3503  HA  ALA   228      96.088  19.236  43.387  1.00  0.00           H  
ATOM   3504  CB  ALA   228      95.550  20.744  41.955  1.00  0.00           C  
ATOM   3505  HB1 ALA   228      96.579  20.902  41.629  1.00  0.00           H  
ATOM   3506  HB2 ALA   228      95.072  20.038  41.274  1.00  0.00           H  
ATOM   3507  HB3 ALA   228      95.016  21.695  41.918  1.00  0.00           H  
ATOM   3508  C   ALA   228      96.271  21.122  44.366  1.00  0.00           C  
ATOM   3509  O   ALA   228      97.428  20.886  44.721  1.00  0.00           O  
ATOM   3510  N   ASP   229      95.590  22.157  44.862  1.00  0.00           N  
ATOM   3511  H   ASP   229      94.656  22.326  44.498  1.00  0.00           H  
ATOM   3512  CA  ASP   229      96.103  23.061  45.899  1.00  0.00           C  
ATOM   3513  HA  ASP   229      97.043  23.494  45.553  1.00  0.00           H  
ATOM   3514  CB  ASP   229      95.096  24.203  46.058  1.00  0.00           C  
ATOM   3515  HB2 ASP   229      94.998  24.683  45.086  1.00  0.00           H  
ATOM   3516  HB3 ASP   229      94.123  23.796  46.341  1.00  0.00           H  
ATOM   3517  CG  ASP   229      95.513  25.264  47.074  1.00  0.00           C  
ATOM   3518  OD1 ASP   229      96.105  26.293  46.678  1.00  0.00           O  
ATOM   3519  OD2 ASP   229      95.173  25.119  48.267  1.00  0.00           O1-
ATOM   3520  C   ASP   229      96.389  22.331  47.226  1.00  0.00           C  
ATOM   3521  O   ASP   229      97.439  22.555  47.828  1.00  0.00           O  
ATOM   3522  N   MET   230      95.537  21.375  47.625  1.00  0.00           N  
ATOM   3523  H   MET   230      94.684  21.247  47.091  1.00  0.00           H  
ATOM   3524  CA  MET   230      95.787  20.487  48.780  1.00  0.00           C  
ATOM   3525  HA  MET   230      96.074  21.106  49.629  1.00  0.00           H  
ATOM   3526  CB  MET   230      94.509  19.721  49.155  1.00  0.00           C  
ATOM   3527  HB2 MET   230      94.106  19.214  48.281  1.00  0.00           H  
ATOM   3528  HB3 MET   230      94.750  18.970  49.909  1.00  0.00           H  
ATOM   3529  CG  MET   230      93.455  20.657  49.744  1.00  0.00           C  
ATOM   3530  HG2 MET   230      93.942  21.275  50.500  1.00  0.00           H  
ATOM   3531  HG3 MET   230      93.081  21.316  48.961  1.00  0.00           H  
ATOM   3532  SD  MET   230      92.061  19.816  50.535  1.00  0.00           S  
ATOM   3533  CE  MET   230      91.306  19.007  49.105  1.00  0.00           C  
ATOM   3534  HE1 MET   230      91.097  19.749  48.335  1.00  0.00           H  
ATOM   3535  HE2 MET   230      91.980  18.244  48.717  1.00  0.00           H  
ATOM   3536  HE3 MET   230      90.375  18.528  49.412  1.00  0.00           H  
ATOM   3537  C   MET   230      96.945  19.497  48.571  1.00  0.00           C  
ATOM   3538  O   MET   230      97.426  18.900  49.538  1.00  0.00           O  
ATOM   3539  N   SER   231      97.420  19.323  47.340  1.00  0.00           N  
ATOM   3540  H   SER   231      96.925  19.773  46.577  1.00  0.00           H  
ATOM   3541  CA  SER   231      98.654  18.587  47.020  1.00  0.00           C  
ATOM   3542  HA  SER   231      98.909  17.904  47.830  1.00  0.00           H  
ATOM   3543  CB  SER   231      98.438  17.738  45.766  1.00  0.00           C  
ATOM   3544  HB2 SER   231      98.093  18.363  44.943  1.00  0.00           H  
ATOM   3545  HB3 SER   231      99.386  17.280  45.479  1.00  0.00           H  
ATOM   3546  OG  SER   231      97.500  16.706  46.013  1.00  0.00           O  
ATOM   3547  HG  SER   231      97.604  16.062  45.274  1.00  0.00           H  
ATOM   3548  C   SER   231      99.879  19.497  46.824  1.00  0.00           C  
ATOM   3549  O   SER   231     101.002  18.989  46.774  1.00  0.00           O  
ATOM   3550  N   THR   232      99.692  20.823  46.747  1.00  0.00           N  
ATOM   3551  H   THR   232      98.752  21.180  46.876  1.00  0.00           H  
ATOM   3552  CA  THR   232     100.753  21.806  46.480  1.00  0.00           C  
ATOM   3553  HA  THR   232     101.557  21.323  45.923  1.00  0.00           H  
ATOM   3554  CB  THR   232     100.205  22.954  45.624  1.00  0.00           C  
ATOM   3555  HB  THR   232      99.400  23.465  46.157  1.00  0.00           H  
ATOM   3556  CG2 THR   232     101.289  23.971  45.257  1.00  0.00           C  
ATOM   3557 1HG2 THR   232     102.124  23.472  44.765  1.00  0.00           H  
ATOM   3558 2HG2 THR   232     100.871  24.724  44.589  1.00  0.00           H  
ATOM   3559 3HG2 THR   232     101.650  24.476  46.154  1.00  0.00           H  
ATOM   3560  OG1 THR   232      99.708  22.419  44.415  1.00  0.00           O  
ATOM   3561  HG1 THR   232      98.961  21.828  44.627  1.00  0.00           H  
ATOM   3562  C   THR   232     101.323  22.326  47.797  1.00  0.00           C  
ATOM   3563  O   THR   232     100.608  22.969  48.567  1.00  0.00           O  
ATOM   3564  N   PHE   233     102.608  22.059  48.046  1.00  0.00           N  
ATOM   3565  H   PHE   233     103.138  21.549  47.348  1.00  0.00           H  
ATOM   3566  CA  PHE   233     103.309  22.433  49.278  1.00  0.00           C  
ATOM   3567  HA  PHE   233     102.737  22.014  50.104  1.00  0.00           H  
ATOM   3568  CB  PHE   233     104.696  21.764  49.277  1.00  0.00           C  
ATOM   3569  HB2 PHE   233     104.590  20.724  48.959  1.00  0.00           H  
ATOM   3570  HB3 PHE   233     105.339  22.261  48.546  1.00  0.00           H  
ATOM   3571  CG  PHE   233     105.374  21.776  50.635  1.00  0.00           C  
ATOM   3572  CD1 PHE   233     105.145  20.723  51.540  1.00  0.00           C  
ATOM   3573  HD1 PHE   233     104.549  19.875  51.239  1.00  0.00           H  
ATOM   3574  CE1 PHE   233     105.657  20.784  52.846  1.00  0.00           C  
ATOM   3575  HE1 PHE   233     105.452  19.981  53.543  1.00  0.00           H  
ATOM   3576  CZ  PHE   233     106.400  21.903  53.256  1.00  0.00           C  
ATOM   3577  HZ  PHE   233     106.764  21.970  54.271  1.00  0.00           H  
ATOM   3578  CE2 PHE   233     106.653  22.947  52.348  1.00  0.00           C  
ATOM   3579  HE2 PHE   233     107.208  23.818  52.672  1.00  0.00           H  
ATOM   3580  CD2 PHE   233     106.151  22.880  51.035  1.00  0.00           C  
ATOM   3581  HD2 PHE   233     106.328  23.697  50.349  1.00  0.00           H  
ATOM   3582  C   PHE   233     103.412  23.971  49.439  1.00  0.00           C  
ATOM   3583  O   PHE   233     103.681  24.651  48.443  1.00  0.00           O  
ATOM   3584  N   PRO   234     103.261  24.546  50.654  1.00  0.00           N  
ATOM   3585  CD  PRO   234     103.371  25.985  50.863  1.00  0.00           C  
ATOM   3586  HD2 PRO   234     102.788  26.539  50.127  1.00  0.00           H  
ATOM   3587  HD3 PRO   234     104.420  26.279  50.808  1.00  0.00           H  
ATOM   3588  CG  PRO   234     102.832  26.257  52.264  1.00  0.00           C  
ATOM   3589  HG2 PRO   234     101.748  26.385  52.225  1.00  0.00           H  
ATOM   3590  HG3 PRO   234     103.304  27.127  52.716  1.00  0.00           H  
ATOM   3591  CB  PRO   234     103.179  24.970  53.004  1.00  0.00           C  
ATOM   3592  HB2 PRO   234     102.528  24.819  53.865  1.00  0.00           H  
ATOM   3593  HB3 PRO   234     104.225  24.999  53.315  1.00  0.00           H  
ATOM   3594  CA  PRO   234     102.991  23.889  51.934  1.00  0.00           C  
ATOM   3595  HA  PRO   234     103.706  23.095  52.121  1.00  0.00           H  
ATOM   3596  C   PRO   234     101.583  23.304  51.989  1.00  0.00           C  
ATOM   3597  O   PRO   234     100.636  23.880  51.464  1.00  0.00           O  
ATOM   3598  N   TRP   235     101.439  22.162  52.659  1.00  0.00           N  
ATOM   3599  H   TRP   235     102.253  21.744  53.087  1.00  0.00           H  
ATOM   3600  CA  TRP   235     100.155  21.482  52.856  1.00  0.00           C  
ATOM   3601  HA  TRP   235      99.514  21.688  51.997  1.00  0.00           H  
ATOM   3602  CB  TRP   235     100.403  19.964  52.893  1.00  0.00           C  
ATOM   3603  HB2 TRP   235     100.985  19.728  53.785  1.00  0.00           H  
ATOM   3604  HB3 TRP   235      99.441  19.458  52.985  1.00  0.00           H  
ATOM   3605  CG  TRP   235     101.114  19.397  51.695  1.00  0.00           C  
ATOM   3606  CD1 TRP   235     100.826  19.682  50.403  1.00  0.00           C  
ATOM   3607  HD1 TRP   235     100.047  20.359  50.076  1.00  0.00           H  
ATOM   3608  NE1 TRP   235     101.686  18.996  49.568  1.00  0.00           N  
ATOM   3609  HE1 TRP   235     101.657  19.064  48.550  1.00  0.00           H  
ATOM   3610  CE2 TRP   235     102.568  18.215  50.278  1.00  0.00           C  
ATOM   3611  CZ2 TRP   235     103.589  17.337  49.891  1.00  0.00           C  
ATOM   3612  HZ2 TRP   235     103.803  17.178  48.842  1.00  0.00           H  
ATOM   3613  CH2 TRP   235     104.317  16.659  50.882  1.00  0.00           C  
ATOM   3614  HH2 TRP   235     105.103  15.967  50.604  1.00  0.00           H  
ATOM   3615  CZ3 TRP   235     104.017  16.871  52.238  1.00  0.00           C  
ATOM   3616  HZ3 TRP   235     104.579  16.342  52.997  1.00  0.00           H  
ATOM   3617  CE3 TRP   235     102.988  17.757  52.616  1.00  0.00           C  
ATOM   3618  HE3 TRP   235     102.766  17.898  53.665  1.00  0.00           H  
ATOM   3619  CD2 TRP   235     102.232  18.453  51.647  1.00  0.00           C  
ATOM   3620  C   TRP   235      99.415  22.045  54.087  1.00  0.00           C  
ATOM   3621  O   TRP   235      99.026  21.307  54.993  1.00  0.00           O  
ATOM   3622  N   ASN   236      99.272  23.377  54.138  1.00  0.00           N  
ATOM   3623  H   ASN   236      99.626  23.903  53.349  1.00  0.00           H  
ATOM   3624  CA  ASN   236      98.687  24.130  55.252  1.00  0.00           C  
ATOM   3625  HA  ASN   236      99.343  24.010  56.115  1.00  0.00           H  
ATOM   3626  CB  ASN   236      98.675  25.625  54.881  1.00  0.00           C  
ATOM   3627  HB2 ASN   236      99.696  25.949  54.668  1.00  0.00           H  
ATOM   3628  HB3 ASN   236      98.086  25.769  53.976  1.00  0.00           H  
ATOM   3629  CG  ASN   236      98.088  26.505  55.982  1.00  0.00           C  
ATOM   3630  OD1 ASN   236      96.899  26.454  56.259  1.00  0.00           O  
ATOM   3631  ND2 ASN   236      98.888  27.315  56.649  1.00  0.00           N  
ATOM   3632 1HD2 ASN   236      98.486  27.858  57.396  1.00  0.00           H  
ATOM   3633 2HD2 ASN   236      99.864  27.412  56.389  1.00  0.00           H  
ATOM   3634  C   ASN   236      97.287  23.606  55.643  1.00  0.00           C  
ATOM   3635  O   ASN   236      96.444  23.337  54.777  1.00  0.00           O  
ATOM   3636  N   GLY   237      97.047  23.461  56.954  1.00  0.00           N  
ATOM   3637  H   GLY   237      97.774  23.747  57.602  1.00  0.00           H  
ATOM   3638  CA  GLY   237      95.866  22.810  57.524  1.00  0.00           C  
ATOM   3639  HA2 GLY   237      95.729  21.834  57.051  1.00  0.00           H  
ATOM   3640  HA3 GLY   237      96.015  22.673  58.595  1.00  0.00           H  
ATOM   3641  C   GLY   237      94.581  23.606  57.321  1.00  0.00           C  
ATOM   3642  O   GLY   237      93.631  23.066  56.754  1.00  0.00           O  
ATOM   3643  N   THR   238      94.535  24.882  57.730  1.00  0.00           N  
ATOM   3644  H   THR   238      95.363  25.307  58.139  1.00  0.00           H  
ATOM   3645  CA  THR   238      93.340  25.731  57.550  1.00  0.00           C  
ATOM   3646  HA  THR   238      92.472  25.193  57.927  1.00  0.00           H  
ATOM   3647  CB  THR   238      93.446  27.036  58.347  1.00  0.00           C  
ATOM   3648  HB  THR   238      92.598  27.677  58.103  1.00  0.00           H  
ATOM   3649  CG2 THR   238      93.435  26.786  59.856  1.00  0.00           C  
ATOM   3650 1HG2 THR   238      92.521  26.263  60.133  1.00  0.00           H  
ATOM   3651 2HG2 THR   238      94.292  26.186  60.155  1.00  0.00           H  
ATOM   3652 3HG2 THR   238      93.462  27.738  60.386  1.00  0.00           H  
ATOM   3653  OG1 THR   238      94.638  27.691  58.001  1.00  0.00           O  
ATOM   3654  HG1 THR   238      94.779  28.412  58.643  1.00  0.00           H  
ATOM   3655  C   THR   238      93.061  26.010  56.077  1.00  0.00           C  
ATOM   3656  O   THR   238      91.899  26.055  55.680  1.00  0.00           O  
ATOM   3657  N   LYS   239      94.096  26.122  55.243  1.00  0.00           N  
ATOM   3658  H   LYS   239      95.029  26.122  55.645  1.00  0.00           H  
ATOM   3659  CA  LYS   239      93.959  26.258  53.785  1.00  0.00           C  
ATOM   3660  HA  LYS   239      93.260  27.074  53.587  1.00  0.00           H  
ATOM   3661  CB  LYS   239      95.340  26.633  53.205  1.00  0.00           C  
ATOM   3662  HB2 LYS   239      95.945  27.077  53.995  1.00  0.00           H  
ATOM   3663  HB3 LYS   239      95.860  25.741  52.853  1.00  0.00           H  
ATOM   3664  CG  LYS   239      95.296  27.691  52.095  1.00  0.00           C  
ATOM   3665  HG2 LYS   239      94.690  28.532  52.433  1.00  0.00           H  
ATOM   3666  HG3 LYS   239      96.314  28.048  51.932  1.00  0.00           H  
ATOM   3667  CD  LYS   239      94.752  27.180  50.762  1.00  0.00           C  
ATOM   3668  HD2 LYS   239      95.346  26.327  50.445  1.00  0.00           H  
ATOM   3669  HD3 LYS   239      93.711  26.883  50.878  1.00  0.00           H  
ATOM   3670  CE  LYS   239      94.861  28.296  49.719  1.00  0.00           C  
ATOM   3671  HE2 LYS   239      94.387  29.196  50.120  1.00  0.00           H  
ATOM   3672  HE3 LYS   239      95.916  28.518  49.538  1.00  0.00           H  
ATOM   3673  NZ  LYS   239      94.197  27.930  48.448  1.00  0.00           N1+
ATOM   3674  HZ1 LYS   239      93.214  27.728  48.615  1.00  0.00           H  
ATOM   3675  HZ2 LYS   239      94.238  28.703  47.797  1.00  0.00           H  
ATOM   3676  HZ3 LYS   239      94.644  27.115  48.037  1.00  0.00           H  
ATOM   3677  C   LYS   239      93.352  24.988  53.149  1.00  0.00           C  
ATOM   3678  O   LYS   239      92.469  25.080  52.296  1.00  0.00           O  
ATOM   3679  N   GLY   240      93.730  23.801  53.641  1.00  0.00           N  
ATOM   3680  H   GLY   240      94.467  23.787  54.336  1.00  0.00           H  
ATOM   3681  CA  GLY   240      93.125  22.522  53.247  1.00  0.00           C  
ATOM   3682  HA2 GLY   240      93.141  22.435  52.162  1.00  0.00           H  
ATOM   3683  HA3 GLY   240      93.687  21.699  53.689  1.00  0.00           H  
ATOM   3684  C   GLY   240      91.668  22.407  53.697  1.00  0.00           C  
ATOM   3685  O   GLY   240      90.810  22.034  52.901  1.00  0.00           O  
ATOM   3686  N   LEU   241      91.363  22.798  54.939  1.00  0.00           N  
ATOM   3687  H   LEU   241      92.123  23.074  55.551  1.00  0.00           H  
ATOM   3688  CA  LEU   241      89.995  22.830  55.475  1.00  0.00           C  
ATOM   3689  HA  LEU   241      89.551  21.843  55.363  1.00  0.00           H  
ATOM   3690  CB  LEU   241      90.045  23.173  56.976  1.00  0.00           C  
ATOM   3691  HB2 LEU   241      90.635  24.080  57.107  1.00  0.00           H  
ATOM   3692  HB3 LEU   241      89.033  23.392  57.324  1.00  0.00           H  
ATOM   3693  CG  LEU   241      90.626  22.045  57.859  1.00  0.00           C  
ATOM   3694  HG  LEU   241      91.577  21.712  57.447  1.00  0.00           H  
ATOM   3695  CD1 LEU   241      90.892  22.568  59.278  1.00  0.00           C  
ATOM   3696 1HD1 LEU   241      91.597  23.398  59.242  1.00  0.00           H  
ATOM   3697 2HD1 LEU   241      89.964  22.906  59.736  1.00  0.00           H  
ATOM   3698 3HD1 LEU   241      91.323  21.775  59.890  1.00  0.00           H  
ATOM   3699  CD2 LEU   241      89.688  20.828  57.915  1.00  0.00           C  
ATOM   3700 1HD2 LEU   241      88.681  21.147  58.182  1.00  0.00           H  
ATOM   3701 2HD2 LEU   241      89.657  20.328  56.948  1.00  0.00           H  
ATOM   3702 3HD2 LEU   241      90.045  20.115  58.657  1.00  0.00           H  
ATOM   3703  C   LEU   241      89.074  23.781  54.693  1.00  0.00           C  
ATOM   3704  O   LEU   241      87.891  23.478  54.532  1.00  0.00           O  
ATOM   3705  N   ASP   242      89.591  24.888  54.158  1.00  0.00           N  
ATOM   3706  H   ASP   242      90.549  25.127  54.387  1.00  0.00           H  
ATOM   3707  CA  ASP   242      88.843  25.776  53.259  1.00  0.00           C  
ATOM   3708  HA  ASP   242      87.882  26.010  53.720  1.00  0.00           H  
ATOM   3709  CB  ASP   242      89.614  27.088  53.089  1.00  0.00           C  
ATOM   3710  HB2 ASP   242      89.732  27.561  54.062  1.00  0.00           H  
ATOM   3711  HB3 ASP   242      90.606  26.885  52.685  1.00  0.00           H  
ATOM   3712  CG  ASP   242      88.875  28.048  52.162  1.00  0.00           C  
ATOM   3713  OD1 ASP   242      89.330  28.248  51.011  1.00  0.00           O  
ATOM   3714  OD2 ASP   242      87.852  28.635  52.586  1.00  0.00           O1-
ATOM   3715  C   ASP   242      88.552  25.127  51.894  1.00  0.00           C  
ATOM   3716  O   ASP   242      87.426  25.214  51.408  1.00  0.00           O  
ATOM   3717  N   ASN   243      89.526  24.438  51.290  1.00  0.00           N  
ATOM   3718  H   ASN   243      90.445  24.420  51.719  1.00  0.00           H  
ATOM   3719  CA  ASN   243      89.299  23.668  50.058  1.00  0.00           C  
ATOM   3720  HA  ASN   243      88.887  24.334  49.299  1.00  0.00           H  
ATOM   3721  CB  ASN   243      90.628  23.106  49.543  1.00  0.00           C  
ATOM   3722  HB2 ASN   243      91.137  22.595  50.358  1.00  0.00           H  
ATOM   3723  HB3 ASN   243      90.436  22.368  48.765  1.00  0.00           H  
ATOM   3724  CG  ASN   243      91.546  24.168  48.958  1.00  0.00           C  
ATOM   3725  OD1 ASN   243      91.135  25.054  48.212  1.00  0.00           O  
ATOM   3726  ND2 ASN   243      92.816  24.107  49.289  1.00  0.00           N  
ATOM   3727 1HD2 ASN   243      93.483  24.726  48.842  1.00  0.00           H  
ATOM   3728 2HD2 ASN   243      93.145  23.423  49.948  1.00  0.00           H  
ATOM   3729  C   ASN   243      88.282  22.532  50.273  1.00  0.00           C  
ATOM   3730  O   ASN   243      87.376  22.356  49.460  1.00  0.00           O  
ATOM   3731  N   ILE   244      88.378  21.802  51.388  1.00  0.00           N  
ATOM   3732  H   ILE   244      89.181  21.984  51.987  1.00  0.00           H  
ATOM   3733  CA  ILE   244      87.401  20.782  51.820  1.00  0.00           C  
ATOM   3734  HA  ILE   244      87.353  19.981  51.079  1.00  0.00           H  
ATOM   3735  CB  ILE   244      87.878  20.176  53.164  1.00  0.00           C  
ATOM   3736  HB  ILE   244      88.199  20.990  53.810  1.00  0.00           H  
ATOM   3737  CG2 ILE   244      86.767  19.415  53.906  1.00  0.00           C  
ATOM   3738 1HG2 ILE   244      85.927  20.071  54.132  1.00  0.00           H  
ATOM   3739 2HG2 ILE   244      86.423  18.581  53.297  1.00  0.00           H  
ATOM   3740 3HG2 ILE   244      87.139  19.037  54.857  1.00  0.00           H  
ATOM   3741  CG1 ILE   244      89.082  19.237  52.914  1.00  0.00           C  
ATOM   3742 2HG1 ILE   244      88.727  18.298  52.489  1.00  0.00           H  
ATOM   3743 3HG1 ILE   244      89.751  19.688  52.186  1.00  0.00           H  
ATOM   3744  CD1 ILE   244      89.913  18.930  54.166  1.00  0.00           C  
ATOM   3745 1HD1 ILE   244      90.732  18.263  53.898  1.00  0.00           H  
ATOM   3746 2HD1 ILE   244      90.334  19.850  54.568  1.00  0.00           H  
ATOM   3747 3HD1 ILE   244      89.301  18.452  54.929  1.00  0.00           H  
ATOM   3748  C   ILE   244      85.987  21.380  51.896  1.00  0.00           C  
ATOM   3749  O   ILE   244      85.057  20.827  51.298  1.00  0.00           O  
ATOM   3750  N   ALA   245      85.835  22.531  52.560  1.00  0.00           N  
ATOM   3751  H   ALA   245      86.639  22.920  53.043  1.00  0.00           H  
ATOM   3752  CA  ALA   245      84.558  23.231  52.696  1.00  0.00           C  
ATOM   3753  HA  ALA   245      83.818  22.516  53.062  1.00  0.00           H  
ATOM   3754  CB  ALA   245      84.726  24.333  53.749  1.00  0.00           C  
ATOM   3755  HB1 ALA   245      83.778  24.851  53.899  1.00  0.00           H  
ATOM   3756  HB2 ALA   245      85.034  23.892  54.699  1.00  0.00           H  
ATOM   3757  HB3 ALA   245      85.478  25.054  53.426  1.00  0.00           H  
ATOM   3758  C   ALA   245      84.020  23.798  51.368  1.00  0.00           C  
ATOM   3759  O   ALA   245      82.807  23.962  51.231  1.00  0.00           O  
ATOM   3760  N   LYS   246      84.874  24.087  50.382  1.00  0.00           N  
ATOM   3761  H   LYS   246      85.866  24.043  50.590  1.00  0.00           H  
ATOM   3762  CA  LYS   246      84.462  24.426  49.010  1.00  0.00           C  
ATOM   3763  HA  LYS   246      83.618  25.115  49.034  1.00  0.00           H  
ATOM   3764  CB  LYS   246      85.635  25.106  48.282  1.00  0.00           C  
ATOM   3765  HB2 LYS   246      86.553  24.539  48.429  1.00  0.00           H  
ATOM   3766  HB3 LYS   246      85.408  25.122  47.218  1.00  0.00           H  
ATOM   3767  CG  LYS   246      85.846  26.556  48.722  1.00  0.00           C  
ATOM   3768  HG2 LYS   246      84.972  27.119  48.407  1.00  0.00           H  
ATOM   3769  HG3 LYS   246      85.925  26.607  49.808  1.00  0.00           H  
ATOM   3770  CD  LYS   246      87.107  27.170  48.093  1.00  0.00           C  
ATOM   3771  HD2 LYS   246      87.990  26.738  48.568  1.00  0.00           H  
ATOM   3772  HD3 LYS   246      87.135  26.918  47.032  1.00  0.00           H  
ATOM   3773  CE  LYS   246      87.155  28.702  48.214  1.00  0.00           C  
ATOM   3774  HE2 LYS   246      88.084  29.061  47.761  1.00  0.00           H  
ATOM   3775  HE3 LYS   246      86.322  29.129  47.648  1.00  0.00           H  
ATOM   3776  NZ  LYS   246      87.084  29.161  49.620  1.00  0.00           N1+
ATOM   3777  HZ1 LYS   246      87.824  28.739  50.178  1.00  0.00           H  
ATOM   3778  HZ2 LYS   246      87.197  30.168  49.695  1.00  0.00           H  
ATOM   3779  HZ3 LYS   246      86.192  28.914  50.035  1.00  0.00           H  
ATOM   3780  C   LYS   246      83.986  23.191  48.225  1.00  0.00           C  
ATOM   3781  O   LYS   246      82.960  23.243  47.548  1.00  0.00           O  
ATOM   3782  N   ILE   247      84.718  22.077  48.330  1.00  0.00           N  
ATOM   3783  H   ILE   247      85.542  22.127  48.925  1.00  0.00           H  
ATOM   3784  CA  ILE   247      84.463  20.824  47.598  1.00  0.00           C  
ATOM   3785  HA  ILE   247      84.397  21.039  46.534  1.00  0.00           H  
ATOM   3786  CB  ILE   247      85.655  19.854  47.813  1.00  0.00           C  
ATOM   3787  HB  ILE   247      85.914  19.856  48.873  1.00  0.00           H  
ATOM   3788  CG2 ILE   247      85.319  18.404  47.419  1.00  0.00           C  
ATOM   3789 1HG2 ILE   247      84.923  18.366  46.403  1.00  0.00           H  
ATOM   3790 2HG2 ILE   247      86.201  17.769  47.483  1.00  0.00           H  
ATOM   3791 3HG2 ILE   247      84.587  18.000  48.115  1.00  0.00           H  
ATOM   3792  CG1 ILE   247      86.881  20.346  47.005  1.00  0.00           C  
ATOM   3793 2HG1 ILE   247      86.738  20.116  45.951  1.00  0.00           H  
ATOM   3794 3HG1 ILE   247      86.969  21.429  47.085  1.00  0.00           H  
ATOM   3795  CD1 ILE   247      88.209  19.740  47.478  1.00  0.00           C  
ATOM   3796 1HD1 ILE   247      89.029  20.197  46.925  1.00  0.00           H  
ATOM   3797 2HD1 ILE   247      88.350  19.935  48.541  1.00  0.00           H  
ATOM   3798 3HD1 ILE   247      88.225  18.665  47.307  1.00  0.00           H  
ATOM   3799  C   ILE   247      83.094  20.226  47.940  1.00  0.00           C  
ATOM   3800  O   ILE   247      82.365  19.862  47.021  1.00  0.00           O  
ATOM   3801  N   ASP   248      82.703  20.183  49.217  1.00  0.00           N  
ATOM   3802  H   ASP   248      83.354  20.496  49.930  1.00  0.00           H  
ATOM   3803  CA  ASP   248      81.397  19.638  49.628  1.00  0.00           C  
ATOM   3804  HA  ASP   248      81.300  18.630  49.228  1.00  0.00           H  
ATOM   3805  CB  ASP   248      81.317  19.548  51.162  1.00  0.00           C  
ATOM   3806  HB2 ASP   248      81.534  20.529  51.581  1.00  0.00           H  
ATOM   3807  HB3 ASP   248      80.297  19.279  51.442  1.00  0.00           H  
ATOM   3808  CG  ASP   248      82.258  18.511  51.787  1.00  0.00           C  
ATOM   3809  OD1 ASP   248      82.575  17.485  51.136  1.00  0.00           O  
ATOM   3810  OD2 ASP   248      82.672  18.726  52.949  1.00  0.00           O1-
ATOM   3811  C   ASP   248      80.203  20.447  49.079  1.00  0.00           C  
ATOM   3812  O   ASP   248      79.171  19.868  48.736  1.00  0.00           O  
ATOM   3813  N   ASN   249      80.342  21.772  48.943  1.00  0.00           N  
ATOM   3814  H   ASN   249      81.228  22.188  49.190  1.00  0.00           H  
ATOM   3815  CA  ASN   249      79.309  22.621  48.342  1.00  0.00           C  
ATOM   3816  HA  ASN   249      78.340  22.308  48.735  1.00  0.00           H  
ATOM   3817  CB  ASN   249      79.525  24.086  48.761  1.00  0.00           C  
ATOM   3818  HB2 ASN   249      80.590  24.307  48.824  1.00  0.00           H  
ATOM   3819  HB3 ASN   249      79.086  24.743  48.009  1.00  0.00           H  
ATOM   3820  CG  ASN   249      78.851  24.382  50.100  1.00  0.00           C  
ATOM   3821  OD1 ASN   249      79.473  24.394  51.156  1.00  0.00           O  
ATOM   3822  ND2 ASN   249      77.553  24.612  50.101  1.00  0.00           N  
ATOM   3823 1HD2 ASN   249      77.058  24.755  50.975  1.00  0.00           H  
ATOM   3824 2HD2 ASN   249      77.058  24.682  49.217  1.00  0.00           H  
ATOM   3825  C   ASN   249      79.225  22.438  46.813  1.00  0.00           C  
ATOM   3826  O   ASN   249      78.123  22.278  46.287  1.00  0.00           O  
ATOM   3827  N   TRP   250      80.351  22.351  46.089  1.00  0.00           N  
ATOM   3828  H   TRP   250      81.245  22.478  46.552  1.00  0.00           H  
ATOM   3829  CA  TRP   250      80.337  21.998  44.659  1.00  0.00           C  
ATOM   3830  HA  TRP   250      79.699  22.709  44.133  1.00  0.00           H  
ATOM   3831  CB  TRP   250      81.757  22.101  44.081  1.00  0.00           C  
ATOM   3832  HB2 TRP   250      82.439  21.555  44.734  1.00  0.00           H  
ATOM   3833  HB3 TRP   250      81.770  21.604  43.112  1.00  0.00           H  
ATOM   3834  CG  TRP   250      82.300  23.485  43.863  1.00  0.00           C  
ATOM   3835  CD1 TRP   250      81.636  24.514  43.289  1.00  0.00           C  
ATOM   3836  HD1 TRP   250      80.621  24.471  42.916  1.00  0.00           H  
ATOM   3837  NE1 TRP   250      82.447  25.629  43.247  1.00  0.00           N  
ATOM   3838  HE1 TRP   250      82.174  26.514  42.824  1.00  0.00           H  
ATOM   3839  CE2 TRP   250      83.680  25.383  43.805  1.00  0.00           C  
ATOM   3840  CZ2 TRP   250      84.814  26.184  44.007  1.00  0.00           C  
ATOM   3841  HZ2 TRP   250      84.800  27.229  43.731  1.00  0.00           H  
ATOM   3842  CH2 TRP   250      85.981  25.593  44.519  1.00  0.00           C  
ATOM   3843  HH2 TRP   250      86.879  26.184  44.645  1.00  0.00           H  
ATOM   3844  CZ3 TRP   250      85.990  24.219  44.823  1.00  0.00           C  
ATOM   3845  HZ3 TRP   250      86.892  23.761  45.197  1.00  0.00           H  
ATOM   3846  CE3 TRP   250      84.833  23.439  44.654  1.00  0.00           C  
ATOM   3847  HE3 TRP   250      84.858  22.392  44.896  1.00  0.00           H  
ATOM   3848  CD2 TRP   250      83.639  24.000  44.152  1.00  0.00           C  
ATOM   3849  C   TRP   250      79.724  20.602  44.416  1.00  0.00           C  
ATOM   3850  O   TRP   250      78.897  20.431  43.517  1.00  0.00           O  
ATOM   3851  N   LYS   251      80.035  19.613  45.260  1.00  0.00           N  
ATOM   3852  H   LYS   251      80.748  19.784  45.968  1.00  0.00           H  
ATOM   3853  CA  LYS   251      79.372  18.298  45.240  1.00  0.00           C  
ATOM   3854  HA  LYS   251      79.513  17.838  44.260  1.00  0.00           H  
ATOM   3855  CB  LYS   251      80.020  17.397  46.301  1.00  0.00           C  
ATOM   3856  HB2 LYS   251      80.129  17.967  47.223  1.00  0.00           H  
ATOM   3857  HB3 LYS   251      79.368  16.542  46.494  1.00  0.00           H  
ATOM   3858  CG  LYS   251      81.393  16.865  45.860  1.00  0.00           C  
ATOM   3859  HG2 LYS   251      81.254  15.998  45.214  1.00  0.00           H  
ATOM   3860  HG3 LYS   251      81.921  17.633  45.294  1.00  0.00           H  
ATOM   3861  CD  LYS   251      82.272  16.484  47.056  1.00  0.00           C  
ATOM   3862  HD2 LYS   251      83.210  16.069  46.682  1.00  0.00           H  
ATOM   3863  HD3 LYS   251      82.498  17.394  47.606  1.00  0.00           H  
ATOM   3864  CE  LYS   251      81.625  15.493  48.026  1.00  0.00           C  
ATOM   3865  HE2 LYS   251      80.647  15.868  48.337  1.00  0.00           H  
ATOM   3866  HE3 LYS   251      81.486  14.534  47.520  1.00  0.00           H  
ATOM   3867  NZ  LYS   251      82.479  15.311  49.219  1.00  0.00           N1+
ATOM   3868  HZ1 LYS   251      83.390  14.949  48.946  1.00  0.00           H  
ATOM   3869  HZ2 LYS   251      82.595  16.176  49.742  1.00  0.00           H  
ATOM   3870  HZ3 LYS   251      82.058  14.638  49.854  1.00  0.00           H  
ATOM   3871  C   LYS   251      77.852  18.420  45.449  1.00  0.00           C  
ATOM   3872  O   LYS   251      77.088  17.872  44.655  1.00  0.00           O  
ATOM   3873  N   ALA   252      77.395  19.197  46.439  1.00  0.00           N  
ATOM   3874  H   ALA   252      78.069  19.612  47.077  1.00  0.00           H  
ATOM   3875  CA  ALA   252      75.969  19.465  46.666  1.00  0.00           C  
ATOM   3876  HA  ALA   252      75.472  18.516  46.869  1.00  0.00           H  
ATOM   3877  CB  ALA   252      75.825  20.351  47.913  1.00  0.00           C  
ATOM   3878  HB1 ALA   252      76.329  19.889  48.763  1.00  0.00           H  
ATOM   3879  HB2 ALA   252      76.255  21.337  47.738  1.00  0.00           H  
ATOM   3880  HB3 ALA   252      74.771  20.476  48.160  1.00  0.00           H  
ATOM   3881  C   ALA   252      75.277  20.063  45.423  1.00  0.00           C  
ATOM   3882  O   ALA   252      74.233  19.552  45.012  1.00  0.00           O  
ATOM   3883  N   MET   253      75.893  21.063  44.772  1.00  0.00           N  
ATOM   3884  H   MET   253      76.718  21.470  45.205  1.00  0.00           H  
ATOM   3885  CA  MET   253      75.422  21.633  43.495  1.00  0.00           C  
ATOM   3886  HA  MET   253      74.443  22.093  43.647  1.00  0.00           H  
ATOM   3887  CB  MET   253      76.400  22.710  42.985  1.00  0.00           C  
ATOM   3888  HB2 MET   253      77.392  22.277  42.885  1.00  0.00           H  
ATOM   3889  HB3 MET   253      76.092  23.020  41.987  1.00  0.00           H  
ATOM   3890  CG  MET   253      76.519  23.966  43.853  1.00  0.00           C  
ATOM   3891  HG2 MET   253      75.582  24.524  43.825  1.00  0.00           H  
ATOM   3892  HG3 MET   253      76.707  23.688  44.890  1.00  0.00           H  
ATOM   3893  SD  MET   253      77.874  25.024  43.280  1.00  0.00           S  
ATOM   3894  CE  MET   253      77.928  26.229  44.626  1.00  0.00           C  
ATOM   3895  HE1 MET   253      78.039  25.713  45.581  1.00  0.00           H  
ATOM   3896  HE2 MET   253      78.769  26.905  44.485  1.00  0.00           H  
ATOM   3897  HE3 MET   253      77.008  26.809  44.635  1.00  0.00           H  
ATOM   3898  C   MET   253      75.259  20.552  42.413  1.00  0.00           C  
ATOM   3899  O   MET   253      74.194  20.450  41.803  1.00  0.00           O  
ATOM   3900  N   VAL   254      76.292  19.732  42.187  1.00  0.00           N  
ATOM   3901  H   VAL   254      77.141  19.892  42.726  1.00  0.00           H  
ATOM   3902  CA  VAL   254      76.293  18.674  41.153  1.00  0.00           C  
ATOM   3903  HA  VAL   254      76.049  19.152  40.203  1.00  0.00           H  
ATOM   3904  CB  VAL   254      77.693  18.024  41.006  1.00  0.00           C  
ATOM   3905  HB  VAL   254      78.049  17.736  41.996  1.00  0.00           H  
ATOM   3906  CG1 VAL   254      77.691  16.774  40.105  1.00  0.00           C  
ATOM   3907 1HG1 VAL   254      77.115  15.974  40.568  1.00  0.00           H  
ATOM   3908 2HG1 VAL   254      77.259  17.011  39.132  1.00  0.00           H  
ATOM   3909 3HG1 VAL   254      78.712  16.415  39.964  1.00  0.00           H  
ATOM   3910  CG2 VAL   254      78.685  19.040  40.409  1.00  0.00           C  
ATOM   3911 1HG2 VAL   254      78.375  19.315  39.402  1.00  0.00           H  
ATOM   3912 2HG2 VAL   254      78.725  19.942  41.015  1.00  0.00           H  
ATOM   3913 3HG2 VAL   254      79.685  18.605  40.369  1.00  0.00           H  
ATOM   3914  C   VAL   254      75.214  17.613  41.423  1.00  0.00           C  
ATOM   3915  O   VAL   254      74.498  17.232  40.498  1.00  0.00           O  
ATOM   3916  N   ILE   255      75.051  17.171  42.677  1.00  0.00           N  
ATOM   3917  H   ILE   255      75.695  17.508  43.390  1.00  0.00           H  
ATOM   3918  CA  ILE   255      74.007  16.206  43.083  1.00  0.00           C  
ATOM   3919  HA  ILE   255      74.112  15.290  42.496  1.00  0.00           H  
ATOM   3920  CB  ILE   255      74.192  15.840  44.580  1.00  0.00           C  
ATOM   3921  HB  ILE   255      74.321  16.767  45.140  1.00  0.00           H  
ATOM   3922  CG2 ILE   255      72.970  15.100  45.163  1.00  0.00           C  
ATOM   3923 1HG2 ILE   255      72.073  15.714  45.092  1.00  0.00           H  
ATOM   3924 2HG2 ILE   255      72.806  14.164  44.628  1.00  0.00           H  
ATOM   3925 3HG2 ILE   255      73.125  14.882  46.219  1.00  0.00           H  
ATOM   3926  CG1 ILE   255      75.464  14.975  44.760  1.00  0.00           C  
ATOM   3927 2HG1 ILE   255      75.284  13.974  44.368  1.00  0.00           H  
ATOM   3928 3HG1 ILE   255      76.287  15.404  44.188  1.00  0.00           H  
ATOM   3929  CD1 ILE   255      75.933  14.866  46.218  1.00  0.00           C  
ATOM   3930 1HD1 ILE   255      76.889  14.343  46.249  1.00  0.00           H  
ATOM   3931 2HD1 ILE   255      76.060  15.862  46.642  1.00  0.00           H  
ATOM   3932 3HD1 ILE   255      75.213  14.304  46.814  1.00  0.00           H  
ATOM   3933  C   ILE   255      72.604  16.748  42.772  1.00  0.00           C  
ATOM   3934  O   ILE   255      71.784  16.020  42.206  1.00  0.00           O  
ATOM   3935  N   ALA   256      72.330  18.020  43.083  1.00  0.00           N  
ATOM   3936  H   ALA   256      73.046  18.575  43.540  1.00  0.00           H  
ATOM   3937  CA  ALA   256      71.040  18.651  42.794  1.00  0.00           C  
ATOM   3938  HA  ALA   256      70.252  18.020  43.206  1.00  0.00           H  
ATOM   3939  CB  ALA   256      70.995  20.011  43.504  1.00  0.00           C  
ATOM   3940  HB1 ALA   256      71.149  19.874  44.575  1.00  0.00           H  
ATOM   3941  HB2 ALA   256      71.770  20.672  43.114  1.00  0.00           H  
ATOM   3942  HB3 ALA   256      70.020  20.474  43.348  1.00  0.00           H  
ATOM   3943  C   ALA   256      70.771  18.767  41.282  1.00  0.00           C  
ATOM   3944  O   ALA   256      69.677  18.427  40.817  1.00  0.00           O  
ATOM   3945  N   CYS   257      71.777  19.175  40.498  1.00  0.00           N  
ATOM   3946  H   CYS   257      72.647  19.451  40.943  1.00  0.00           H  
ATOM   3947  CA  CYS   257      71.680  19.245  39.036  1.00  0.00           C  
ATOM   3948  HA  CYS   257      70.876  19.934  38.771  1.00  0.00           H  
ATOM   3949  CB  CYS   257      72.999  19.785  38.461  1.00  0.00           C  
ATOM   3950  HB2 CYS   257      73.839  19.169  38.791  1.00  0.00           H  
ATOM   3951  HB3 CYS   257      72.948  19.754  37.371  1.00  0.00           H  
ATOM   3952  SG  CYS   257      73.263  21.506  38.971  1.00  0.00           S  
ATOM   3953  HG  CYS   257      73.480  21.264  40.275  1.00  0.00           H  
ATOM   3954  C   CYS   257      71.302  17.881  38.431  1.00  0.00           C  
ATOM   3955  O   CYS   257      70.304  17.782  37.718  1.00  0.00           O  
ATOM   3956  N   LYS   258      72.030  16.814  38.781  1.00  0.00           N  
ATOM   3957  H   LYS   258      72.820  16.957  39.400  1.00  0.00           H  
ATOM   3958  CA  LYS   258      71.719  15.436  38.364  1.00  0.00           C  
ATOM   3959  HA  LYS   258      71.830  15.349  37.280  1.00  0.00           H  
ATOM   3960  CB  LYS   258      72.703  14.469  39.043  1.00  0.00           C  
ATOM   3961  HB2 LYS   258      72.739  14.680  40.112  1.00  0.00           H  
ATOM   3962  HB3 LYS   258      72.329  13.451  38.914  1.00  0.00           H  
ATOM   3963  CG  LYS   258      74.125  14.530  38.463  1.00  0.00           C  
ATOM   3964  HG2 LYS   258      74.099  14.218  37.418  1.00  0.00           H  
ATOM   3965  HG3 LYS   258      74.522  15.543  38.521  1.00  0.00           H  
ATOM   3966  CD  LYS   258      75.021  13.578  39.262  1.00  0.00           C  
ATOM   3967  HD2 LYS   258      75.099  13.922  40.294  1.00  0.00           H  
ATOM   3968  HD3 LYS   258      74.555  12.596  39.250  1.00  0.00           H  
ATOM   3969  CE  LYS   258      76.418  13.456  38.653  1.00  0.00           C  
ATOM   3970  HE2 LYS   258      76.316  13.180  37.599  1.00  0.00           H  
ATOM   3971  HE3 LYS   258      76.926  14.422  38.705  1.00  0.00           H  
ATOM   3972  NZ  LYS   258      77.217  12.425  39.354  1.00  0.00           N1+
ATOM   3973  HZ1 LYS   258      76.736  11.532  39.394  1.00  0.00           H  
ATOM   3974  HZ2 LYS   258      78.101  12.270  38.882  1.00  0.00           H  
ATOM   3975  HZ3 LYS   258      77.432  12.716  40.305  1.00  0.00           H  
ATOM   3976  C   LYS   258      70.267  15.043  38.694  1.00  0.00           C  
ATOM   3977  O   LYS   258      69.540  14.579  37.813  1.00  0.00           O  
ATOM   3978  N   ALA   259      69.813  15.308  39.927  1.00  0.00           N  
ATOM   3979  H   ALA   259      70.471  15.671  40.610  1.00  0.00           H  
ATOM   3980  CA  ALA   259      68.446  15.020  40.366  1.00  0.00           C  
ATOM   3981  HA  ALA   259      68.263  13.947  40.262  1.00  0.00           H  
ATOM   3982  CB  ALA   259      68.316  15.393  41.845  1.00  0.00           C  
ATOM   3983  HB1 ALA   259      68.547  16.447  42.000  1.00  0.00           H  
ATOM   3984  HB2 ALA   259      67.291  15.210  42.166  1.00  0.00           H  
ATOM   3985  HB3 ALA   259      68.995  14.788  42.444  1.00  0.00           H  
ATOM   3986  C   ALA   259      67.382  15.747  39.529  1.00  0.00           C  
ATOM   3987  O   ALA   259      66.403  15.116  39.125  1.00  0.00           O  
ATOM   3988  N   VAL   260      67.586  17.038  39.247  1.00  0.00           N  
ATOM   3989  H   VAL   260      68.396  17.491  39.675  1.00  0.00           H  
ATOM   3990  CA  VAL   260      66.675  17.854  38.421  1.00  0.00           C  
ATOM   3991  HA  VAL   260      65.666  17.715  38.812  1.00  0.00           H  
ATOM   3992  CB  VAL   260      67.020  19.360  38.549  1.00  0.00           C  
ATOM   3993  HB  VAL   260      68.093  19.488  38.400  1.00  0.00           H  
ATOM   3994  CG1 VAL   260      66.289  20.251  37.528  1.00  0.00           C  
ATOM   3995 1HG1 VAL   260      66.522  21.299  37.713  1.00  0.00           H  
ATOM   3996 2HG1 VAL   260      66.616  20.008  36.517  1.00  0.00           H  
ATOM   3997 3HG1 VAL   260      65.211  20.107  37.604  1.00  0.00           H  
ATOM   3998  CG2 VAL   260      66.654  19.855  39.959  1.00  0.00           C  
ATOM   3999 1HG2 VAL   260      66.943  20.898  40.076  1.00  0.00           H  
ATOM   4000 2HG2 VAL   260      65.578  19.771  40.114  1.00  0.00           H  
ATOM   4001 3HG2 VAL   260      67.167  19.268  40.718  1.00  0.00           H  
ATOM   4002  C   VAL   260      66.658  17.392  36.953  1.00  0.00           C  
ATOM   4003  O   VAL   260      65.595  17.381  36.335  1.00  0.00           O  
ATOM   4004  N   ILE   261      67.798  16.960  36.397  1.00  0.00           N  
ATOM   4005  H   ILE   261      68.656  17.040  36.940  1.00  0.00           H  
ATOM   4006  CA  ILE   261      67.878  16.390  35.035  1.00  0.00           C  
ATOM   4007  HA  ILE   261      67.370  17.055  34.335  1.00  0.00           H  
ATOM   4008  CB  ILE   261      69.361  16.273  34.599  1.00  0.00           C  
ATOM   4009  HB  ILE   261      69.913  15.736  35.373  1.00  0.00           H  
ATOM   4010  CG2 ILE   261      69.492  15.474  33.286  1.00  0.00           C  
ATOM   4011 1HG2 ILE   261      70.528  15.445  32.953  1.00  0.00           H  
ATOM   4012 2HG2 ILE   261      69.175  14.440  33.436  1.00  0.00           H  
ATOM   4013 3HG2 ILE   261      68.874  15.924  32.509  1.00  0.00           H  
ATOM   4014  CG1 ILE   261      69.975  17.686  34.444  1.00  0.00           C  
ATOM   4015 2HG1 ILE   261      69.527  18.186  33.586  1.00  0.00           H  
ATOM   4016 3HG1 ILE   261      69.734  18.293  35.314  1.00  0.00           H  
ATOM   4017  CD1 ILE   261      71.503  17.695  34.300  1.00  0.00           C  
ATOM   4018 1HD1 ILE   261      71.804  17.238  33.358  1.00  0.00           H  
ATOM   4019 2HD1 ILE   261      71.862  18.724  34.316  1.00  0.00           H  
ATOM   4020 3HD1 ILE   261      71.956  17.151  35.129  1.00  0.00           H  
ATOM   4021  C   ILE   261      67.120  15.058  34.945  1.00  0.00           C  
ATOM   4022  O   ILE   261      66.296  14.873  34.049  1.00  0.00           O  
ATOM   4023  N   SER   262      67.334  14.148  35.894  1.00  0.00           N  
ATOM   4024  H   SER   262      68.046  14.334  36.596  1.00  0.00           H  
ATOM   4025  CA  SER   262      66.612  12.869  35.961  1.00  0.00           C  
ATOM   4026  HA  SER   262      66.786  12.311  35.042  1.00  0.00           H  
ATOM   4027  CB  SER   262      67.155  12.047  37.139  1.00  0.00           C  
ATOM   4028  HB2 SER   262      67.041  12.626  38.056  1.00  0.00           H  
ATOM   4029  HB3 SER   262      66.580  11.126  37.238  1.00  0.00           H  
ATOM   4030  OG  SER   262      68.528  11.726  36.969  1.00  0.00           O  
ATOM   4031  HG  SER   262      68.915  11.662  37.882  1.00  0.00           H  
ATOM   4032  C   SER   262      65.087  13.052  36.103  1.00  0.00           C  
ATOM   4033  O   SER   262      64.312  12.299  35.505  1.00  0.00           O  
ATOM   4034  N   TRP   263      64.652  14.072  36.853  1.00  0.00           N  
ATOM   4035  H   TRP   263      65.346  14.631  37.336  1.00  0.00           H  
ATOM   4036  CA  TRP   263      63.246  14.427  37.061  1.00  0.00           C  
ATOM   4037  HA  TRP   263      62.680  13.529  37.310  1.00  0.00           H  
ATOM   4038  CB  TRP   263      63.197  15.378  38.260  1.00  0.00           C  
ATOM   4039  HB2 TRP   263      63.515  14.815  39.132  1.00  0.00           H  
ATOM   4040  HB3 TRP   263      63.925  16.175  38.109  1.00  0.00           H  
ATOM   4041  CG  TRP   263      61.882  16.020  38.577  1.00  0.00           C  
ATOM   4042  CD1 TRP   263      60.779  15.386  39.033  1.00  0.00           C  
ATOM   4043  HD1 TRP   263      60.712  14.320  39.217  1.00  0.00           H  
ATOM   4044  NE1 TRP   263      59.773  16.305  39.261  1.00  0.00           N  
ATOM   4045  HE1 TRP   263      58.874  16.062  39.665  1.00  0.00           H  
ATOM   4046  CE2 TRP   263      60.186  17.590  38.973  1.00  0.00           C  
ATOM   4047  CZ2 TRP   263      59.562  18.844  39.067  1.00  0.00           C  
ATOM   4048  HZ2 TRP   263      58.540  18.919  39.407  1.00  0.00           H  
ATOM   4049  CH2 TRP   263      60.290  19.997  38.722  1.00  0.00           C  
ATOM   4050  HH2 TRP   263      59.832  20.971  38.800  1.00  0.00           H  
ATOM   4051  CZ3 TRP   263      61.621  19.883  38.283  1.00  0.00           C  
ATOM   4052  HZ3 TRP   263      62.182  20.771  38.030  1.00  0.00           H  
ATOM   4053  CE3 TRP   263      62.233  18.619  38.184  1.00  0.00           C  
ATOM   4054  HE3 TRP   263      63.259  18.546  37.853  1.00  0.00           H  
ATOM   4055  CD2 TRP   263      61.534  17.439  38.530  1.00  0.00           C  
ATOM   4056  C   TRP   263      62.604  15.046  35.812  1.00  0.00           C  
ATOM   4057  O   TRP   263      61.499  14.654  35.430  1.00  0.00           O  
ATOM   4058  N   ALA   264      63.313  15.950  35.123  1.00  0.00           N  
ATOM   4059  H   ALA   264      64.219  16.224  35.485  1.00  0.00           H  
ATOM   4060  CA  ALA   264      62.877  16.517  33.845  1.00  0.00           C  
ATOM   4061  HA  ALA   264      61.914  17.011  33.989  1.00  0.00           H  
ATOM   4062  CB  ALA   264      63.899  17.570  33.399  1.00  0.00           C  
ATOM   4063  HB1 ALA   264      63.579  18.014  32.454  1.00  0.00           H  
ATOM   4064  HB2 ALA   264      63.969  18.357  34.150  1.00  0.00           H  
ATOM   4065  HB3 ALA   264      64.880  17.113  33.263  1.00  0.00           H  
ATOM   4066  C   ALA   264      62.667  15.410  32.799  1.00  0.00           C  
ATOM   4067  O   ALA   264      61.580  15.311  32.227  1.00  0.00           O  
ATOM   4068  N   ARG   265      63.634  14.492  32.650  1.00  0.00           N  
ATOM   4069  H   ARG   265      64.507  14.628  33.154  1.00  0.00           H  
ATOM   4070  CA  ARG   265      63.484  13.297  31.806  1.00  0.00           C  
ATOM   4071  HA  ARG   265      63.333  13.629  30.778  1.00  0.00           H  
ATOM   4072  CB  ARG   265      64.772  12.456  31.852  1.00  0.00           C  
ATOM   4073  HB2 ARG   265      65.110  12.351  32.884  1.00  0.00           H  
ATOM   4074  HB3 ARG   265      64.559  11.462  31.457  1.00  0.00           H  
ATOM   4075  CG  ARG   265      65.886  13.084  30.995  1.00  0.00           C  
ATOM   4076  HG2 ARG   265      65.553  13.110  29.957  1.00  0.00           H  
ATOM   4077  HG3 ARG   265      66.083  14.104  31.326  1.00  0.00           H  
ATOM   4078  CD  ARG   265      67.183  12.270  31.085  1.00  0.00           C  
ATOM   4079  HD2 ARG   265      67.628  12.419  32.071  1.00  0.00           H  
ATOM   4080  HD3 ARG   265      66.940  11.212  30.983  1.00  0.00           H  
ATOM   4081  NE  ARG   265      68.151  12.680  30.049  1.00  0.00           N  
ATOM   4082  HE  ARG   265      68.337  13.677  29.984  1.00  0.00           H  
ATOM   4083  CZ  ARG   265      68.839  11.876  29.238  1.00  0.00           C  
ATOM   4084  NH1 ARG   265      69.725  12.376  28.407  1.00  0.00           N1+
ATOM   4085 1HH1 ARG   265      69.933  13.370  28.414  1.00  0.00           H  
ATOM   4086 2HH1 ARG   265      70.208  11.773  27.749  1.00  0.00           H  
ATOM   4087  NH2 ARG   265      68.667  10.572  29.218  1.00  0.00           N  
ATOM   4088 1HH2 ARG   265      67.933  10.136  29.764  1.00  0.00           H  
ATOM   4089 2HH2 ARG   265      69.296   9.979  28.690  1.00  0.00           H  
ATOM   4090  C   ARG   265      62.244  12.465  32.184  1.00  0.00           C  
ATOM   4091  O   ARG   265      61.494  12.065  31.292  1.00  0.00           O  
ATOM   4092  N   ARG   266      61.952  12.276  33.481  1.00  0.00           N  
ATOM   4093  H   ARG   266      62.616  12.601  34.174  1.00  0.00           H  
ATOM   4094  CA  ARG   266      60.751  11.552  33.940  1.00  0.00           C  
ATOM   4095  HA  ARG   266      60.721  10.613  33.383  1.00  0.00           H  
ATOM   4096  CB  ARG   266      60.908  11.187  35.429  1.00  0.00           C  
ATOM   4097  HB2 ARG   266      61.920  10.814  35.589  1.00  0.00           H  
ATOM   4098  HB3 ARG   266      60.769  12.076  36.046  1.00  0.00           H  
ATOM   4099  CG  ARG   266      59.923  10.087  35.866  1.00  0.00           C  
ATOM   4100  HG2 ARG   266      58.913  10.489  35.900  1.00  0.00           H  
ATOM   4101  HG3 ARG   266      59.937   9.287  35.124  1.00  0.00           H  
ATOM   4102  CD  ARG   266      60.267   9.461  37.227  1.00  0.00           C  
ATOM   4103  HD2 ARG   266      59.514   8.713  37.474  1.00  0.00           H  
ATOM   4104  HD3 ARG   266      61.224   8.945  37.135  1.00  0.00           H  
ATOM   4105  NE  ARG   266      60.375  10.450  38.316  1.00  0.00           N  
ATOM   4106  HE  ARG   266      61.306  10.834  38.473  1.00  0.00           H  
ATOM   4107  CZ  ARG   266      59.435  10.826  39.174  1.00  0.00           C  
ATOM   4108  NH1 ARG   266      59.736  11.677  40.124  1.00  0.00           N1+
ATOM   4109 1HH1 ARG   266      60.701  11.960  40.281  1.00  0.00           H  
ATOM   4110 2HH1 ARG   266      59.030  12.037  40.757  1.00  0.00           H  
ATOM   4111  NH2 ARG   266      58.198  10.386  39.130  1.00  0.00           N  
ATOM   4112 1HH2 ARG   266      57.914   9.694  38.446  1.00  0.00           H  
ATOM   4113 2HH2 ARG   266      57.559  10.643  39.875  1.00  0.00           H  
ATOM   4114  C   ARG   266      59.430  12.293  33.631  1.00  0.00           C  
ATOM   4115  O   ARG   266      58.437  11.648  33.295  1.00  0.00           O  
ATOM   4116  N   GLN   267      59.409  13.631  33.646  1.00  0.00           N  
ATOM   4117  H   GLN   267      60.235  14.122  33.972  1.00  0.00           H  
ATOM   4118  CA  GLN   267      58.274  14.427  33.144  1.00  0.00           C  
ATOM   4119  HA  GLN   267      57.359  14.079  33.630  1.00  0.00           H  
ATOM   4120  CB  GLN   267      58.486  15.915  33.496  1.00  0.00           C  
ATOM   4121  HB2 GLN   267      58.762  16.003  34.548  1.00  0.00           H  
ATOM   4122  HB3 GLN   267      59.316  16.302  32.906  1.00  0.00           H  
ATOM   4123  CG  GLN   267      57.256  16.808  33.226  1.00  0.00           C  
ATOM   4124  HG2 GLN   267      57.565  17.851  33.312  1.00  0.00           H  
ATOM   4125  HG3 GLN   267      56.909  16.660  32.204  1.00  0.00           H  
ATOM   4126  CD  GLN   267      56.089  16.593  34.195  1.00  0.00           C  
ATOM   4127  OE1 GLN   267      56.218  15.989  35.250  1.00  0.00           O  
ATOM   4128  NE2 GLN   267      54.909  17.096  33.896  1.00  0.00           N  
ATOM   4129 1HE2 GLN   267      54.161  16.971  34.565  1.00  0.00           H  
ATOM   4130 2HE2 GLN   267      54.764  17.591  33.034  1.00  0.00           H  
ATOM   4131  C   GLN   267      58.089  14.236  31.626  1.00  0.00           C  
ATOM   4132  O   GLN   267      56.959  14.104  31.154  1.00  0.00           O  
ATOM   4133  N   GLY   268      59.187  14.155  30.862  1.00  0.00           N  
ATOM   4134  H   GLY   268      60.092  14.315  31.297  1.00  0.00           H  
ATOM   4135  CA  GLY   268      59.153  13.895  29.419  1.00  0.00           C  
ATOM   4136  HA2 GLY   268      58.495  14.625  28.948  1.00  0.00           H  
ATOM   4137  HA3 GLY   268      60.159  13.980  29.009  1.00  0.00           H  
ATOM   4138  C   GLY   268      58.613  12.503  29.086  1.00  0.00           C  
ATOM   4139  O   GLY   268      57.798  12.378  28.171  1.00  0.00           O  
ATOM   4140  N   ARG   269      58.994  11.480  29.865  1.00  0.00           N  
ATOM   4141  H   ARG   269      59.717  11.663  30.553  1.00  0.00           H  
ATOM   4142  CA  ARG   269      58.442  10.119  29.782  1.00  0.00           C  
ATOM   4143  HA  ARG   269      58.688   9.715  28.799  1.00  0.00           H  
ATOM   4144  CB  ARG   269      59.112   9.226  30.848  1.00  0.00           C  
ATOM   4145  HB2 ARG   269      60.193   9.286  30.722  1.00  0.00           H  
ATOM   4146  HB3 ARG   269      58.863   9.592  31.842  1.00  0.00           H  
ATOM   4147  CG  ARG   269      58.691   7.750  30.739  1.00  0.00           C  
ATOM   4148  HG2 ARG   269      57.613   7.671  30.870  1.00  0.00           H  
ATOM   4149  HG3 ARG   269      58.943   7.387  29.743  1.00  0.00           H  
ATOM   4150  CD  ARG   269      59.374   6.844  31.778  1.00  0.00           C  
ATOM   4151  HD2 ARG   269      59.193   5.805  31.496  1.00  0.00           H  
ATOM   4152  HD3 ARG   269      60.451   7.024  31.768  1.00  0.00           H  
ATOM   4153  NE  ARG   269      58.842   7.073  33.134  1.00  0.00           N  
ATOM   4154  HE  ARG   269      58.189   7.844  33.250  1.00  0.00           H  
ATOM   4155  CZ  ARG   269      59.051   6.339  34.218  1.00  0.00           C  
ATOM   4156  NH1 ARG   269      58.459   6.701  35.331  1.00  0.00           N1+
ATOM   4157 1HH1 ARG   269      57.780   7.451  35.296  1.00  0.00           H  
ATOM   4158 2HH1 ARG   269      58.637   6.195  36.190  1.00  0.00           H  
ATOM   4159  NH2 ARG   269      59.810   5.265  34.241  1.00  0.00           N  
ATOM   4160 1HH2 ARG   269      60.310   4.960  33.421  1.00  0.00           H  
ATOM   4161 2HH2 ARG   269      59.821   4.674  35.065  1.00  0.00           H  
ATOM   4162  C   ARG   269      56.910  10.131  29.916  1.00  0.00           C  
ATOM   4163  O   ARG   269      56.217   9.579  29.060  1.00  0.00           O  
ATOM   4164  N   LEU   270      56.370  10.817  30.934  1.00  0.00           N  
ATOM   4165  H   LEU   270      56.994  11.247  31.607  1.00  0.00           H  
ATOM   4166  CA  LEU   270      54.921  10.976  31.125  1.00  0.00           C  
ATOM   4167  HA  LEU   270      54.486   9.982  31.256  1.00  0.00           H  
ATOM   4168  CB  LEU   270      54.668  11.799  32.407  1.00  0.00           C  
ATOM   4169  HB2 LEU   270      55.056  11.244  33.263  1.00  0.00           H  
ATOM   4170  HB3 LEU   270      55.220  12.735  32.342  1.00  0.00           H  
ATOM   4171  CG  LEU   270      53.184  12.142  32.663  1.00  0.00           C  
ATOM   4172  HG  LEU   270      52.787  12.683  31.805  1.00  0.00           H  
ATOM   4173  CD1 LEU   270      52.332  10.884  32.880  1.00  0.00           C  
ATOM   4174 1HD1 LEU   270      52.651  10.363  33.783  1.00  0.00           H  
ATOM   4175 2HD1 LEU   270      51.289  11.177  32.978  1.00  0.00           H  
ATOM   4176 3HD1 LEU   270      52.413  10.210  32.029  1.00  0.00           H  
ATOM   4177  CD2 LEU   270      53.065  13.061  33.886  1.00  0.00           C  
ATOM   4178 1HD2 LEU   270      53.450  12.549  34.766  1.00  0.00           H  
ATOM   4179 2HD2 LEU   270      53.634  13.976  33.722  1.00  0.00           H  
ATOM   4180 3HD2 LEU   270      52.019  13.322  34.053  1.00  0.00           H  
ATOM   4181  C   LEU   270      54.251  11.591  29.885  1.00  0.00           C  
ATOM   4182  O   LEU   270      53.329  10.989  29.332  1.00  0.00           O  
ATOM   4183  N   CYS   271      54.735  12.750  29.418  1.00  0.00           N  
ATOM   4184  H   CYS   271      55.501  13.184  29.922  1.00  0.00           H  
ATOM   4185  CA  CYS   271      54.179  13.454  28.252  1.00  0.00           C  
ATOM   4186  HA  CYS   271      53.146  13.736  28.468  1.00  0.00           H  
ATOM   4187  CB  CYS   271      54.997  14.735  28.005  1.00  0.00           C  
ATOM   4188  HB2 CYS   271      56.042  14.486  27.810  1.00  0.00           H  
ATOM   4189  HB3 CYS   271      54.600  15.250  27.126  1.00  0.00           H  
ATOM   4190  SG  CYS   271      54.891  15.849  29.438  1.00  0.00           S  
ATOM   4191  HG  CYS   271      55.703  15.160  30.257  1.00  0.00           H  
ATOM   4192  C   CYS   271      54.135  12.558  27.000  1.00  0.00           C  
ATOM   4193  O   CYS   271      53.092  12.427  26.359  1.00  0.00           O  
ATOM   4194  N   LYS   272      55.245  11.873  26.699  1.00  0.00           N  
ATOM   4195  H   LYS   272      56.063  12.020  27.280  1.00  0.00           H  
ATOM   4196  CA  LYS   272      55.352  10.921  25.589  1.00  0.00           C  
ATOM   4197  HA  LYS   272      55.157  11.445  24.654  1.00  0.00           H  
ATOM   4198  CB  LYS   272      56.791  10.383  25.574  1.00  0.00           C  
ATOM   4199  HB2 LYS   272      57.479  11.227  25.551  1.00  0.00           H  
ATOM   4200  HB3 LYS   272      56.972   9.829  26.497  1.00  0.00           H  
ATOM   4201  CG  LYS   272      57.106   9.473  24.374  1.00  0.00           C  
ATOM   4202  HG2 LYS   272      56.416   8.629  24.343  1.00  0.00           H  
ATOM   4203  HG3 LYS   272      57.027  10.044  23.448  1.00  0.00           H  
ATOM   4204  CD  LYS   272      58.534   8.946  24.543  1.00  0.00           C  
ATOM   4205  HD2 LYS   272      59.201   9.802  24.641  1.00  0.00           H  
ATOM   4206  HD3 LYS   272      58.575   8.365  25.463  1.00  0.00           H  
ATOM   4207  CE  LYS   272      58.999   8.076  23.369  1.00  0.00           C  
ATOM   4208  HE2 LYS   272      58.251   7.302  23.179  1.00  0.00           H  
ATOM   4209  HE3 LYS   272      59.085   8.699  22.473  1.00  0.00           H  
ATOM   4210  NZ  LYS   272      60.306   7.436  23.661  1.00  0.00           N1+
ATOM   4211  HZ1 LYS   272      61.006   8.123  23.923  1.00  0.00           H  
ATOM   4212  HZ2 LYS   272      60.225   6.772  24.424  1.00  0.00           H  
ATOM   4213  HZ3 LYS   272      60.661   6.948  22.845  1.00  0.00           H  
ATOM   4214  C   LYS   272      54.324   9.782  25.690  1.00  0.00           C  
ATOM   4215  O   LYS   272      53.666   9.470  24.699  1.00  0.00           O  
ATOM   4216  N   ILE   273      54.156   9.186  26.878  1.00  0.00           N  
ATOM   4217  H   ILE   273      54.767   9.472  27.640  1.00  0.00           H  
ATOM   4218  CA  ILE   273      53.177   8.107  27.117  1.00  0.00           C  
ATOM   4219  HA  ILE   273      53.281   7.350  26.336  1.00  0.00           H  
ATOM   4220  CB  ILE   273      53.441   7.421  28.481  1.00  0.00           C  
ATOM   4221  HB  ILE   273      53.461   8.187  29.260  1.00  0.00           H  
ATOM   4222  CG2 ILE   273      52.319   6.420  28.819  1.00  0.00           C  
ATOM   4223 1HG2 ILE   273      51.379   6.946  28.975  1.00  0.00           H  
ATOM   4224 2HG2 ILE   273      52.205   5.698  28.009  1.00  0.00           H  
ATOM   4225 3HG2 ILE   273      52.543   5.881  29.738  1.00  0.00           H  
ATOM   4226  CG1 ILE   273      54.803   6.689  28.468  1.00  0.00           C  
ATOM   4227 2HG1 ILE   273      54.733   5.789  27.859  1.00  0.00           H  
ATOM   4228 3HG1 ILE   273      55.566   7.323  28.020  1.00  0.00           H  
ATOM   4229  CD1 ILE   273      55.293   6.301  29.867  1.00  0.00           C  
ATOM   4230 1HD1 ILE   273      56.317   5.937  29.788  1.00  0.00           H  
ATOM   4231 2HD1 ILE   273      55.271   7.168  30.526  1.00  0.00           H  
ATOM   4232 3HD1 ILE   273      54.672   5.509  30.287  1.00  0.00           H  
ATOM   4233  C   ILE   273      51.742   8.634  26.988  1.00  0.00           C  
ATOM   4234  O   ILE   273      50.953   8.037  26.261  1.00  0.00           O  
ATOM   4235  N   VAL   274      51.402   9.758  27.625  1.00  0.00           N  
ATOM   4236  H   VAL   274      52.116  10.212  28.197  1.00  0.00           H  
ATOM   4237  CA  VAL   274      50.032  10.320  27.627  1.00  0.00           C  
ATOM   4238  HA  VAL   274      49.373   9.552  28.037  1.00  0.00           H  
ATOM   4239  CB  VAL   274      49.949  11.555  28.562  1.00  0.00           C  
ATOM   4240  HB  VAL   274      50.801  12.204  28.357  1.00  0.00           H  
ATOM   4241  CG1 VAL   274      48.664  12.389  28.405  1.00  0.00           C  
ATOM   4242 1HG1 VAL   274      48.651  13.194  29.141  1.00  0.00           H  
ATOM   4243 2HG1 VAL   274      48.620  12.838  27.414  1.00  0.00           H  
ATOM   4244 3HG1 VAL   274      47.788  11.758  28.550  1.00  0.00           H  
ATOM   4245  CG2 VAL   274      50.024  11.084  30.026  1.00  0.00           C  
ATOM   4246 1HG2 VAL   274      50.065  11.945  30.695  1.00  0.00           H  
ATOM   4247 2HG2 VAL   274      49.145  10.486  30.274  1.00  0.00           H  
ATOM   4248 3HG2 VAL   274      50.911  10.476  30.188  1.00  0.00           H  
ATOM   4249  C   VAL   274      49.517  10.629  26.208  1.00  0.00           C  
ATOM   4250  O   VAL   274      48.317  10.494  25.959  1.00  0.00           O  
ATOM   4251  N   ALA   275      50.407  10.954  25.259  1.00  0.00           N  
ATOM   4252  H   ALA   275      51.375  11.079  25.533  1.00  0.00           H  
ATOM   4253  CA  ALA   275      50.072  11.137  23.842  1.00  0.00           C  
ATOM   4254  HA  ALA   275      49.294  11.898  23.774  1.00  0.00           H  
ATOM   4255  CB  ALA   275      51.322  11.665  23.124  1.00  0.00           C  
ATOM   4256  HB1 ALA   275      51.715  12.540  23.640  1.00  0.00           H  
ATOM   4257  HB2 ALA   275      52.092  10.893  23.098  1.00  0.00           H  
ATOM   4258  HB3 ALA   275      51.072  11.939  22.098  1.00  0.00           H  
ATOM   4259  C   ALA   275      49.515   9.875  23.140  1.00  0.00           C  
ATOM   4260  O   ALA   275      48.892  10.001  22.086  1.00  0.00           O  
ATOM   4261  N   GLU   276      49.702   8.677  23.704  1.00  0.00           N  
ATOM   4262  H   GLU   276      50.252   8.637  24.556  1.00  0.00           H  
ATOM   4263  CA  GLU   276      49.117   7.420  23.211  1.00  0.00           C  
ATOM   4264  HA  GLU   276      48.566   7.597  22.287  1.00  0.00           H  
ATOM   4265  CB  GLU   276      50.259   6.430  22.908  1.00  0.00           C  
ATOM   4266  HB2 GLU   276      50.956   6.905  22.219  1.00  0.00           H  
ATOM   4267  HB3 GLU   276      50.787   6.207  23.836  1.00  0.00           H  
ATOM   4268  CG  GLU   276      49.774   5.123  22.262  1.00  0.00           C  
ATOM   4269  HG2 GLU   276      49.079   4.622  22.933  1.00  0.00           H  
ATOM   4270  HG3 GLU   276      49.248   5.372  21.341  1.00  0.00           H  
ATOM   4271  CD  GLU   276      50.910   4.149  21.947  1.00  0.00           C  
ATOM   4272  OE1 GLU   276      51.885   4.059  22.728  1.00  0.00           O  
ATOM   4273  OE2 GLU   276      50.812   3.378  20.958  1.00  0.00           O1-
ATOM   4274  C   GLU   276      48.136   6.815  24.229  1.00  0.00           C  
ATOM   4275  O   GLU   276      47.051   6.367  23.857  1.00  0.00           O  
ATOM   4276  N   ASN   277      48.503   6.812  25.511  1.00  0.00           N  
ATOM   4277  H   ASN   277      49.404   7.220  25.740  1.00  0.00           H  
ATOM   4278  CA  ASN   277      47.852   6.058  26.586  1.00  0.00           C  
ATOM   4279  HA  ASN   277      47.598   5.068  26.202  1.00  0.00           H  
ATOM   4280  CB  ASN   277      48.907   5.899  27.698  1.00  0.00           C  
ATOM   4281  HB2 ASN   277      49.850   5.586  27.249  1.00  0.00           H  
ATOM   4282  HB3 ASN   277      49.065   6.869  28.168  1.00  0.00           H  
ATOM   4283  CG  ASN   277      48.568   4.869  28.773  1.00  0.00           C  
ATOM   4284  OD1 ASN   277      47.932   3.851  28.528  1.00  0.00           O  
ATOM   4285  ND2 ASN   277      49.030   5.079  29.991  1.00  0.00           N  
ATOM   4286 1HD2 ASN   277      48.878   4.376  30.706  1.00  0.00           H  
ATOM   4287 2HD2 ASN   277      49.549   5.915  30.203  1.00  0.00           H  
ATOM   4288  C   ASN   277      46.556   6.698  27.133  1.00  0.00           C  
ATOM   4289  O   ASN   277      45.879   6.076  27.951  1.00  0.00           O  
ATOM   4290  N   PHE   278      46.217   7.933  26.720  1.00  0.00           N  
ATOM   4291  H   PHE   278      46.802   8.369  26.024  1.00  0.00           H  
ATOM   4292  CA  PHE   278      45.068   8.680  27.255  1.00  0.00           C  
ATOM   4293  HA  PHE   278      44.250   7.975  27.404  1.00  0.00           H  
ATOM   4294  CB  PHE   278      45.460   9.244  28.635  1.00  0.00           C  
ATOM   4295  HB2 PHE   278      45.710   8.417  29.301  1.00  0.00           H  
ATOM   4296  HB3 PHE   278      46.360   9.849  28.519  1.00  0.00           H  
ATOM   4297  CG  PHE   278      44.389  10.075  29.318  1.00  0.00           C  
ATOM   4298  CD1 PHE   278      43.085   9.562  29.473  1.00  0.00           C  
ATOM   4299  HD1 PHE   278      42.841   8.571  29.117  1.00  0.00           H  
ATOM   4300  CE1 PHE   278      42.088  10.341  30.081  1.00  0.00           C  
ATOM   4301  HE1 PHE   278      41.085   9.950  30.184  1.00  0.00           H  
ATOM   4302  CZ  PHE   278      42.392  11.631  30.551  1.00  0.00           C  
ATOM   4303  HZ  PHE   278      41.626  12.229  31.019  1.00  0.00           H  
ATOM   4304  CE2 PHE   278      43.696  12.136  30.423  1.00  0.00           C  
ATOM   4305  HE2 PHE   278      43.933  13.122  30.801  1.00  0.00           H  
ATOM   4306  CD2 PHE   278      44.692  11.363  29.803  1.00  0.00           C  
ATOM   4307  HD2 PHE   278      45.691  11.762  29.705  1.00  0.00           H  
ATOM   4308  C   PHE   278      44.515   9.788  26.333  1.00  0.00           C  
ATOM   4309  O   PHE   278      43.294   9.924  26.213  1.00  0.00           O  
ATOM   4310  N   GLU   279      45.376  10.593  25.701  1.00  0.00           N  
ATOM   4311  H   GLU   279      46.369  10.436  25.821  1.00  0.00           H  
ATOM   4312  CA  GLU   279      44.965  11.721  24.850  1.00  0.00           C  
ATOM   4313  HA  GLU   279      44.040  12.125  25.261  1.00  0.00           H  
ATOM   4314  CB  GLU   279      46.038  12.825  24.925  1.00  0.00           C  
ATOM   4315  HB2 GLU   279      46.255  13.023  25.976  1.00  0.00           H  
ATOM   4316  HB3 GLU   279      46.955  12.466  24.455  1.00  0.00           H  
ATOM   4317  CG  GLU   279      45.637  14.154  24.268  1.00  0.00           C  
ATOM   4318  HG2 GLU   279      46.405  14.889  24.496  1.00  0.00           H  
ATOM   4319  HG3 GLU   279      45.602  14.032  23.185  1.00  0.00           H  
ATOM   4320  CD  GLU   279      44.289  14.662  24.775  1.00  0.00           C  
ATOM   4321  OE1 GLU   279      43.296  14.552  24.018  1.00  0.00           O  
ATOM   4322  OE2 GLU   279      44.206  15.084  25.949  1.00  0.00           O1-
ATOM   4323  C   GLU   279      44.683  11.282  23.399  1.00  0.00           C  
ATOM   4324  O   GLU   279      45.283  10.315  22.923  1.00  0.00           O  
ATOM   4325  N   THR   280      43.775  11.994  22.705  1.00  0.00           N  
ATOM   4326  H   THR   280      43.358  12.794  23.169  1.00  0.00           H  
ATOM   4327  CA  THR   280      43.282  11.665  21.350  1.00  0.00           C  
ATOM   4328  HA  THR   280      44.013  11.011  20.871  1.00  0.00           H  
ATOM   4329  CB  THR   280      41.954  10.892  21.403  1.00  0.00           C  
ATOM   4330  HB  THR   280      41.653  10.665  20.377  1.00  0.00           H  
ATOM   4331  CG2 THR   280      42.066   9.559  22.145  1.00  0.00           C  
ATOM   4332 1HG2 THR   280      41.118   9.027  22.089  1.00  0.00           H  
ATOM   4333 2HG2 THR   280      42.840   8.948  21.682  1.00  0.00           H  
ATOM   4334 3HG2 THR   280      42.323   9.721  23.191  1.00  0.00           H  
ATOM   4335  OG1 THR   280      40.933  11.665  22.004  1.00  0.00           O  
ATOM   4336  HG1 THR   280      41.224  11.901  22.908  1.00  0.00           H  
ATOM   4337  C   THR   280      43.134  12.861  20.407  1.00  0.00           C  
ATOM   4338  O   THR   280      42.899  12.657  19.215  1.00  0.00           O  
ATOM   4339  N   ASP   281      43.268  14.104  20.878  1.00  0.00           N  
ATOM   4340  H   ASP   281      43.414  14.250  21.870  1.00  0.00           H  
ATOM   4341  CA  ASP   281      43.292  15.283  19.997  1.00  0.00           C  
ATOM   4342  HA  ASP   281      42.476  15.180  19.282  1.00  0.00           H  
ATOM   4343  CB  ASP   281      43.007  16.546  20.818  1.00  0.00           C  
ATOM   4344  HB2 ASP   281      42.017  16.456  21.270  1.00  0.00           H  
ATOM   4345  HB3 ASP   281      43.731  16.636  21.626  1.00  0.00           H  
ATOM   4346  CG  ASP   281      43.046  17.802  19.947  1.00  0.00           C  
ATOM   4347  OD1 ASP   281      41.973  18.184  19.421  1.00  0.00           O  
ATOM   4348  OD2 ASP   281      44.136  18.392  19.773  1.00  0.00           O1-
ATOM   4349  C   ASP   281      44.638  15.381  19.236  1.00  0.00           C  
ATOM   4350  O   ASP   281      45.690  15.366  19.880  1.00  0.00           O  
ATOM   4351  N   PRO   282      44.642  15.491  17.890  1.00  0.00           N  
ATOM   4352  CD  PRO   282      43.489  15.736  17.036  1.00  0.00           C  
ATOM   4353  HD2 PRO   282      42.892  16.573  17.399  1.00  0.00           H  
ATOM   4354  HD3 PRO   282      42.880  14.835  16.981  1.00  0.00           H  
ATOM   4355  CG  PRO   282      44.060  16.064  15.658  1.00  0.00           C  
ATOM   4356  HG2 PRO   282      44.296  17.128  15.599  1.00  0.00           H  
ATOM   4357  HG3 PRO   282      43.376  15.785  14.859  1.00  0.00           H  
ATOM   4358  CB  PRO   282      45.347  15.242  15.623  1.00  0.00           C  
ATOM   4359  HB2 PRO   282      46.073  15.657  14.923  1.00  0.00           H  
ATOM   4360  HB3 PRO   282      45.114  14.210  15.352  1.00  0.00           H  
ATOM   4361  CA  PRO   282      45.842  15.288  17.074  1.00  0.00           C  
ATOM   4362  HA  PRO   282      46.297  14.328  17.324  1.00  0.00           H  
ATOM   4363  C   PRO   282      46.891  16.386  17.272  1.00  0.00           C  
ATOM   4364  O   PRO   282      48.085  16.088  17.345  1.00  0.00           O  
ATOM   4365  N   LYS   283      46.464  17.648  17.406  1.00  0.00           N  
ATOM   4366  H   LYS   283      45.470  17.843  17.376  1.00  0.00           H  
ATOM   4367  CA  LYS   283      47.371  18.758  17.701  1.00  0.00           C  
ATOM   4368  HA  LYS   283      48.229  18.703  17.031  1.00  0.00           H  
ATOM   4369  CB  LYS   283      46.657  20.104  17.472  1.00  0.00           C  
ATOM   4370  HB2 LYS   283      45.847  20.200  18.198  1.00  0.00           H  
ATOM   4371  HB3 LYS   283      47.365  20.910  17.661  1.00  0.00           H  
ATOM   4372  CG  LYS   283      46.059  20.302  16.066  1.00  0.00           C  
ATOM   4373  HG2 LYS   283      45.315  19.526  15.888  1.00  0.00           H  
ATOM   4374  HG3 LYS   283      45.540  21.259  16.059  1.00  0.00           H  
ATOM   4375  CD  LYS   283      47.048  20.288  14.889  1.00  0.00           C  
ATOM   4376  HD2 LYS   283      47.665  19.390  14.925  1.00  0.00           H  
ATOM   4377  HD3 LYS   283      46.463  20.259  13.967  1.00  0.00           H  
ATOM   4378  CE  LYS   283      47.930  21.541  14.862  1.00  0.00           C  
ATOM   4379  HE2 LYS   283      47.285  22.425  14.868  1.00  0.00           H  
ATOM   4380  HE3 LYS   283      48.554  21.572  15.760  1.00  0.00           H  
ATOM   4381  NZ  LYS   283      48.787  21.578  13.654  1.00  0.00           N1+
ATOM   4382  HZ1 LYS   283      48.242  21.509  12.801  1.00  0.00           H  
ATOM   4383  HZ2 LYS   283      49.297  22.454  13.599  1.00  0.00           H  
ATOM   4384  HZ3 LYS   283      49.477  20.832  13.652  1.00  0.00           H  
ATOM   4385  C   LYS   283      47.931  18.619  19.124  1.00  0.00           C  
ATOM   4386  O   LYS   283      49.148  18.689  19.301  1.00  0.00           O  
ATOM   4387  N   ARG   284      47.094  18.282  20.118  1.00  0.00           N  
ATOM   4388  H   ARG   284      46.099  18.226  19.914  1.00  0.00           H  
ATOM   4389  CA  ARG   284      47.551  18.000  21.489  1.00  0.00           C  
ATOM   4390  HA  ARG   284      48.077  18.889  21.831  1.00  0.00           H  
ATOM   4391  CB  ARG   284      46.347  17.773  22.417  1.00  0.00           C  
ATOM   4392  HB2 ARG   284      45.625  18.578  22.274  1.00  0.00           H  
ATOM   4393  HB3 ARG   284      45.871  16.835  22.138  1.00  0.00           H  
ATOM   4394  CG  ARG   284      46.708  17.695  23.911  1.00  0.00           C  
ATOM   4395  HG2 ARG   284      45.797  17.447  24.454  1.00  0.00           H  
ATOM   4396  HG3 ARG   284      47.424  16.889  24.072  1.00  0.00           H  
ATOM   4397  CD  ARG   284      47.289  18.992  24.487  1.00  0.00           C  
ATOM   4398  HD2 ARG   284      48.207  19.238  23.952  1.00  0.00           H  
ATOM   4399  HD3 ARG   284      46.566  19.796  24.344  1.00  0.00           H  
ATOM   4400  NE  ARG   284      47.576  18.869  25.927  1.00  0.00           N  
ATOM   4401  HE  ARG   284      47.027  18.180  26.436  1.00  0.00           H  
ATOM   4402  CZ  ARG   284      48.407  19.639  26.618  1.00  0.00           C  
ATOM   4403  NH1 ARG   284      49.135  20.578  26.054  1.00  0.00           N1+
ATOM   4404 1HH1 ARG   284      49.051  20.808  25.064  1.00  0.00           H  
ATOM   4405 2HH1 ARG   284      49.738  21.134  26.649  1.00  0.00           H  
ATOM   4406  NH2 ARG   284      48.540  19.515  27.920  1.00  0.00           N  
ATOM   4407 1HH2 ARG   284      47.957  18.896  28.471  1.00  0.00           H  
ATOM   4408 2HH2 ARG   284      49.182  20.142  28.393  1.00  0.00           H  
ATOM   4409  C   ARG   284      48.528  16.814  21.559  1.00  0.00           C  
ATOM   4410  O   ARG   284      49.484  16.873  22.323  1.00  0.00           O  
ATOM   4411  N   GLN   285      48.348  15.758  20.761  1.00  0.00           N  
ATOM   4412  H   GLN   285      47.500  15.718  20.204  1.00  0.00           H  
ATOM   4413  CA  GLN   285      49.283  14.626  20.701  1.00  0.00           C  
ATOM   4414  HA  GLN   285      49.478  14.264  21.712  1.00  0.00           H  
ATOM   4415  CB  GLN   285      48.663  13.479  19.884  1.00  0.00           C  
ATOM   4416  HB2 GLN   285      48.279  13.870  18.941  1.00  0.00           H  
ATOM   4417  HB3 GLN   285      49.435  12.741  19.658  1.00  0.00           H  
ATOM   4418  CG  GLN   285      47.534  12.771  20.655  1.00  0.00           C  
ATOM   4419  HG2 GLN   285      47.961  12.277  21.525  1.00  0.00           H  
ATOM   4420  HG3 GLN   285      46.812  13.492  21.028  1.00  0.00           H  
ATOM   4421  CD  GLN   285      46.783  11.756  19.795  1.00  0.00           C  
ATOM   4422  OE1 GLN   285      46.279  12.064  18.724  1.00  0.00           O  
ATOM   4423  NE2 GLN   285      46.656  10.526  20.238  1.00  0.00           N  
ATOM   4424 1HE2 GLN   285      46.092   9.867  19.712  1.00  0.00           H  
ATOM   4425 2HE2 GLN   285      47.052  10.262  21.131  1.00  0.00           H  
ATOM   4426  C   GLN   285      50.648  15.052  20.139  1.00  0.00           C  
ATOM   4427  O   GLN   285      51.669  14.776  20.766  1.00  0.00           O  
ATOM   4428  N   ALA   286      50.683  15.790  19.020  1.00  0.00           N  
ATOM   4429  H   ALA   286      49.815  15.994  18.539  1.00  0.00           H  
ATOM   4430  CA  ALA   286      51.928  16.331  18.463  1.00  0.00           C  
ATOM   4431  HA  ALA   286      52.616  15.506  18.273  1.00  0.00           H  
ATOM   4432  CB  ALA   286      51.597  17.018  17.130  1.00  0.00           C  
ATOM   4433  HB1 ALA   286      51.141  16.305  16.443  1.00  0.00           H  
ATOM   4434  HB2 ALA   286      50.912  17.852  17.290  1.00  0.00           H  
ATOM   4435  HB3 ALA   286      52.513  17.399  16.675  1.00  0.00           H  
ATOM   4436  C   ALA   286      52.632  17.302  19.433  1.00  0.00           C  
ATOM   4437  O   ALA   286      53.860  17.294  19.548  1.00  0.00           O  
ATOM   4438  N   GLU   287      51.848  18.107  20.149  1.00  0.00           N  
ATOM   4439  H   GLU   287      50.859  18.096  19.924  1.00  0.00           H  
ATOM   4440  CA  GLU   287      52.281  19.046  21.182  1.00  0.00           C  
ATOM   4441  HA  GLU   287      53.047  19.700  20.764  1.00  0.00           H  
ATOM   4442  CB  GLU   287      51.056  19.899  21.533  1.00  0.00           C  
ATOM   4443  HB2 GLU   287      50.711  20.372  20.612  1.00  0.00           H  
ATOM   4444  HB3 GLU   287      50.263  19.254  21.901  1.00  0.00           H  
ATOM   4445  CG  GLU   287      51.278  20.998  22.564  1.00  0.00           C  
ATOM   4446  HG2 GLU   287      51.467  20.559  23.544  1.00  0.00           H  
ATOM   4447  HG3 GLU   287      52.134  21.601  22.263  1.00  0.00           H  
ATOM   4448  CD  GLU   287      50.028  21.872  22.612  1.00  0.00           C  
ATOM   4449  OE1 GLU   287      49.851  22.715  21.706  1.00  0.00           O  
ATOM   4450  OE2 GLU   287      49.166  21.695  23.501  1.00  0.00           O1-
ATOM   4451  C   GLU   287      52.875  18.331  22.409  1.00  0.00           C  
ATOM   4452  O   GLU   287      53.931  18.729  22.895  1.00  0.00           O  
ATOM   4453  N   LEU   288      52.270  17.235  22.881  1.00  0.00           N  
ATOM   4454  H   LEU   288      51.390  16.950  22.464  1.00  0.00           H  
ATOM   4455  CA  LEU   288      52.816  16.415  23.970  1.00  0.00           C  
ATOM   4456  HA  LEU   288      53.041  17.061  24.817  1.00  0.00           H  
ATOM   4457  CB  LEU   288      51.769  15.366  24.387  1.00  0.00           C  
ATOM   4458  HB2 LEU   288      51.363  14.908  23.485  1.00  0.00           H  
ATOM   4459  HB3 LEU   288      52.267  14.581  24.958  1.00  0.00           H  
ATOM   4460  CG  LEU   288      50.612  15.922  25.243  1.00  0.00           C  
ATOM   4461  HG  LEU   288      50.209  16.823  24.781  1.00  0.00           H  
ATOM   4462  CD1 LEU   288      49.494  14.872  25.316  1.00  0.00           C  
ATOM   4463 1HD1 LEU   288      48.674  15.244  25.932  1.00  0.00           H  
ATOM   4464 2HD1 LEU   288      49.113  14.666  24.316  1.00  0.00           H  
ATOM   4465 3HD1 LEU   288      49.881  13.950  25.749  1.00  0.00           H  
ATOM   4466  CD2 LEU   288      51.078  16.279  26.663  1.00  0.00           C  
ATOM   4467 1HD2 LEU   288      50.226  16.610  27.258  1.00  0.00           H  
ATOM   4468 2HD2 LEU   288      51.528  15.407  27.137  1.00  0.00           H  
ATOM   4469 3HD2 LEU   288      51.808  17.087  26.634  1.00  0.00           H  
ATOM   4470  C   LEU   288      54.146  15.753  23.582  1.00  0.00           C  
ATOM   4471  O   LEU   288      55.062  15.716  24.405  1.00  0.00           O  
ATOM   4472  N   LEU   289      54.291  15.291  22.333  1.00  0.00           N  
ATOM   4473  H   LEU   289      53.480  15.309  21.721  1.00  0.00           H  
ATOM   4474  CA  LEU   289      55.562  14.776  21.803  1.00  0.00           C  
ATOM   4475  HA  LEU   289      55.968  14.053  22.512  1.00  0.00           H  
ATOM   4476  CB  LEU   289      55.306  14.072  20.455  1.00  0.00           C  
ATOM   4477  HB2 LEU   289      54.791  14.768  19.794  1.00  0.00           H  
ATOM   4478  HB3 LEU   289      56.267  13.834  19.995  1.00  0.00           H  
ATOM   4479  CG  LEU   289      54.479  12.770  20.549  1.00  0.00           C  
ATOM   4480  HG  LEU   289      53.547  12.968  21.078  1.00  0.00           H  
ATOM   4481  CD1 LEU   289      54.127  12.287  19.135  1.00  0.00           C  
ATOM   4482 1HD1 LEU   289      53.555  13.053  18.613  1.00  0.00           H  
ATOM   4483 2HD1 LEU   289      55.037  12.070  18.573  1.00  0.00           H  
ATOM   4484 3HD1 LEU   289      53.521  11.381  19.193  1.00  0.00           H  
ATOM   4485  CD2 LEU   289      55.229  11.658  21.302  1.00  0.00           C  
ATOM   4486 1HD2 LEU   289      56.189  11.462  20.824  1.00  0.00           H  
ATOM   4487 2HD2 LEU   289      55.393  11.948  22.338  1.00  0.00           H  
ATOM   4488 3HD2 LEU   289      54.635  10.744  21.294  1.00  0.00           H  
ATOM   4489  C   LEU   289      56.637  15.870  21.671  1.00  0.00           C  
ATOM   4490  O   LEU   289      57.817  15.581  21.882  1.00  0.00           O  
ATOM   4491  N   GLU   290      56.237  17.116  21.391  1.00  0.00           N  
ATOM   4492  H   GLU   290      55.256  17.258  21.181  1.00  0.00           H  
ATOM   4493  CA  GLU   290      57.111  18.296  21.406  1.00  0.00           C  
ATOM   4494  HA  GLU   290      58.012  18.049  20.849  1.00  0.00           H  
ATOM   4495  CB  GLU   290      56.408  19.460  20.674  1.00  0.00           C  
ATOM   4496  HB2 GLU   290      56.403  19.219  19.610  1.00  0.00           H  
ATOM   4497  HB3 GLU   290      55.371  19.527  20.994  1.00  0.00           H  
ATOM   4498  CG  GLU   290      57.042  20.849  20.865  1.00  0.00           C  
ATOM   4499  HG2 GLU   290      56.805  21.226  21.860  1.00  0.00           H  
ATOM   4500  HG3 GLU   290      58.123  20.771  20.775  1.00  0.00           H  
ATOM   4501  CD  GLU   290      56.548  21.831  19.805  1.00  0.00           C  
ATOM   4502  OE1 GLU   290      55.604  22.614  20.047  1.00  0.00           O  
ATOM   4503  OE2 GLU   290      57.092  21.811  18.676  1.00  0.00           O1-
ATOM   4504  C   GLU   290      57.556  18.646  22.837  1.00  0.00           C  
ATOM   4505  O   GLU   290      58.754  18.800  23.090  1.00  0.00           O  
ATOM   4506  N   ILE   291      56.624  18.712  23.792  1.00  0.00           N  
ATOM   4507  H   ILE   291      55.649  18.616  23.508  1.00  0.00           H  
ATOM   4508  CA  ILE   291      56.916  18.936  25.221  1.00  0.00           C  
ATOM   4509  HA  ILE   291      57.452  19.878  25.332  1.00  0.00           H  
ATOM   4510  CB  ILE   291      55.586  19.040  26.011  1.00  0.00           C  
ATOM   4511  HB  ILE   291      54.978  18.168  25.766  1.00  0.00           H  
ATOM   4512  CG2 ILE   291      55.819  19.041  27.535  1.00  0.00           C  
ATOM   4513 1HG2 ILE   291      54.869  19.126  28.062  1.00  0.00           H  
ATOM   4514 2HG2 ILE   291      56.284  18.108  27.853  1.00  0.00           H  
ATOM   4515 3HG2 ILE   291      56.460  19.878  27.817  1.00  0.00           H  
ATOM   4516  CG1 ILE   291      54.808  20.320  25.613  1.00  0.00           C  
ATOM   4517 2HG1 ILE   291      55.269  21.192  26.077  1.00  0.00           H  
ATOM   4518 3HG1 ILE   291      54.858  20.468  24.536  1.00  0.00           H  
ATOM   4519  CD1 ILE   291      53.323  20.270  25.998  1.00  0.00           C  
ATOM   4520 1HD1 ILE   291      53.204  20.309  27.080  1.00  0.00           H  
ATOM   4521 2HD1 ILE   291      52.813  21.125  25.557  1.00  0.00           H  
ATOM   4522 3HD1 ILE   291      52.867  19.358  25.612  1.00  0.00           H  
ATOM   4523  C   ILE   291      57.854  17.851  25.775  1.00  0.00           C  
ATOM   4524  O   ILE   291      58.771  18.171  26.533  1.00  0.00           O  
ATOM   4525  N   ALA   292      57.676  16.590  25.369  1.00  0.00           N  
ATOM   4526  H   ALA   292      56.880  16.387  24.773  1.00  0.00           H  
ATOM   4527  CA  ALA   292      58.520  15.474  25.794  1.00  0.00           C  
ATOM   4528  HA  ALA   292      58.485  15.419  26.881  1.00  0.00           H  
ATOM   4529  CB  ALA   292      57.943  14.172  25.224  1.00  0.00           C  
ATOM   4530  HB1 ALA   292      58.537  13.329  25.581  1.00  0.00           H  
ATOM   4531  HB2 ALA   292      56.912  14.043  25.550  1.00  0.00           H  
ATOM   4532  HB3 ALA   292      57.977  14.189  24.135  1.00  0.00           H  
ATOM   4533  C   ALA   292      59.999  15.648  25.408  1.00  0.00           C  
ATOM   4534  O   ALA   292      60.871  15.381  26.234  1.00  0.00           O  
ATOM   4535  N   ASP   293      60.305  16.093  24.185  1.00  0.00           N  
ATOM   4536  H   ASP   293      59.547  16.276  23.537  1.00  0.00           H  
ATOM   4537  CA  ASP   293      61.681  16.407  23.762  1.00  0.00           C  
ATOM   4538  HA  ASP   293      62.328  15.564  24.010  1.00  0.00           H  
ATOM   4539  CB  ASP   293      61.741  16.581  22.234  1.00  0.00           C  
ATOM   4540  HB2 ASP   293      61.863  15.596  21.784  1.00  0.00           H  
ATOM   4541  HB3 ASP   293      60.796  16.992  21.880  1.00  0.00           H  
ATOM   4542  CG  ASP   293      62.880  17.501  21.775  1.00  0.00           C  
ATOM   4543  OD1 ASP   293      63.997  17.035  21.462  1.00  0.00           O  
ATOM   4544  OD2 ASP   293      62.650  18.732  21.755  1.00  0.00           O1-
ATOM   4545  C   ASP   293      62.243  17.628  24.510  1.00  0.00           C  
ATOM   4546  O   ASP   293      63.407  17.608  24.909  1.00  0.00           O  
ATOM   4547  N   ILE   294      61.424  18.657  24.764  1.00  0.00           N  
ATOM   4548  H   ILE   294      60.464  18.597  24.432  1.00  0.00           H  
ATOM   4549  CA  ILE   294      61.847  19.815  25.576  1.00  0.00           C  
ATOM   4550  HA  ILE   294      62.739  20.253  25.126  1.00  0.00           H  
ATOM   4551  CB  ILE   294      60.743  20.904  25.625  1.00  0.00           C  
ATOM   4552  HB  ILE   294      59.817  20.451  25.981  1.00  0.00           H  
ATOM   4553  CG2 ILE   294      61.131  22.033  26.600  1.00  0.00           C  
ATOM   4554 1HG2 ILE   294      62.064  22.497  26.278  1.00  0.00           H  
ATOM   4555 2HG2 ILE   294      60.350  22.790  26.634  1.00  0.00           H  
ATOM   4556 3HG2 ILE   294      61.253  21.645  27.611  1.00  0.00           H  
ATOM   4557  CG1 ILE   294      60.499  21.488  24.214  1.00  0.00           C  
ATOM   4558 2HG1 ILE   294      61.373  22.052  23.905  1.00  0.00           H  
ATOM   4559 3HG1 ILE   294      60.376  20.678  23.500  1.00  0.00           H  
ATOM   4560  CD1 ILE   294      59.267  22.392  24.093  1.00  0.00           C  
ATOM   4561 1HD1 ILE   294      58.380  21.866  24.444  1.00  0.00           H  
ATOM   4562 2HD1 ILE   294      59.402  23.306  24.670  1.00  0.00           H  
ATOM   4563 3HD1 ILE   294      59.125  22.663  23.046  1.00  0.00           H  
ATOM   4564  C   ILE   294      62.284  19.328  26.962  1.00  0.00           C  
ATOM   4565  O   ILE   294      63.404  19.613  27.383  1.00  0.00           O  
ATOM   4566  N   CYS   295      61.467  18.498  27.618  1.00  0.00           N  
ATOM   4567  H   CYS   295      60.570  18.285  27.187  1.00  0.00           H  
ATOM   4568  CA  CYS   295      61.770  17.883  28.916  1.00  0.00           C  
ATOM   4569  HA  CYS   295      62.053  18.668  29.619  1.00  0.00           H  
ATOM   4570  CB  CYS   295      60.494  17.197  29.428  1.00  0.00           C  
ATOM   4571  HB2 CYS   295      60.178  16.431  28.717  1.00  0.00           H  
ATOM   4572  HB3 CYS   295      60.710  16.715  30.384  1.00  0.00           H  
ATOM   4573  SG  CYS   295      59.149  18.395  29.667  1.00  0.00           S  
ATOM   4574  HG  CYS   295      58.843  18.552  28.367  1.00  0.00           H  
ATOM   4575  C   CYS   295      62.957  16.893  28.890  1.00  0.00           C  
ATOM   4576  O   CYS   295      63.444  16.498  29.950  1.00  0.00           O  
ATOM   4577  N   GLN   296      63.442  16.480  27.716  1.00  0.00           N  
ATOM   4578  H   GLN   296      62.992  16.819  26.874  1.00  0.00           H  
ATOM   4579  CA  GLN   296      64.616  15.610  27.570  1.00  0.00           C  
ATOM   4580  HA  GLN   296      64.815  15.097  28.513  1.00  0.00           H  
ATOM   4581  CB  GLN   296      64.334  14.544  26.502  1.00  0.00           C  
ATOM   4582  HB2 GLN   296      63.877  15.015  25.632  1.00  0.00           H  
ATOM   4583  HB3 GLN   296      65.272  14.087  26.181  1.00  0.00           H  
ATOM   4584  CG  GLN   296      63.429  13.430  27.044  1.00  0.00           C  
ATOM   4585  HG2 GLN   296      63.979  12.837  27.776  1.00  0.00           H  
ATOM   4586  HG3 GLN   296      62.557  13.857  27.538  1.00  0.00           H  
ATOM   4587  CD  GLN   296      62.961  12.523  25.914  1.00  0.00           C  
ATOM   4588  OE1 GLN   296      63.506  11.451  25.677  1.00  0.00           O  
ATOM   4589  NE2 GLN   296      61.957  12.936  25.175  1.00  0.00           N  
ATOM   4590 1HE2 GLN   296      61.651  12.384  24.380  1.00  0.00           H  
ATOM   4591 2HE2 GLN   296      61.528  13.829  25.386  1.00  0.00           H  
ATOM   4592  C   GLN   296      65.907  16.367  27.236  1.00  0.00           C  
ATOM   4593  O   GLN   296      66.977  15.776  27.373  1.00  0.00           O  
ATOM   4594  N   ARG   297      65.846  17.643  26.835  1.00  0.00           N  
ATOM   4595  H   ARG   297      64.929  18.046  26.670  1.00  0.00           H  
ATOM   4596  CA  ARG   297      67.026  18.501  26.615  1.00  0.00           C  
ATOM   4597  HA  ARG   297      67.935  17.899  26.591  1.00  0.00           H  
ATOM   4598  CB  ARG   297      66.887  19.219  25.263  1.00  0.00           C  
ATOM   4599  HB2 ARG   297      65.939  19.759  25.251  1.00  0.00           H  
ATOM   4600  HB3 ARG   297      67.698  19.944  25.166  1.00  0.00           H  
ATOM   4601  CG  ARG   297      66.951  18.256  24.065  1.00  0.00           C  
ATOM   4602  HG2 ARG   297      67.924  17.762  24.065  1.00  0.00           H  
ATOM   4603  HG3 ARG   297      66.179  17.491  24.159  1.00  0.00           H  
ATOM   4604  CD  ARG   297      66.770  18.968  22.717  1.00  0.00           C  
ATOM   4605  HD2 ARG   297      67.538  19.729  22.594  1.00  0.00           H  
ATOM   4606  HD3 ARG   297      66.908  18.232  21.924  1.00  0.00           H  
ATOM   4607  NE  ARG   297      65.425  19.550  22.579  1.00  0.00           N  
ATOM   4608  HE  ARG   297      64.694  18.898  22.304  1.00  0.00           H  
ATOM   4609  CZ  ARG   297      65.041  20.803  22.790  1.00  0.00           C  
ATOM   4610  NH1 ARG   297      63.768  21.082  22.685  1.00  0.00           N1+
ATOM   4611 1HH1 ARG   297      63.140  20.340  22.383  1.00  0.00           H  
ATOM   4612 2HH1 ARG   297      63.434  22.011  22.929  1.00  0.00           H  
ATOM   4613  NH2 ARG   297      65.852  21.790  23.107  1.00  0.00           N  
ATOM   4614 1HH2 ARG   297      66.856  21.643  23.189  1.00  0.00           H  
ATOM   4615 2HH2 ARG   297      65.488  22.732  23.191  1.00  0.00           H  
ATOM   4616  C   ARG   297      67.184  19.543  27.731  1.00  0.00           C  
ATOM   4617  O   ARG   297      68.274  19.761  28.255  1.00  0.00           O  
ATOM   4618  N   ILE   298      66.084  20.181  28.123  1.00  0.00           N  
ATOM   4619  H   ILE   298      65.200  19.887  27.715  1.00  0.00           H  
ATOM   4620  CA  ILE   298      66.020  21.229  29.149  1.00  0.00           C  
ATOM   4621  HA  ILE   298      66.963  21.782  29.166  1.00  0.00           H  
ATOM   4622  CB  ILE   298      64.863  22.190  28.772  1.00  0.00           C  
ATOM   4623  HB  ILE   298      63.932  21.625  28.830  1.00  0.00           H  
ATOM   4624  CG2 ILE   298      64.712  23.343  29.772  1.00  0.00           C  
ATOM   4625 1HG2 ILE   298      63.835  23.925  29.495  1.00  0.00           H  
ATOM   4626 2HG2 ILE   298      64.549  22.962  30.779  1.00  0.00           H  
ATOM   4627 3HG2 ILE   298      65.598  23.977  29.761  1.00  0.00           H  
ATOM   4628  CG1 ILE   298      64.951  22.753  27.328  1.00  0.00           C  
ATOM   4629 2HG1 ILE   298      64.744  21.950  26.620  1.00  0.00           H  
ATOM   4630 3HG1 ILE   298      64.167  23.500  27.192  1.00  0.00           H  
ATOM   4631  CD1 ILE   298      66.293  23.387  26.939  1.00  0.00           C  
ATOM   4632 1HD1 ILE   298      66.540  24.206  27.613  1.00  0.00           H  
ATOM   4633 2HD1 ILE   298      67.088  22.642  26.965  1.00  0.00           H  
ATOM   4634 3HD1 ILE   298      66.225  23.773  25.922  1.00  0.00           H  
ATOM   4635  C   ILE   298      65.771  20.572  30.521  1.00  0.00           C  
ATOM   4636  O   ILE   298      65.015  19.597  30.570  1.00  0.00           O  
ATOM   4637  N   PRO   299      66.339  21.052  31.646  1.00  0.00           N  
ATOM   4638  CD  PRO   299      65.877  20.622  32.961  1.00  0.00           C  
ATOM   4639  HD2 PRO   299      66.128  19.575  33.138  1.00  0.00           H  
ATOM   4640  HD3 PRO   299      64.796  20.759  33.029  1.00  0.00           H  
ATOM   4641  CG  PRO   299      66.572  21.514  33.984  1.00  0.00           C  
ATOM   4642  HG2 PRO   299      67.459  21.003  34.356  1.00  0.00           H  
ATOM   4643  HG3 PRO   299      65.907  21.782  34.805  1.00  0.00           H  
ATOM   4644  CB  PRO   299      66.980  22.735  33.165  1.00  0.00           C  
ATOM   4645  HB2 PRO   299      67.817  23.264  33.620  1.00  0.00           H  
ATOM   4646  HB3 PRO   299      66.125  23.407  33.065  1.00  0.00           H  
ATOM   4647  CA  PRO   299      67.318  22.133  31.795  1.00  0.00           C  
ATOM   4648  HA  PRO   299      67.183  22.898  31.031  1.00  0.00           H  
ATOM   4649  C   PRO   299      68.785  21.654  31.731  1.00  0.00           C  
ATOM   4650  O   PRO   299      69.683  22.421  32.079  1.00  0.00           O  
ATOM   4651  N   ALA   300      69.055  20.404  31.319  1.00  0.00           N  
ATOM   4652  H   ALA   300      68.304  19.808  31.006  1.00  0.00           H  
ATOM   4653  CA  ALA   300      70.418  19.872  31.213  1.00  0.00           C  
ATOM   4654  HA  ALA   300      70.882  19.887  32.198  1.00  0.00           H  
ATOM   4655  CB  ALA   300      70.338  18.418  30.722  1.00  0.00           C  
ATOM   4656  HB1 ALA   300      69.670  17.834  31.353  1.00  0.00           H  
ATOM   4657  HB2 ALA   300      69.967  18.378  29.697  1.00  0.00           H  
ATOM   4658  HB3 ALA   300      71.331  17.966  30.748  1.00  0.00           H  
ATOM   4659  C   ALA   300      71.296  20.722  30.279  1.00  0.00           C  
ATOM   4660  O   ALA   300      72.406  21.108  30.648  1.00  0.00           O  
ATOM   4661  N   GLU   301      70.766  21.035  29.098  1.00  0.00           N  
ATOM   4662  H   GLU   301      69.830  20.695  28.904  1.00  0.00           H  
ATOM   4663  CA  GLU   301      71.366  21.886  28.075  1.00  0.00           C  
ATOM   4664  HA  GLU   301      72.387  22.133  28.367  1.00  0.00           H  
ATOM   4665  CB  GLU   301      71.410  21.096  26.753  1.00  0.00           C  
ATOM   4666  HB2 GLU   301      70.413  20.713  26.528  1.00  0.00           H  
ATOM   4667  HB3 GLU   301      71.710  21.753  25.937  1.00  0.00           H  
ATOM   4668  CG  GLU   301      72.412  19.933  26.840  1.00  0.00           C  
ATOM   4669  HG2 GLU   301      73.407  20.332  27.038  1.00  0.00           H  
ATOM   4670  HG3 GLU   301      72.140  19.267  27.661  1.00  0.00           H  
ATOM   4671  CD  GLU   301      72.443  19.107  25.558  1.00  0.00           C  
ATOM   4672  OE1 GLU   301      73.534  18.940  24.963  1.00  0.00           O  
ATOM   4673  OE2 GLU   301      71.381  18.591  25.147  1.00  0.00           O1-
ATOM   4674  C   GLU   301      70.561  23.197  27.936  1.00  0.00           C  
ATOM   4675  O   GLU   301      69.384  23.229  28.315  1.00  0.00           O  
ATOM   4676  N   PRO   302      71.178  24.282  27.420  1.00  0.00           N  
ATOM   4677  CD  PRO   302      72.574  24.361  27.010  1.00  0.00           C  
ATOM   4678  HD2 PRO   302      72.839  23.576  26.305  1.00  0.00           H  
ATOM   4679  HD3 PRO   302      73.208  24.300  27.894  1.00  0.00           H  
ATOM   4680  CG  PRO   302      72.750  25.724  26.347  1.00  0.00           C  
ATOM   4681  HG2 PRO   302      72.523  25.648  25.283  1.00  0.00           H  
ATOM   4682  HG3 PRO   302      73.755  26.120  26.501  1.00  0.00           H  
ATOM   4683  CB  PRO   302      71.693  26.578  27.039  1.00  0.00           C  
ATOM   4684  HB2 PRO   302      71.399  27.421  26.417  1.00  0.00           H  
ATOM   4685  HB3 PRO   302      72.078  26.928  27.995  1.00  0.00           H  
ATOM   4686  CA  PRO   302      70.546  25.593  27.293  1.00  0.00           C  
ATOM   4687  HA  PRO   302      70.061  25.855  28.235  1.00  0.00           H  
ATOM   4688  C   PRO   302      69.491  25.628  26.181  1.00  0.00           C  
ATOM   4689  O   PRO   302      69.393  24.726  25.350  1.00  0.00           O  
ATOM   4690  N   CYS   303      68.692  26.697  26.161  1.00  0.00           N  
ATOM   4691  H   CYS   303      68.886  27.448  26.814  1.00  0.00           H  
ATOM   4692  CA  CYS   303      67.530  26.841  25.278  1.00  0.00           C  
ATOM   4693  HA  CYS   303      66.998  25.889  25.237  1.00  0.00           H  
ATOM   4694  CB  CYS   303      66.613  27.905  25.895  1.00  0.00           C  
ATOM   4695  HB2 CYS   303      67.160  28.845  26.010  1.00  0.00           H  
ATOM   4696  HB3 CYS   303      65.746  28.085  25.256  1.00  0.00           H  
ATOM   4697  SG  CYS   303      66.068  27.303  27.512  1.00  0.00           S  
ATOM   4698  HG  CYS   303      67.211  26.692  27.852  1.00  0.00           H  
ATOM   4699  C   CYS   303      67.922  27.218  23.844  1.00  0.00           C  
ATOM   4700  O   CYS   303      68.746  28.113  23.653  1.00  0.00           O  
ATOM   4701  N   LYS   304      67.282  26.611  22.837  1.00  0.00           N  
ATOM   4702  H   LYS   304      66.623  25.867  23.045  1.00  0.00           H  
ATOM   4703  CA  LYS   304      67.451  27.014  21.432  1.00  0.00           C  
ATOM   4704  HA  LYS   304      68.439  27.463  21.302  1.00  0.00           H  
ATOM   4705  CB  LYS   304      67.365  25.790  20.499  1.00  0.00           C  
ATOM   4706  HB2 LYS   304      66.347  25.401  20.496  1.00  0.00           H  
ATOM   4707  HB3 LYS   304      67.601  26.130  19.490  1.00  0.00           H  
ATOM   4708  CG  LYS   304      68.326  24.651  20.861  1.00  0.00           C  
ATOM   4709  HG2 LYS   304      69.324  25.058  21.016  1.00  0.00           H  
ATOM   4710  HG3 LYS   304      67.990  24.169  21.781  1.00  0.00           H  
ATOM   4711  CD  LYS   304      68.375  23.613  19.731  1.00  0.00           C  
ATOM   4712  HD2 LYS   304      67.367  23.244  19.530  1.00  0.00           H  
ATOM   4713  HD3 LYS   304      68.764  24.093  18.830  1.00  0.00           H  
ATOM   4714  CE  LYS   304      69.277  22.434  20.107  1.00  0.00           C  
ATOM   4715  HE2 LYS   304      70.246  22.817  20.443  1.00  0.00           H  
ATOM   4716  HE3 LYS   304      68.817  21.887  20.932  1.00  0.00           H  
ATOM   4717  NZ  LYS   304      69.475  21.526  18.955  1.00  0.00           N1+
ATOM   4718  HZ1 LYS   304      69.997  20.697  19.224  1.00  0.00           H  
ATOM   4719  HZ2 LYS   304      68.582  21.206  18.590  1.00  0.00           H  
ATOM   4720  HZ3 LYS   304      70.002  21.998  18.223  1.00  0.00           H  
ATOM   4721  C   LYS   304      66.415  28.070  21.012  1.00  0.00           C  
ATOM   4722  O   LYS   304      66.788  29.104  20.455  1.00  0.00           O  
ATOM   4723  N   GLY   305      65.125  27.799  21.264  1.00  0.00           N  
ATOM   4724  H   GLY   305      64.926  26.940  21.761  1.00  0.00           H  
ATOM   4725  CA  GLY   305      63.976  28.627  20.862  1.00  0.00           C  
ATOM   4726  HA2 GLY   305      64.306  29.514  20.319  1.00  0.00           H  
ATOM   4727  HA3 GLY   305      63.343  28.041  20.196  1.00  0.00           H  
ATOM   4728  C   GLY   305      63.091  29.076  22.030  1.00  0.00           C  
ATOM   4729  O   GLY   305      63.408  28.854  23.199  1.00  0.00           O  
ATOM   4730  N   LEU   306      61.978  29.745  21.711  1.00  0.00           N  
ATOM   4731  H   LEU   306      61.786  29.915  20.728  1.00  0.00           H  
ATOM   4732  CA  LEU   306      61.079  30.351  22.701  1.00  0.00           C  
ATOM   4733  HA  LEU   306      61.689  30.903  23.415  1.00  0.00           H  
ATOM   4734  CB  LEU   306      60.157  31.339  21.960  1.00  0.00           C  
ATOM   4735  HB2 LEU   306      60.777  32.027  21.380  1.00  0.00           H  
ATOM   4736  HB3 LEU   306      59.544  30.775  21.255  1.00  0.00           H  
ATOM   4737  CG  LEU   306      59.226  32.172  22.866  1.00  0.00           C  
ATOM   4738  HG  LEU   306      58.588  31.501  23.442  1.00  0.00           H  
ATOM   4739  CD1 LEU   306      60.007  33.067  23.842  1.00  0.00           C  
ATOM   4740 1HD1 LEU   306      60.692  33.715  23.294  1.00  0.00           H  
ATOM   4741 2HD1 LEU   306      59.311  33.685  24.412  1.00  0.00           H  
ATOM   4742 3HD1 LEU   306      60.571  32.457  24.545  1.00  0.00           H  
ATOM   4743  CD2 LEU   306      58.317  33.048  21.991  1.00  0.00           C  
ATOM   4744 1HD2 LEU   306      57.633  33.617  22.622  1.00  0.00           H  
ATOM   4745 2HD2 LEU   306      58.917  33.739  21.399  1.00  0.00           H  
ATOM   4746 3HD2 LEU   306      57.732  32.422  21.319  1.00  0.00           H  
ATOM   4747  C   LEU   306      60.293  29.312  23.518  1.00  0.00           C  
ATOM   4748  O   LEU   306      60.082  29.511  24.714  1.00  0.00           O  
ATOM   4749  N   LYS   307      59.894  28.187  22.912  1.00  0.00           N  
ATOM   4750  H   LYS   307      60.141  28.043  21.943  1.00  0.00           H  
ATOM   4751  CA  LYS   307      59.211  27.101  23.633  1.00  0.00           C  
ATOM   4752  HA  LYS   307      58.398  27.527  24.223  1.00  0.00           H  
ATOM   4753  CB  LYS   307      58.603  26.097  22.636  1.00  0.00           C  
ATOM   4754  HB2 LYS   307      59.380  25.742  21.967  1.00  0.00           H  
ATOM   4755  HB3 LYS   307      58.230  25.238  23.193  1.00  0.00           H  
ATOM   4756  CG  LYS   307      57.447  26.676  21.804  1.00  0.00           C  
ATOM   4757  HG2 LYS   307      56.607  26.902  22.462  1.00  0.00           H  
ATOM   4758  HG3 LYS   307      57.773  27.593  21.315  1.00  0.00           H  
ATOM   4759  CD  LYS   307      57.008  25.671  20.731  1.00  0.00           C  
ATOM   4760  HD2 LYS   307      57.846  25.488  20.057  1.00  0.00           H  
ATOM   4761  HD3 LYS   307      56.737  24.730  21.208  1.00  0.00           H  
ATOM   4762  CE  LYS   307      55.810  26.181  19.921  1.00  0.00           C  
ATOM   4763  HE2 LYS   307      54.966  26.344  20.596  1.00  0.00           H  
ATOM   4764  HE3 LYS   307      56.069  27.131  19.450  1.00  0.00           H  
ATOM   4765  NZ  LYS   307      55.416  25.200  18.882  1.00  0.00           N1+
ATOM   4766  HZ1 LYS   307      56.153  25.090  18.189  1.00  0.00           H  
ATOM   4767  HZ2 LYS   307      55.270  24.283  19.298  1.00  0.00           H  
ATOM   4768  HZ3 LYS   307      54.566  25.497  18.404  1.00  0.00           H  
ATOM   4769  C   LYS   307      60.145  26.407  24.643  1.00  0.00           C  
ATOM   4770  O   LYS   307      59.700  26.085  25.745  1.00  0.00           O  
ATOM   4771  N   ASP   308      61.437  26.254  24.313  1.00  0.00           N  
ATOM   4772  H   ASP   308      61.715  26.500  23.369  1.00  0.00           H  
ATOM   4773  CA  ASP   308      62.466  25.826  25.276  1.00  0.00           C  
ATOM   4774  HA  ASP   308      62.197  24.844  25.670  1.00  0.00           H  
ATOM   4775  CB  ASP   308      63.860  25.723  24.618  1.00  0.00           C  
ATOM   4776  HB2 ASP   308      64.124  26.678  24.169  1.00  0.00           H  
ATOM   4777  HB3 ASP   308      64.585  25.527  25.408  1.00  0.00           H  
ATOM   4778  CG  ASP   308      64.032  24.628  23.566  1.00  0.00           C  
ATOM   4779  OD1 ASP   308      63.230  23.674  23.520  1.00  0.00           O  
ATOM   4780  OD2 ASP   308      65.010  24.697  22.784  1.00  0.00           O1-
ATOM   4781  C   ASP   308      62.533  26.804  26.462  1.00  0.00           C  
ATOM   4782  O   ASP   308      62.360  26.399  27.611  1.00  0.00           O  
ATOM   4783  N   ALA   309      62.730  28.101  26.180  1.00  0.00           N  
ATOM   4784  H   ALA   309      62.845  28.355  25.205  1.00  0.00           H  
ATOM   4785  CA  ALA   309      62.932  29.145  27.188  1.00  0.00           C  
ATOM   4786  HA  ALA   309      63.816  28.894  27.775  1.00  0.00           H  
ATOM   4787  CB  ALA   309      63.202  30.466  26.452  1.00  0.00           C  
ATOM   4788  HB1 ALA   309      63.402  31.256  27.176  1.00  0.00           H  
ATOM   4789  HB2 ALA   309      64.071  30.357  25.801  1.00  0.00           H  
ATOM   4790  HB3 ALA   309      62.336  30.748  25.851  1.00  0.00           H  
ATOM   4791  C   ALA   309      61.769  29.271  28.188  1.00  0.00           C  
ATOM   4792  O   ALA   309      62.003  29.387  29.393  1.00  0.00           O  
ATOM   4793  N   MET   310      60.520  29.204  27.710  1.00  0.00           N  
ATOM   4794  H   MET   310      60.403  29.134  26.703  1.00  0.00           H  
ATOM   4795  CA  MET   310      59.322  29.309  28.559  1.00  0.00           C  
ATOM   4796  HA  MET   310      59.433  30.179  29.206  1.00  0.00           H  
ATOM   4797  CB  MET   310      58.074  29.515  27.686  1.00  0.00           C  
ATOM   4798  HB2 MET   310      58.046  28.748  26.911  1.00  0.00           H  
ATOM   4799  HB3 MET   310      57.180  29.409  28.301  1.00  0.00           H  
ATOM   4800  CG  MET   310      58.057  30.905  27.029  1.00  0.00           C  
ATOM   4801  HG2 MET   310      58.960  31.016  26.428  1.00  0.00           H  
ATOM   4802  HG3 MET   310      57.211  30.961  26.347  1.00  0.00           H  
ATOM   4803  SD  MET   310      57.963  32.317  28.161  1.00  0.00           S  
ATOM   4804  CE  MET   310      56.255  32.182  28.751  1.00  0.00           C  
ATOM   4805  HE1 MET   310      55.561  32.217  27.912  1.00  0.00           H  
ATOM   4806  HE2 MET   310      56.116  31.253  29.302  1.00  0.00           H  
ATOM   4807  HE3 MET   310      56.031  33.021  29.415  1.00  0.00           H  
ATOM   4808  C   MET   310      59.133  28.112  29.503  1.00  0.00           C  
ATOM   4809  O   MET   310      58.592  28.288  30.593  1.00  0.00           O  
ATOM   4810  N   GLN   311      59.595  26.913  29.134  1.00  0.00           N  
ATOM   4811  H   GLN   311      60.036  26.817  28.227  1.00  0.00           H  
ATOM   4812  CA  GLN   311      59.564  25.748  30.027  1.00  0.00           C  
ATOM   4813  HA  GLN   311      58.698  25.829  30.689  1.00  0.00           H  
ATOM   4814  CB  GLN   311      59.386  24.479  29.175  1.00  0.00           C  
ATOM   4815  HB2 GLN   311      58.461  24.567  28.603  1.00  0.00           H  
ATOM   4816  HB3 GLN   311      60.214  24.413  28.467  1.00  0.00           H  
ATOM   4817  CG  GLN   311      59.336  23.169  29.987  1.00  0.00           C  
ATOM   4818  HG2 GLN   311      59.169  22.337  29.303  1.00  0.00           H  
ATOM   4819  HG3 GLN   311      60.309  23.017  30.448  1.00  0.00           H  
ATOM   4820  CD  GLN   311      58.252  23.116  31.072  1.00  0.00           C  
ATOM   4821  OE1 GLN   311      57.149  23.631  30.939  1.00  0.00           O  
ATOM   4822  NE2 GLN   311      58.518  22.479  32.191  1.00  0.00           N  
ATOM   4823 1HE2 GLN   311      57.777  22.407  32.876  1.00  0.00           H  
ATOM   4824 2HE2 GLN   311      59.416  22.046  32.343  1.00  0.00           H  
ATOM   4825  C   GLN   311      60.807  25.692  30.933  1.00  0.00           C  
ATOM   4826  O   GLN   311      60.691  25.293  32.090  1.00  0.00           O  
ATOM   4827  N   ALA   312      61.980  26.131  30.461  1.00  0.00           N  
ATOM   4828  H   ALA   312      62.038  26.415  29.486  1.00  0.00           H  
ATOM   4829  CA  ALA   312      63.216  26.188  31.248  1.00  0.00           C  
ATOM   4830  HA  ALA   312      63.465  25.186  31.598  1.00  0.00           H  
ATOM   4831  CB  ALA   312      64.336  26.703  30.337  1.00  0.00           C  
ATOM   4832  HB1 ALA   312      65.291  26.662  30.862  1.00  0.00           H  
ATOM   4833  HB2 ALA   312      64.398  26.093  29.438  1.00  0.00           H  
ATOM   4834  HB3 ALA   312      64.136  27.730  30.034  1.00  0.00           H  
ATOM   4835  C   ALA   312      63.086  27.088  32.481  1.00  0.00           C  
ATOM   4836  O   ALA   312      63.453  26.700  33.596  1.00  0.00           O  
ATOM   4837  N   LYS   313      62.526  28.287  32.302  1.00  0.00           N  
ATOM   4838  H   LYS   313      62.267  28.572  31.361  1.00  0.00           H  
ATOM   4839  CA  LYS   313      62.291  29.204  33.414  1.00  0.00           C  
ATOM   4840  HA  LYS   313      63.222  29.287  33.976  1.00  0.00           H  
ATOM   4841  CB  LYS   313      61.968  30.607  32.874  1.00  0.00           C  
ATOM   4842  HB2 LYS   313      62.058  31.314  33.699  1.00  0.00           H  
ATOM   4843  HB3 LYS   313      62.707  30.877  32.118  1.00  0.00           H  
ATOM   4844  CG  LYS   313      60.561  30.737  32.275  1.00  0.00           C  
ATOM   4845  HG2 LYS   313      60.413  29.998  31.490  1.00  0.00           H  
ATOM   4846  HG3 LYS   313      59.828  30.569  33.065  1.00  0.00           H  
ATOM   4847  CD  LYS   313      60.361  32.141  31.698  1.00  0.00           C  
ATOM   4848  HD2 LYS   313      60.837  32.858  32.365  1.00  0.00           H  
ATOM   4849  HD3 LYS   313      60.828  32.214  30.714  1.00  0.00           H  
ATOM   4850  CE  LYS   313      58.866  32.453  31.608  1.00  0.00           C  
ATOM   4851  HE2 LYS   313      58.426  31.971  30.732  1.00  0.00           H  
ATOM   4852  HE3 LYS   313      58.374  32.043  32.495  1.00  0.00           H  
ATOM   4853  NZ  LYS   313      58.601  33.908  31.597  1.00  0.00           N1+
ATOM   4854  HZ1 LYS   313      58.795  34.361  30.717  1.00  0.00           H  
ATOM   4855  HZ2 LYS   313      57.617  34.071  31.821  1.00  0.00           H  
ATOM   4856  HZ3 LYS   313      59.132  34.380  32.324  1.00  0.00           H  
ATOM   4857  C   LYS   313      61.243  28.665  34.405  1.00  0.00           C  
ATOM   4858  O   LYS   313      61.360  28.928  35.599  1.00  0.00           O  
ATOM   4859  N   PHE   314      60.280  27.848  33.955  1.00  0.00           N  
ATOM   4860  H   PHE   314      60.250  27.626  32.969  1.00  0.00           H  
ATOM   4861  CA  PHE   314      59.290  27.232  34.839  1.00  0.00           C  
ATOM   4862  HA  PHE   314      58.993  27.979  35.576  1.00  0.00           H  
ATOM   4863  CB  PHE   314      58.034  26.862  34.043  1.00  0.00           C  
ATOM   4864  HB2 PHE   314      57.736  27.716  33.431  1.00  0.00           H  
ATOM   4865  HB3 PHE   314      58.260  26.034  33.368  1.00  0.00           H  
ATOM   4866  CG  PHE   314      56.864  26.496  34.938  1.00  0.00           C  
ATOM   4867  CD1 PHE   314      56.268  27.474  35.759  1.00  0.00           C  
ATOM   4868  HD1 PHE   314      56.633  28.492  35.745  1.00  0.00           H  
ATOM   4869  CE1 PHE   314      55.204  27.131  36.612  1.00  0.00           C  
ATOM   4870  HE1 PHE   314      54.761  27.881  37.252  1.00  0.00           H  
ATOM   4871  CZ  PHE   314      54.720  25.812  36.636  1.00  0.00           C  
ATOM   4872  HZ  PHE   314      53.905  25.546  37.295  1.00  0.00           H  
ATOM   4873  CE2 PHE   314      55.299  24.840  35.801  1.00  0.00           C  
ATOM   4874  HE2 PHE   314      54.927  23.828  35.810  1.00  0.00           H  
ATOM   4875  CD2 PHE   314      56.378  25.177  34.965  1.00  0.00           C  
ATOM   4876  HD2 PHE   314      56.829  24.424  34.338  1.00  0.00           H  
ATOM   4877  C   PHE   314      59.866  26.041  35.625  1.00  0.00           C  
ATOM   4878  O   PHE   314      59.647  25.960  36.831  1.00  0.00           O  
ATOM   4879  N   PHE   315      60.691  25.183  35.002  1.00  0.00           N  
ATOM   4880  H   PHE   315      60.803  25.256  33.995  1.00  0.00           H  
ATOM   4881  CA  PHE   315      61.490  24.181  35.726  1.00  0.00           C  
ATOM   4882  HA  PHE   315      60.817  23.494  36.239  1.00  0.00           H  
ATOM   4883  CB  PHE   315      62.386  23.393  34.749  1.00  0.00           C  
ATOM   4884  HB2 PHE   315      62.825  24.087  34.030  1.00  0.00           H  
ATOM   4885  HB3 PHE   315      63.214  22.968  35.318  1.00  0.00           H  
ATOM   4886  CG  PHE   315      61.748  22.229  34.008  1.00  0.00           C  
ATOM   4887  CD1 PHE   315      61.068  21.221  34.719  1.00  0.00           C  
ATOM   4888  HD1 PHE   315      60.939  21.296  35.789  1.00  0.00           H  
ATOM   4889  CE1 PHE   315      60.578  20.085  34.048  1.00  0.00           C  
ATOM   4890  HE1 PHE   315      60.066  19.311  34.604  1.00  0.00           H  
ATOM   4891  CZ  PHE   315      60.783  19.942  32.666  1.00  0.00           C  
ATOM   4892  HZ  PHE   315      60.428  19.058  32.156  1.00  0.00           H  
ATOM   4893  CE2 PHE   315      61.466  20.942  31.952  1.00  0.00           C  
ATOM   4894  HE2 PHE   315      61.638  20.823  30.890  1.00  0.00           H  
ATOM   4895  CD2 PHE   315      61.941  22.085  32.620  1.00  0.00           C  
ATOM   4896  HD2 PHE   315      62.476  22.844  32.067  1.00  0.00           H  
ATOM   4897  C   PHE   315      62.363  24.838  36.809  1.00  0.00           C  
ATOM   4898  O   PHE   315      62.409  24.352  37.938  1.00  0.00           O  
ATOM   4899  N   THR   316      63.012  25.963  36.474  1.00  0.00           N  
ATOM   4900  H   THR   316      62.942  26.267  35.511  1.00  0.00           H  
ATOM   4901  CA  THR   316      63.836  26.758  37.401  1.00  0.00           C  
ATOM   4902  HA  THR   316      64.608  26.113  37.824  1.00  0.00           H  
ATOM   4903  CB  THR   316      64.533  27.903  36.654  1.00  0.00           C  
ATOM   4904  HB  THR   316      63.792  28.604  36.273  1.00  0.00           H  
ATOM   4905  CG2 THR   316      65.525  28.656  37.541  1.00  0.00           C  
ATOM   4906 1HG2 THR   316      66.254  27.963  37.961  1.00  0.00           H  
ATOM   4907 2HG2 THR   316      66.052  29.405  36.949  1.00  0.00           H  
ATOM   4908 3HG2 THR   316      64.999  29.163  38.350  1.00  0.00           H  
ATOM   4909  OG1 THR   316      65.264  27.380  35.571  1.00  0.00           O  
ATOM   4910  HG1 THR   316      64.655  27.093  34.872  1.00  0.00           H  
ATOM   4911  C   THR   316      62.993  27.271  38.568  1.00  0.00           C  
ATOM   4912  O   THR   316      63.350  27.033  39.721  1.00  0.00           O  
ATOM   4913  N   PHE   317      61.868  27.932  38.276  1.00  0.00           N  
ATOM   4914  H   PHE   317      61.667  28.110  37.299  1.00  0.00           H  
ATOM   4915  CA  PHE   317      60.881  28.422  39.243  1.00  0.00           C  
ATOM   4916  HA  PHE   317      61.342  29.227  39.809  1.00  0.00           H  
ATOM   4917  CB  PHE   317      59.674  29.008  38.492  1.00  0.00           C  
ATOM   4918  HB2 PHE   317      60.006  29.871  37.913  1.00  0.00           H  
ATOM   4919  HB3 PHE   317      59.297  28.272  37.786  1.00  0.00           H  
ATOM   4920  CG  PHE   317      58.519  29.429  39.382  1.00  0.00           C  
ATOM   4921  CD1 PHE   317      58.510  30.708  39.967  1.00  0.00           C  
ATOM   4922  HD1 PHE   317      59.322  31.392  39.780  1.00  0.00           H  
ATOM   4923  CE1 PHE   317      57.447  31.099  40.801  1.00  0.00           C  
ATOM   4924  HE1 PHE   317      57.443  32.083  41.246  1.00  0.00           H  
ATOM   4925  CZ  PHE   317      56.393  30.205  41.061  1.00  0.00           C  
ATOM   4926  HZ  PHE   317      55.580  30.503  41.708  1.00  0.00           H  
ATOM   4927  CE2 PHE   317      56.399  28.926  40.478  1.00  0.00           C  
ATOM   4928  HE2 PHE   317      55.591  28.237  40.685  1.00  0.00           H  
ATOM   4929  CD2 PHE   317      57.455  28.540  39.635  1.00  0.00           C  
ATOM   4930  HD2 PHE   317      57.447  27.556  39.191  1.00  0.00           H  
ATOM   4931  C   PHE   317      60.463  27.345  40.254  1.00  0.00           C  
ATOM   4932  O   PHE   317      60.559  27.576  41.460  1.00  0.00           O  
ATOM   4933  N   LEU   318      60.042  26.166  39.772  1.00  0.00           N  
ATOM   4934  H   LEU   318      60.024  26.056  38.763  1.00  0.00           H  
ATOM   4935  CA  LEU   318      59.581  25.040  40.596  1.00  0.00           C  
ATOM   4936  HA  LEU   318      58.715  25.363  41.174  1.00  0.00           H  
ATOM   4937  CB  LEU   318      59.181  23.863  39.682  1.00  0.00           C
[truncated: 757,061 more chars]
