# Supplementary material for: Unravelling the Enantioselective Mechanism of Benzylsuccinate Synthase: Insights into Anaerobic Hydrocarbon Degradation through Multiscale Modeling and Microkinetics
Source: Biochemistry. 2026 Mar 3;65(6):748–63. doi: 10.1021/acs.biochem.5c00699 (PMC13298812; doi:10.1021/acs.biochem.5c00699)
Supplement: Supplementary file 3 [file bi5c00699_si_003.zip › pdb_proS/TS3/TS3a.pdb]

CRYST1  112.573   82.798   91.931  90.00  90.00  90.00 P1            1
ATOM      1  N   VAL     6      31.091  71.934  40.116  1.00  0.00           N1+
ATOM      2  H1  VAL     6      30.951  72.413  41.013  1.00  0.00           H  
ATOM      3  H2  VAL     6      31.937  71.384  40.271  1.00  0.00           H  
ATOM      4  H3  VAL     6      30.320  71.266  40.060  1.00  0.00           H  
ATOM      5  CA  VAL     6      31.181  72.850  38.913  1.00  0.00           C  
ATOM      6  HA  VAL     6      30.183  73.261  38.770  1.00  0.00           H  
ATOM      7  CB  VAL     6      32.103  74.063  39.174  1.00  0.00           C  
ATOM      8  HB  VAL     6      33.013  73.721  39.668  1.00  0.00           H  
ATOM      9  CG1 VAL     6      32.506  74.851  37.916  1.00  0.00           C  
ATOM     10 1HG1 VAL     6      31.617  75.177  37.374  1.00  0.00           H  
ATOM     11 2HG1 VAL     6      33.087  75.729  38.202  1.00  0.00           H  
ATOM     12 3HG1 VAL     6      33.131  74.244  37.262  1.00  0.00           H  
ATOM     13  CG2 VAL     6      31.349  75.022  40.104  1.00  0.00           C  
ATOM     14 1HG2 VAL     6      31.186  74.564  41.078  1.00  0.00           H  
ATOM     15 2HG2 VAL     6      31.927  75.934  40.242  1.00  0.00           H  
ATOM     16 3HG2 VAL     6      30.387  75.291  39.666  1.00  0.00           H  
ATOM     17  C   VAL     6      31.535  72.170  37.562  1.00  0.00           C  
ATOM     18  O   VAL     6      30.922  72.499  36.548  1.00  0.00           O  
ATOM     19  N   SER     7      32.506  71.258  37.533  1.00  0.00           N  
ATOM     20  H   SER     7      33.000  71.049  38.390  1.00  0.00           H  
ATOM     21  CA  SER     7      32.975  70.573  36.311  1.00  0.00           C  
ATOM     22  HA  SER     7      33.485  71.300  35.679  1.00  0.00           H  
ATOM     23  CB  SER     7      33.997  69.496  36.694  1.00  0.00           C  
ATOM     24  HB2 SER     7      33.480  68.680  37.203  1.00  0.00           H  
ATOM     25  HB3 SER     7      34.468  69.099  35.794  1.00  0.00           H  
ATOM     26  OG  SER     7      34.988  70.025  37.558  1.00  0.00           O  
ATOM     27  HG  SER     7      35.047  69.421  38.333  1.00  0.00           H  
ATOM     28  C   SER     7      31.872  69.901  35.468  1.00  0.00           C  
ATOM     29  O   SER     7      30.902  69.365  36.017  1.00  0.00           O  
ATOM     30  N   ALA     8      32.061  69.883  34.143  1.00  0.00           N  
ATOM     31  H   ALA     8      32.863  70.382  33.772  1.00  0.00           H  
ATOM     32  CA  ALA     8      31.189  69.250  33.150  1.00  0.00           C  
ATOM     33  HA  ALA     8      30.590  68.482  33.641  1.00  0.00           H  
ATOM     34  CB  ALA     8      30.254  70.338  32.600  1.00  0.00           C  
ATOM     35  HB1 ALA     8      29.526  69.901  31.918  1.00  0.00           H  
ATOM     36  HB2 ALA     8      29.721  70.822  33.419  1.00  0.00           H  
ATOM     37  HB3 ALA     8      30.837  71.082  32.056  1.00  0.00           H  
ATOM     38  C   ALA     8      31.986  68.570  32.011  1.00  0.00           C  
ATOM     39  O   ALA     8      33.204  68.729  31.915  1.00  0.00           O  
ATOM     40  N   LYS     9      31.302  67.841  31.117  1.00  0.00           N  
ATOM     41  H   LYS     9      30.309  67.717  31.273  1.00  0.00           H  
ATOM     42  CA  LYS     9      31.917  67.143  29.968  1.00  0.00           C  
ATOM     43  HA  LYS     9      32.683  66.468  30.358  1.00  0.00           H  
ATOM     44  CB  LYS     9      30.832  66.285  29.279  1.00  0.00           C  
ATOM     45  HB2 LYS     9      30.448  65.571  30.011  1.00  0.00           H  
ATOM     46  HB3 LYS     9      30.006  66.926  28.971  1.00  0.00           H  
ATOM     47  CG  LYS     9      31.328  65.504  28.046  1.00  0.00           C  
ATOM     48  HG2 LYS     9      31.643  66.211  27.280  1.00  0.00           H  
ATOM     49  HG3 LYS     9      32.178  64.881  28.327  1.00  0.00           H  
ATOM     50  CD  LYS     9      30.212  64.611  27.472  1.00  0.00           C  
ATOM     51  HD2 LYS     9      29.927  63.884  28.235  1.00  0.00           H  
ATOM     52  HD3 LYS     9      29.337  65.223  27.246  1.00  0.00           H  
ATOM     53  CE  LYS     9      30.634  63.841  26.208  1.00  0.00           C  
ATOM     54  HE2 LYS     9      31.555  63.289  26.418  1.00  0.00           H  
ATOM     55  HE3 LYS     9      29.850  63.113  25.971  1.00  0.00           H  
ATOM     56  NZ  LYS     9      30.831  64.735  25.040  1.00  0.00           N1+
ATOM     57  HZ1 LYS     9      30.998  64.228  24.177  1.00  0.00           H  
ATOM     58  HZ2 LYS     9      30.017  65.319  24.868  1.00  0.00           H  
ATOM     59  HZ3 LYS     9      31.613  65.368  25.182  1.00  0.00           H  
ATOM     60  C   LYS     9      32.648  68.091  28.988  1.00  0.00           C  
ATOM     61  O   LYS     9      33.658  67.693  28.408  1.00  0.00           O  
ATOM     62  N   VAL    10      32.170  69.325  28.816  1.00  0.00           N  
ATOM     63  H   VAL    10      31.256  69.523  29.224  1.00  0.00           H  
ATOM     64  CA  VAL    10      32.895  70.435  28.171  1.00  0.00           C  
ATOM     65  HA  VAL    10      33.634  70.015  27.486  1.00  0.00           H  
ATOM     66  CB  VAL    10      31.949  71.335  27.339  1.00  0.00           C  
ATOM     67  HB  VAL    10      31.126  71.666  27.974  1.00  0.00           H  
ATOM     68  CG1 VAL    10      32.655  72.581  26.768  1.00  0.00           C  
ATOM     69 1HG1 VAL    10      31.969  73.138  26.129  1.00  0.00           H  
ATOM     70 2HG1 VAL    10      32.972  73.242  27.575  1.00  0.00           H  
ATOM     71 3HG1 VAL    10      33.527  72.284  26.182  1.00  0.00           H  
ATOM     72  CG2 VAL    10      31.366  70.538  26.157  1.00  0.00           C  
ATOM     73 1HG2 VAL    10      32.170  70.218  25.492  1.00  0.00           H  
ATOM     74 2HG2 VAL    10      30.831  69.658  26.514  1.00  0.00           H  
ATOM     75 3HG2 VAL    10      30.667  71.161  25.597  1.00  0.00           H  
ATOM     76  C   VAL    10      33.634  71.255  29.237  1.00  0.00           C  
ATOM     77  O   VAL    10      33.059  71.614  30.265  1.00  0.00           O  
ATOM     78  N   LEU    11      34.904  71.560  28.961  1.00  0.00           N  
ATOM     79  H   LEU    11      35.279  71.222  28.078  1.00  0.00           H  
ATOM     80  CA  LEU    11      35.826  72.340  29.793  1.00  0.00           C  
ATOM     81  HA  LEU    11      35.299  72.700  30.679  1.00  0.00           H  
ATOM     82  CB  LEU    11      36.959  71.376  30.218  1.00  0.00           C  
ATOM     83  HB2 LEU    11      36.506  70.555  30.778  1.00  0.00           H  
ATOM     84  HB3 LEU    11      37.392  70.946  29.313  1.00  0.00           H  
ATOM     85  CG  LEU    11      38.113  71.956  31.064  1.00  0.00           C  
ATOM     86  HG  LEU    11      38.622  72.731  30.491  1.00  0.00           H  
ATOM     87  CD1 LEU    11      37.628  72.560  32.386  1.00  0.00           C  
ATOM     88 1HD1 LEU    11      38.478  72.957  32.942  1.00  0.00           H  
ATOM     89 2HD1 LEU    11      36.934  73.372  32.189  1.00  0.00           H  
ATOM     90 3HD1 LEU    11      37.131  71.801  32.990  1.00  0.00           H  
ATOM     91  CD2 LEU    11      39.140  70.857  31.375  1.00  0.00           C  
ATOM     92 1HD2 LEU    11      38.680  70.075  31.979  1.00  0.00           H  
ATOM     93 2HD2 LEU    11      39.513  70.423  30.447  1.00  0.00           H  
ATOM     94 3HD2 LEU    11      39.977  71.284  31.927  1.00  0.00           H  
ATOM     95  C   LEU    11      36.343  73.561  29.008  1.00  0.00           C  
ATOM     96  O   LEU    11      36.363  73.558  27.776  1.00  0.00           O  
ATOM     97  N   GLU    12      36.808  74.594  29.714  1.00  0.00           N  
ATOM     98  H   GLU    12      36.733  74.555  30.720  1.00  0.00           H  
ATOM     99  CA  GLU    12      37.529  75.740  29.150  1.00  0.00           C  
ATOM    100  HA  GLU    12      37.745  75.535  28.104  1.00  0.00           H  
ATOM    101  CB  GLU    12      36.642  76.999  29.190  1.00  0.00           C  
ATOM    102  HB2 GLU    12      37.079  77.759  28.539  1.00  0.00           H  
ATOM    103  HB3 GLU    12      35.663  76.740  28.787  1.00  0.00           H  
ATOM    104  CG  GLU    12      36.469  77.601  30.591  1.00  0.00           C  
ATOM    105  HG2 GLU    12      36.395  76.807  31.332  1.00  0.00           H  
ATOM    106  HG3 GLU    12      37.346  78.200  30.830  1.00  0.00           H  
ATOM    107  CD  GLU    12      35.221  78.469  30.682  1.00  0.00           C  
ATOM    108  OE1 GLU    12      34.181  77.972  31.180  1.00  0.00           O  
ATOM    109  OE2 GLU    12      35.263  79.648  30.254  1.00  0.00           O1-
ATOM    110  C   GLU    12      38.881  75.941  29.855  1.00  0.00           C  
ATOM    111  O   GLU    12      38.986  75.769  31.072  1.00  0.00           O  
ATOM    112  N   TYR    13      39.910  76.298  29.080  1.00  0.00           N  
ATOM    113  H   TYR    13      39.744  76.385  28.083  1.00  0.00           H  
ATOM    114  CA  TYR    13      41.305  76.409  29.521  1.00  0.00           C  
ATOM    115  HA  TYR    13      41.328  76.855  30.517  1.00  0.00           H  
ATOM    116  CB  TYR    13      41.908  74.994  29.610  1.00  0.00           C  
ATOM    117  HB2 TYR    13      41.395  74.443  30.399  1.00  0.00           H  
ATOM    118  HB3 TYR    13      41.712  74.473  28.672  1.00  0.00           H  
ATOM    119  CG  TYR    13      43.399  74.943  29.893  1.00  0.00           C  
ATOM    120  CD1 TYR    13      43.905  75.431  31.113  1.00  0.00           C  
ATOM    121  HD1 TYR    13      43.232  75.858  31.842  1.00  0.00           H  
ATOM    122  CE1 TYR    13      45.284  75.375  31.385  1.00  0.00           C  
ATOM    123  HE1 TYR    13      45.665  75.745  32.326  1.00  0.00           H  
ATOM    124  CZ  TYR    13      46.170  74.835  30.426  1.00  0.00           C  
ATOM    125  OH  TYR    13      47.505  74.789  30.682  1.00  0.00           O  
ATOM    126  HH  TYR    13      47.993  74.363  29.967  1.00  0.00           H  
ATOM    127  CE2 TYR    13      45.665  74.348  29.199  1.00  0.00           C  
ATOM    128  HE2 TYR    13      46.335  73.934  28.459  1.00  0.00           H  
ATOM    129  CD2 TYR    13      44.283  74.400  28.939  1.00  0.00           C  
ATOM    130  HD2 TYR    13      43.901  74.017  28.003  1.00  0.00           H  
ATOM    131  C   TYR    13      42.119  77.310  28.570  1.00  0.00           C  
ATOM    132  O   TYR    13      42.138  77.096  27.354  1.00  0.00           O  
ATOM    133  N   LYS    14      42.779  78.336  29.120  1.00  0.00           N  
ATOM    134  H   LYS    14      42.761  78.412  30.135  1.00  0.00           H  
ATOM    135  CA  LYS    14      43.610  79.323  28.404  1.00  0.00           C  
ATOM    136  HA  LYS    14      43.776  80.149  29.098  1.00  0.00           H  
ATOM    137  CB  LYS    14      44.997  78.708  28.099  1.00  0.00           C  
ATOM    138  HB2 LYS    14      44.883  77.748  27.594  1.00  0.00           H  
ATOM    139  HB3 LYS    14      45.550  79.373  27.439  1.00  0.00           H  
ATOM    140  CG  LYS    14      45.821  78.531  29.387  1.00  0.00           C  
ATOM    141  HG2 LYS    14      45.815  79.472  29.938  1.00  0.00           H  
ATOM    142  HG3 LYS    14      45.366  77.763  30.009  1.00  0.00           H  
ATOM    143  CD  LYS    14      47.282  78.155  29.102  1.00  0.00           C  
ATOM    144  HD2 LYS    14      47.326  77.185  28.602  1.00  0.00           H  
ATOM    145  HD3 LYS    14      47.714  78.909  28.442  1.00  0.00           H  
ATOM    146  CE  LYS    14      48.078  78.105  30.416  1.00  0.00           C  
ATOM    147  HE2 LYS    14      47.855  78.999  31.004  1.00  0.00           H  
ATOM    148  HE3 LYS    14      47.758  77.234  30.993  1.00  0.00           H  
ATOM    149  NZ  LYS    14      49.539  78.043  30.176  1.00  0.00           N1+
ATOM    150  HZ1 LYS    14      50.055  77.966  31.050  1.00  0.00           H  
ATOM    151  HZ2 LYS    14      49.786  77.238  29.606  1.00  0.00           H  
ATOM    152  HZ3 LYS    14      49.857  78.875  29.683  1.00  0.00           H  
ATOM    153  C   LYS    14      42.901  79.995  27.198  1.00  0.00           C  
ATOM    154  O   LYS    14      43.523  80.283  26.168  1.00  0.00           O  
ATOM    155  N   GLY    15      41.589  80.241  27.319  1.00  0.00           N  
ATOM    156  H   GLY    15      41.158  80.030  28.213  1.00  0.00           H  
ATOM    157  CA  GLY    15      40.741  80.914  26.319  1.00  0.00           C  
ATOM    158  HA2 GLY    15      39.934  81.432  26.840  1.00  0.00           H  
ATOM    159  HA3 GLY    15      41.334  81.641  25.762  1.00  0.00           H  
ATOM    160  C   GLY    15      40.084  79.988  25.291  1.00  0.00           C  
ATOM    161  O   GLY    15      39.213  80.442  24.547  1.00  0.00           O  
ATOM    162  N   LYS    16      40.469  78.706  25.253  1.00  0.00           N  
ATOM    163  H   LYS    16      41.161  78.395  25.923  1.00  0.00           H  
ATOM    164  CA  LYS    16      39.927  77.694  24.337  1.00  0.00           C  
ATOM    165  HA  LYS    16      39.236  78.177  23.648  1.00  0.00           H  
ATOM    166  CB  LYS    16      41.089  77.115  23.498  1.00  0.00           C  
ATOM    167  HB2 LYS    16      41.486  77.898  22.854  1.00  0.00           H  
ATOM    168  HB3 LYS    16      41.890  76.784  24.161  1.00  0.00           H  
ATOM    169  CG  LYS    16      40.634  75.930  22.632  1.00  0.00           C  
ATOM    170  HG2 LYS    16      40.325  75.143  23.310  1.00  0.00           H  
ATOM    171  HG3 LYS    16      39.785  76.232  22.018  1.00  0.00           H  
ATOM    172  CD  LYS    16      41.722  75.342  21.725  1.00  0.00           C  
ATOM    173  HD2 LYS    16      42.036  76.100  21.006  1.00  0.00           H  
ATOM    174  HD3 LYS    16      42.585  75.059  22.326  1.00  0.00           H  
ATOM    175  CE  LYS    16      41.204  74.112  20.957  1.00  0.00           C  
ATOM    176  HE2 LYS    16      40.374  74.421  20.316  1.00  0.00           H  
ATOM    177  HE3 LYS    16      42.008  73.748  20.311  1.00  0.00           H  
ATOM    178  NZ  LYS    16      40.754  73.017  21.855  1.00  0.00           N1+
ATOM    179  HZ1 LYS    16      41.481  72.782  22.524  1.00  0.00           H  
ATOM    180  HZ2 LYS    16      39.930  73.296  22.381  1.00  0.00           H  
ATOM    181  HZ3 LYS    16      40.512  72.178  21.335  1.00  0.00           H  
ATOM    182  C   LYS    16      39.134  76.604  25.090  1.00  0.00           C  
ATOM    183  O   LYS    16      39.567  76.100  26.130  1.00  0.00           O  
ATOM    184  N   LYS    17      38.001  76.174  24.534  1.00  0.00           N  
ATOM    185  H   LYS    17      37.689  76.629  23.683  1.00  0.00           H  
ATOM    186  CA  LYS    17      37.221  75.025  25.018  1.00  0.00           C  
ATOM    187  HA  LYS    17      37.259  75.016  26.105  1.00  0.00           H  
ATOM    188  CB  LYS    17      35.750  75.193  24.599  1.00  0.00           C  
ATOM    189  HB2 LYS    17      35.695  75.309  23.515  1.00  0.00           H  
ATOM    190  HB3 LYS    17      35.196  74.293  24.875  1.00  0.00           H  
ATOM    191  CG  LYS    17      35.084  76.398  25.284  1.00  0.00           C  
ATOM    192  HG2 LYS    17      35.085  76.245  26.364  1.00  0.00           H  
ATOM    193  HG3 LYS    17      35.645  77.304  25.055  1.00  0.00           H  
ATOM    194  CD  LYS    17      33.637  76.563  24.797  1.00  0.00           C  
ATOM    195  HD2 LYS    17      33.631  76.698  23.714  1.00  0.00           H  
ATOM    196  HD3 LYS    17      33.079  75.653  25.026  1.00  0.00           H  
ATOM    197  CE  LYS    17      32.919  77.748  25.456  1.00  0.00           C  
ATOM    198  HE2 LYS    17      31.892  77.771  25.079  1.00  0.00           H  
ATOM    199  HE3 LYS    17      32.866  77.591  26.536  1.00  0.00           H  
ATOM    200  NZ  LYS    17      33.567  79.051  25.169  1.00  0.00           N1+
ATOM    201  HZ1 LYS    17      32.922  79.818  25.338  1.00  0.00           H  
ATOM    202  HZ2 LYS    17      34.358  79.196  25.789  1.00  0.00           H  
ATOM    203  HZ3 LYS    17      33.879  79.100  24.202  1.00  0.00           H  
ATOM    204  C   LYS    17      37.786  73.667  24.548  1.00  0.00           C  
ATOM    205  O   LYS    17      38.465  73.575  23.520  1.00  0.00           O  
ATOM    206  N   LEU    18      37.472  72.597  25.280  1.00  0.00           N  
ATOM    207  H   LEU    18      36.928  72.743  26.128  1.00  0.00           H  
ATOM    208  CA  LEU    18      37.767  71.207  24.922  1.00  0.00           C  
ATOM    209  HA  LEU    18      37.701  71.121  23.836  1.00  0.00           H  
ATOM    210  CB  LEU    18      39.203  70.793  25.326  1.00  0.00           C  
ATOM    211  HB2 LEU    18      39.372  69.813  24.881  1.00  0.00           H  
ATOM    212  HB3 LEU    18      39.914  71.475  24.860  1.00  0.00           H  
ATOM    213  CG  LEU    18      39.529  70.684  26.836  1.00  0.00           C  
ATOM    214  HG  LEU    18      38.733  70.139  27.344  1.00  0.00           H  
ATOM    215  CD1 LEU    18      40.828  69.882  27.011  1.00  0.00           C  
ATOM    216 1HD1 LEU    18      41.065  69.784  28.071  1.00  0.00           H  
ATOM    217 2HD1 LEU    18      40.707  68.883  26.592  1.00  0.00           H  
ATOM    218 3HD1 LEU    18      41.653  70.386  26.505  1.00  0.00           H  
ATOM    219  CD2 LEU    18      39.712  72.051  27.516  1.00  0.00           C  
ATOM    220 1HD2 LEU    18      38.770  72.590  27.548  1.00  0.00           H  
ATOM    221 2HD2 LEU    18      40.056  71.914  28.541  1.00  0.00           H  
ATOM    222 3HD2 LEU    18      40.449  72.642  26.974  1.00  0.00           H  
ATOM    223  C   LEU    18      36.690  70.277  25.491  1.00  0.00           C  
ATOM    224  O   LEU    18      36.116  70.564  26.538  1.00  0.00           O  
ATOM    225  N   ASN    19      36.401  69.183  24.787  1.00  0.00           N  
ATOM    226  H   ASN    19      36.939  68.998  23.946  1.00  0.00           H  
ATOM    227  CA  ASN    19      35.302  68.269  25.114  1.00  0.00           C  
ATOM    228  HA  ASN    19      34.762  68.636  25.988  1.00  0.00           H  
ATOM    229  CB  ASN    19      34.320  68.256  23.925  1.00  0.00           C  
ATOM    230  HB2 ASN    19      34.087  69.290  23.667  1.00  0.00           H  
ATOM    231  HB3 ASN    19      34.794  67.797  23.056  1.00  0.00           H  
ATOM    232  CG  ASN    19      33.003  67.531  24.202  1.00  0.00           C  
ATOM    233  OD1 ASN    19      32.936  66.562  24.948  1.00  0.00           O  
ATOM    234  ND2 ASN    19      31.917  67.981  23.601  1.00  0.00           N  
ATOM    235 1HD2 ASN    19      31.017  67.563  23.807  1.00  0.00           H  
ATOM    236 2HD2 ASN    19      31.981  68.773  22.982  1.00  0.00           H  
ATOM    237  C   ASN    19      35.838  66.865  25.437  1.00  0.00           C  
ATOM    238  O   ASN    19      36.552  66.263  24.628  1.00  0.00           O  
ATOM    239  N   PHE    20      35.454  66.303  26.588  1.00  0.00           N  
ATOM    240  H   PHE    20      34.873  66.853  27.215  1.00  0.00           H  
ATOM    241  CA  PHE    20      35.756  64.925  26.986  1.00  0.00           C  
ATOM    242  HA  PHE    20      36.774  64.705  26.666  1.00  0.00           H  
ATOM    243  CB  PHE    20      35.727  64.810  28.521  1.00  0.00           C  
ATOM    244  HB2 PHE    20      34.730  65.072  28.880  1.00  0.00           H  
ATOM    245  HB3 PHE    20      35.913  63.773  28.803  1.00  0.00           H  
ATOM    246  CG  PHE    20      36.763  65.671  29.223  1.00  0.00           C  
ATOM    247  CD1 PHE    20      36.367  66.659  30.146  1.00  0.00           C  
ATOM    248  HD1 PHE    20      35.320  66.812  30.368  1.00  0.00           H  
ATOM    249  CE1 PHE    20      37.334  67.450  30.793  1.00  0.00           C  
ATOM    250  HE1 PHE    20      37.020  68.199  31.507  1.00  0.00           H  
ATOM    251  CZ  PHE    20      38.699  67.263  30.516  1.00  0.00           C  
ATOM    252  HZ  PHE    20      39.439  67.870  31.016  1.00  0.00           H  
ATOM    253  CE2 PHE    20      39.100  66.279  29.596  1.00  0.00           C  
ATOM    254  HE2 PHE    20      40.149  66.133  29.385  1.00  0.00           H  
ATOM    255  CD2 PHE    20      38.135  65.481  28.956  1.00  0.00           C  
ATOM    256  HD2 PHE    20      38.454  64.722  28.259  1.00  0.00           H  
ATOM    257  C   PHE    20      34.858  63.901  26.260  1.00  0.00           C  
ATOM    258  O   PHE    20      34.186  63.071  26.877  1.00  0.00           O  
ATOM    259  N   THR    21      34.869  63.948  24.923  1.00  0.00           N  
ATOM    260  H   THR    21      35.390  64.701  24.491  1.00  0.00           H  
ATOM    261  CA  THR    21      34.334  62.914  24.029  1.00  0.00           C  
ATOM    262  HA  THR    21      33.270  62.797  24.212  1.00  0.00           H  
ATOM    263  CB  THR    21      34.541  63.336  22.571  1.00  0.00           C  
ATOM    264  HB  THR    21      35.610  63.395  22.376  1.00  0.00           H  
ATOM    265  CG2 THR    21      33.916  62.370  21.564  1.00  0.00           C  
ATOM    266 1HG2 THR    21      34.608  61.557  21.363  1.00  0.00           H  
ATOM    267 2HG2 THR    21      32.983  61.959  21.943  1.00  0.00           H  
ATOM    268 3HG2 THR    21      33.715  62.879  20.623  1.00  0.00           H  
ATOM    269  OG1 THR    21      33.991  64.615  22.374  1.00  0.00           O  
ATOM    270  HG1 THR    21      33.023  64.506  22.345  1.00  0.00           H  
ATOM    271  C   THR    21      35.079  61.597  24.278  1.00  0.00           C  
ATOM    272  O   THR    21      36.312  61.645  24.343  1.00  0.00           O  
ATOM    273  N   PRO    22      34.390  60.444  24.394  1.00  0.00           N  
ATOM    274  CD  PRO    22      32.948  60.312  24.573  1.00  0.00           C  
ATOM    275  HD2 PRO    22      32.448  60.457  23.616  1.00  0.00           H  
ATOM    276  HD3 PRO    22      32.570  61.020  25.312  1.00  0.00           H  
ATOM    277  CG  PRO    22      32.718  58.886  25.063  1.00  0.00           C  
ATOM    278  HG2 PRO    22      31.747  58.501  24.748  1.00  0.00           H  
ATOM    279  HG3 PRO    22      32.811  58.847  26.148  1.00  0.00           H  
ATOM    280  CB  PRO    22      33.869  58.123  24.413  1.00  0.00           C  
ATOM    281  HB2 PRO    22      33.581  57.868  23.392  1.00  0.00           H  
ATOM    282  HB3 PRO    22      34.134  57.233  24.984  1.00  0.00           H  
ATOM    283  CA  PRO    22      35.020  59.126  24.387  1.00  0.00           C  
ATOM    284  HA  PRO    22      35.613  59.014  25.295  1.00  0.00           H  
ATOM    285  C   PRO    22      35.904  58.928  23.147  1.00  0.00           C  
ATOM    286  O   PRO    22      35.533  59.348  22.055  1.00  0.00           O  
ATOM    287  N   GLU    23      37.073  58.304  23.314  1.00  0.00           N  
ATOM    288  H   GLU    23      37.306  57.973  24.245  1.00  0.00           H  
ATOM    289  CA  GLU    23      38.131  58.246  22.296  1.00  0.00           C  
ATOM    290  HA  GLU    23      38.384  59.266  22.004  1.00  0.00           H  
ATOM    291  CB  GLU    23      39.366  57.604  22.934  1.00  0.00           C  
ATOM    292  HB2 GLU    23      39.581  58.095  23.883  1.00  0.00           H  
ATOM    293  HB3 GLU    23      39.135  56.559  23.136  1.00  0.00           H  
ATOM    294  CG  GLU    23      40.630  57.661  22.075  1.00  0.00           C  
ATOM    295  HG2 GLU    23      40.414  57.360  21.051  1.00  0.00           H  
ATOM    296  HG3 GLU    23      41.029  58.676  22.067  1.00  0.00           H  
ATOM    297  CD  GLU    23      41.645  56.701  22.676  1.00  0.00           C  
ATOM    298  OE1 GLU    23      42.300  57.072  23.674  1.00  0.00           O  
ATOM    299  OE2 GLU    23      41.709  55.524  22.244  1.00  0.00           O1-
ATOM    300  C   GLU    23      37.727  57.471  21.028  1.00  0.00           C  
ATOM    301  O   GLU    23      37.913  57.979  19.921  1.00  0.00           O  
ATOM    302  N   ASP    24      37.161  56.269  21.172  1.00  0.00           N  
ATOM    303  H   ASP    24      36.994  55.932  22.108  1.00  0.00           H  
ATOM    304  CA  ASP    24      36.605  55.476  20.069  1.00  0.00           C  
ATOM    305  HA  ASP    24      37.224  55.622  19.186  1.00  0.00           H  
ATOM    306  CB  ASP    24      36.669  53.977  20.436  1.00  0.00           C  
ATOM    307  HB2 ASP    24      37.698  53.746  20.720  1.00  0.00           H  
ATOM    308  HB3 ASP    24      36.036  53.796  21.305  1.00  0.00           H  
ATOM    309  CG  ASP    24      36.256  53.003  19.318  1.00  0.00           C  
ATOM    310  OD1 ASP    24      36.724  51.837  19.340  1.00  0.00           O  
ATOM    311  OD2 ASP    24      35.465  53.372  18.423  1.00  0.00           O1-
ATOM    312  C   ASP    24      35.154  55.933  19.803  1.00  0.00           C  
ATOM    313  O   ASP    24      34.349  55.915  20.743  1.00  0.00           O  
ATOM    314  N   PRO    25      34.780  56.303  18.557  1.00  0.00           N  
ATOM    315  CD  PRO    25      35.664  56.495  17.411  1.00  0.00           C  
ATOM    316  HD2 PRO    25      35.943  55.526  16.998  1.00  0.00           H  
ATOM    317  HD3 PRO    25      36.555  57.060  17.684  1.00  0.00           H  
ATOM    318  CG  PRO    25      34.852  57.280  16.384  1.00  0.00           C  
ATOM    319  HG2 PRO    25      35.155  57.049  15.363  1.00  0.00           H  
ATOM    320  HG3 PRO    25      34.945  58.349  16.581  1.00  0.00           H  
ATOM    321  CB  PRO    25      33.425  56.826  16.672  1.00  0.00           C  
ATOM    322  HB2 PRO    25      33.250  55.861  16.193  1.00  0.00           H  
ATOM    323  HB3 PRO    25      32.692  57.558  16.336  1.00  0.00           H  
ATOM    324  CA  PRO    25      33.413  56.675  18.195  1.00  0.00           C  
ATOM    325  HA  PRO    25      33.195  57.644  18.648  1.00  0.00           H  
ATOM    326  C   PRO    25      32.337  55.670  18.634  1.00  0.00           C  
ATOM    327  O   PRO    25      31.210  56.079  18.918  1.00  0.00           O  
ATOM    328  N   ALA    26      32.675  54.377  18.745  1.00  0.00           N  
ATOM    329  H   ALA    26      33.628  54.091  18.518  1.00  0.00           H  
ATOM    330  CA  ALA    26      31.757  53.343  19.221  1.00  0.00           C  
ATOM    331  HA  ALA    26      30.855  53.374  18.609  1.00  0.00           H  
ATOM    332  CB  ALA    26      32.428  51.979  19.018  1.00  0.00           C  
ATOM    333  HB1 ALA    26      32.696  51.848  17.969  1.00  0.00           H  
ATOM    334  HB2 ALA    26      33.328  51.905  19.631  1.00  0.00           H  
ATOM    335  HB3 ALA    26      31.738  51.184  19.304  1.00  0.00           H  
ATOM    336  C   ALA    26      31.317  53.541  20.685  1.00  0.00           C  
ATOM    337  O   ALA    26      30.230  53.104  21.050  1.00  0.00           O  
ATOM    338  N   GLU    27      32.088  54.244  21.522  1.00  0.00           N  
ATOM    339  H   GLU    27      32.959  54.632  21.166  1.00  0.00           H  
ATOM    340  CA  GLU    27      31.710  54.532  22.915  1.00  0.00           C  
ATOM    341  HA  GLU    27      31.288  53.627  23.354  1.00  0.00           H  
ATOM    342  CB  GLU    27      32.951  54.913  23.734  1.00  0.00           C  
ATOM    343  HB2 GLU    27      33.524  55.660  23.193  1.00  0.00           H  
ATOM    344  HB3 GLU    27      32.622  55.342  24.681  1.00  0.00           H  
ATOM    345  CG  GLU    27      33.860  53.719  24.036  1.00  0.00           C  
ATOM    346  HG2 GLU    27      33.270  52.928  24.501  1.00  0.00           H  
ATOM    347  HG3 GLU    27      34.277  53.335  23.104  1.00  0.00           H  
ATOM    348  CD  GLU    27      34.991  54.107  24.986  1.00  0.00           C  
ATOM    349  OE1 GLU    27      36.174  53.887  24.642  1.00  0.00           O  
ATOM    350  OE2 GLU    27      34.710  54.558  26.122  1.00  0.00           O1-
ATOM    351  C   GLU    27      30.628  55.624  23.041  1.00  0.00           C  
ATOM    352  O   GLU    27      29.968  55.715  24.081  1.00  0.00           O  
ATOM    353  N   GLU    28      30.382  56.415  21.986  1.00  0.00           N  
ATOM    354  H   GLU    28      30.965  56.319  21.161  1.00  0.00           H  
ATOM    355  CA  GLU    28      29.178  57.255  21.894  1.00  0.00           C  
ATOM    356  HA  GLU    28      28.948  57.637  22.890  1.00  0.00           H  
ATOM    357  CB  GLU    28      29.408  58.480  20.987  1.00  0.00           C  
ATOM    358  HB2 GLU    28      29.657  58.149  19.982  1.00  0.00           H  
ATOM    359  HB3 GLU    28      28.474  59.038  20.937  1.00  0.00           H  
ATOM    360  CG  GLU    28      30.506  59.435  21.485  1.00  0.00           C  
ATOM    361  HG2 GLU    28      30.541  59.399  22.574  1.00  0.00           H  
ATOM    362  HG3 GLU    28      31.475  59.108  21.104  1.00  0.00           H  
ATOM    363  CD  GLU    28      30.241  60.882  21.052  1.00  0.00           C  
ATOM    364  OE1 GLU    28      29.966  61.729  21.937  1.00  0.00           O  
ATOM    365  OE2 GLU    28      30.259  61.187  19.833  1.00  0.00           O1-
ATOM    366  C   GLU    28      27.939  56.454  21.432  1.00  0.00           C  
ATOM    367  O   GLU    28      26.823  56.979  21.502  1.00  0.00           O  
ATOM    368  N   THR    29      28.105  55.194  20.999  1.00  0.00           N  
ATOM    369  H   THR    29      29.050  54.835  20.952  1.00  0.00           H  
ATOM    370  CA  THR    29      27.027  54.277  20.579  1.00  0.00           C  
ATOM    371  HA  THR    29      26.117  54.845  20.385  1.00  0.00           H  
ATOM    372  CB  THR    29      27.430  53.565  19.274  1.00  0.00           C  
ATOM    373  HB  THR    29      28.283  52.910  19.454  1.00  0.00           H  
ATOM    374  CG2 THR    29      26.292  52.743  18.672  1.00  0.00           C  
ATOM    375 1HG2 THR    29      26.029  51.925  19.341  1.00  0.00           H  
ATOM    376 2HG2 THR    29      25.417  53.373  18.509  1.00  0.00           H  
ATOM    377 3HG2 THR    29      26.613  52.317  17.720  1.00  0.00           H  
ATOM    378  OG1 THR    29      27.791  54.535  18.319  1.00  0.00           O  
ATOM    379  HG1 THR    29      28.297  54.088  17.605  1.00  0.00           H  
ATOM    380  C   THR    29      26.709  53.256  21.672  1.00  0.00           C  
ATOM    381  O   THR    29      25.538  53.046  21.987  1.00  0.00           O  
ATOM    382  N   ILE    30      27.735  52.640  22.266  1.00  0.00           N  
ATOM    383  H   ILE    30      28.666  52.892  21.946  1.00  0.00           H  
ATOM    384  CA  ILE    30      27.657  51.526  23.230  1.00  0.00           C  
ATOM    385  HA  ILE    30      26.640  51.134  23.239  1.00  0.00           H  
ATOM    386  CB  ILE    30      28.623  50.384  22.806  1.00  0.00           C  
ATOM    387  HB  ILE    30      29.645  50.734  22.969  1.00  0.00           H  
ATOM    388  CG2 ILE    30      28.393  49.140  23.689  1.00  0.00           C  
ATOM    389 1HG2 ILE    30      29.125  48.365  23.465  1.00  0.00           H  
ATOM    390 2HG2 ILE    30      28.512  49.392  24.738  1.00  0.00           H  
ATOM    391 3HG2 ILE    30      27.390  48.743  23.527  1.00  0.00           H  
ATOM    392  CG1 ILE    30      28.507  49.984  21.317  1.00  0.00           C  
ATOM    393 2HG1 ILE    30      27.544  49.506  21.141  1.00  0.00           H  
ATOM    394 3HG1 ILE    30      28.567  50.868  20.684  1.00  0.00           H  
ATOM    395  CD1 ILE    30      29.632  49.047  20.856  1.00  0.00           C  
ATOM    396 1HD1 ILE    30      29.608  48.967  19.772  1.00  0.00           H  
ATOM    397 2HD1 ILE    30      30.602  49.452  21.150  1.00  0.00           H  
ATOM    398 3HD1 ILE    30      29.503  48.053  21.282  1.00  0.00           H  
ATOM    399  C   ILE    30      28.055  52.017  24.640  1.00  0.00           C  
ATOM    400  O   ILE    30      29.131  52.611  24.772  1.00  0.00           O  
ATOM    401  N   PRO    31      27.270  51.753  25.706  1.00  0.00           N  
ATOM    402  CD  PRO    31      25.946  51.143  25.695  1.00  0.00           C  
ATOM    403  HD2 PRO    31      25.957  50.178  25.187  1.00  0.00           H  
ATOM    404  HD3 PRO    31      25.244  51.819  25.207  1.00  0.00           H  
ATOM    405  CG  PRO    31      25.547  50.955  27.160  1.00  0.00           C  
ATOM    406  HG2 PRO    31      25.837  49.960  27.498  1.00  0.00           H  
ATOM    407  HG3 PRO    31      24.478  51.112  27.312  1.00  0.00           H  
ATOM    408  CB  PRO    31      26.378  52.008  27.891  1.00  0.00           C  
ATOM    409  HB2 PRO    31      26.562  51.735  28.930  1.00  0.00           H  
ATOM    410  HB3 PRO    31      25.872  52.972  27.834  1.00  0.00           H  
ATOM    411  CA  PRO    31      27.672  52.061  27.076  1.00  0.00           C  
ATOM    412  HA  PRO    31      28.087  53.069  27.131  1.00  0.00           H  
ATOM    413  C   PRO    31      28.713  51.052  27.585  1.00  0.00           C  
ATOM    414  O   PRO    31      28.686  49.882  27.206  1.00  0.00           O  
ATOM    415  N   ALA    32      29.610  51.497  28.475  1.00  0.00           N  
ATOM    416  H   ALA    32      29.576  52.474  28.733  1.00  0.00           H  
ATOM    417  CA  ALA    32      30.747  50.719  28.995  1.00  0.00           C  
ATOM    418  HA  ALA    32      31.488  50.599  28.203  1.00  0.00           H  
ATOM    419  CB  ALA    32      31.375  51.541  30.130  1.00  0.00           C  
ATOM    420  HB1 ALA    32      30.651  51.705  30.930  1.00  0.00           H  
ATOM    421  HB2 ALA    32      32.230  51.002  30.542  1.00  0.00           H  
ATOM    422  HB3 ALA    32      31.718  52.505  29.754  1.00  0.00           H  
ATOM    423  C   ALA    32      30.378  49.308  29.497  1.00  0.00           C  
ATOM    424  O   ALA    32      31.093  48.335  29.256  1.00  0.00           O  
ATOM    425  N   ASP    33      29.228  49.186  30.162  1.00  0.00           N  
ATOM    426  H   ASP    33      28.690  50.024  30.315  1.00  0.00           H  
ATOM    427  CA  ASP    33      28.759  47.938  30.765  1.00  0.00           C  
ATOM    428  HA  ASP    33      29.581  47.530  31.355  1.00  0.00           H  
ATOM    429  CB  ASP    33      27.599  48.280  31.713  1.00  0.00           C  
ATOM    430  HB2 ASP    33      27.739  49.287  32.112  1.00  0.00           H  
ATOM    431  HB3 ASP    33      26.657  48.269  31.166  1.00  0.00           H  
ATOM    432  CG  ASP    33      27.541  47.317  32.894  1.00  0.00           C  
ATOM    433  OD1 ASP    33      28.228  47.600  33.905  1.00  0.00           O  
ATOM    434  OD2 ASP    33      26.861  46.272  32.795  1.00  0.00           O1-
ATOM    435  C   ASP    33      28.363  46.877  29.716  1.00  0.00           C  
ATOM    436  O   ASP    33      28.533  45.679  29.950  1.00  0.00           O  
ATOM    437  N   GLU    34      27.904  47.321  28.540  1.00  0.00           N  
ATOM    438  H   GLU    34      27.847  48.325  28.418  1.00  0.00           H  
ATOM    439  CA  GLU    34      27.620  46.477  27.372  1.00  0.00           C  
ATOM    440  HA  GLU    34      27.273  45.504  27.721  1.00  0.00           H  
ATOM    441  CB  GLU    34      26.486  47.120  26.555  1.00  0.00           C  
ATOM    442  HB2 GLU    34      25.669  47.365  27.235  1.00  0.00           H  
ATOM    443  HB3 GLU    34      26.840  48.044  26.099  1.00  0.00           H  
ATOM    444  CG  GLU    34      25.934  46.196  25.460  1.00  0.00           C  
ATOM    445  HG2 GLU    34      26.706  46.027  24.709  1.00  0.00           H  
ATOM    446  HG3 GLU    34      25.663  45.235  25.901  1.00  0.00           H  
ATOM    447  CD  GLU    34      24.703  46.802  24.793  1.00  0.00           C  
ATOM    448  OE1 GLU    34      24.821  47.384  23.692  1.00  0.00           O  
ATOM    449  OE2 GLU    34      23.584  46.714  25.358  1.00  0.00           O1-
ATOM    450  C   GLU    34      28.887  46.252  26.521  1.00  0.00           C  
ATOM    451  O   GLU    34      29.074  45.167  25.968  1.00  0.00           O  
ATOM    452  N   LEU    35      29.817  47.216  26.477  1.00  0.00           N  
ATOM    453  H   LEU    35      29.625  48.102  26.933  1.00  0.00           H  
ATOM    454  CA  LEU    35      31.129  47.024  25.851  1.00  0.00           C  
ATOM    455  HA  LEU    35      30.960  46.701  24.823  1.00  0.00           H  
ATOM    456  CB  LEU    35      31.885  48.368  25.828  1.00  0.00           C  
ATOM    457  HB2 LEU    35      31.265  49.107  25.317  1.00  0.00           H  
ATOM    458  HB3 LEU    35      32.030  48.708  26.854  1.00  0.00           H  
ATOM    459  CG  LEU    35      33.267  48.321  25.140  1.00  0.00           C  
ATOM    460  HG  LEU    35      33.916  47.642  25.695  1.00  0.00           H  
ATOM    461  CD1 LEU    35      33.189  47.840  23.683  1.00  0.00           C  
ATOM    462 1HD1 LEU    35      32.864  46.801  23.642  1.00  0.00           H  
ATOM    463 2HD1 LEU    35      32.492  48.461  23.118  1.00  0.00           H  
ATOM    464 3HD1 LEU    35      34.177  47.900  23.221  1.00  0.00           H  
ATOM    465  CD2 LEU    35      33.904  49.719  25.180  1.00  0.00           C  
ATOM    466 1HD2 LEU    35      33.986  50.060  26.211  1.00  0.00           H  
ATOM    467 2HD2 LEU    35      34.902  49.685  24.744  1.00  0.00           H  
ATOM    468 3HD2 LEU    35      33.291  50.425  24.619  1.00  0.00           H  
ATOM    469  C   LEU    35      31.907  45.898  26.552  1.00  0.00           C  
ATOM    470  O   LEU    35      32.417  45.004  25.882  1.00  0.00           O  
HETATM  471  N   HIP    36      31.892  45.857  27.886  1.00  0.00           N  
HETATM  472  H   HIP    36      31.507  46.646  28.395  1.00  0.00           H  
HETATM  473  CA  HIP    36      32.424  44.730  28.645  1.00  0.00           C  
HETATM  474  HA  HIP    36      33.494  44.658  28.447  1.00  0.00           H  
HETATM  475  CB  HIP    36      32.224  45.015  30.142  1.00  0.00           C  
HETATM  476  HB2 HIP    36      31.167  45.205  30.329  1.00  0.00           H  
HETATM  477  HB3 HIP    36      32.501  44.116  30.695  1.00  0.00           H  
HETATM  478  CG  HIP    36      33.030  46.150  30.718  1.00  0.00           C  
HETATM  479  ND1 HIP    36      32.704  46.865  31.852  1.00  0.00           N  
HETATM  480  HD1 HIP    36      31.869  46.722  32.416  1.00  0.00           H  
HETATM  481  CE1 HIP    36      33.730  47.684  32.147  1.00  0.00           C  
HETATM  482  HE1 HIP    36      33.806  48.309  33.029  1.00  0.00           H  
HETATM  483  NE2 HIP    36      34.695  47.519  31.223  1.00  0.00           N  
HETATM  484  HE2 HIP    36      35.634  47.934  31.273  1.00  0.00           H  
HETATM  485  CD2 HIP    36      34.273  46.558  30.320  1.00  0.00           C  
HETATM  486  HD2 HIP    36      34.852  46.156  29.502  1.00  0.00           H  
HETATM  487  C   HIP    36      31.773  43.368  28.250  1.00  0.00           C  
HETATM  488  O   HIP    36      32.459  42.345  28.204  1.00  0.00           O  
ATOM    489  N   GLU    37      30.471  43.336  27.920  1.00  0.00           N  
ATOM    490  H   GLU    37      29.943  44.199  27.930  1.00  0.00           H  
ATOM    491  CA  GLU    37      29.777  42.121  27.463  1.00  0.00           C  
ATOM    492  HA  GLU    37      30.030  41.304  28.141  1.00  0.00           H  
ATOM    493  CB  GLU    37      28.257  42.360  27.543  1.00  0.00           C  
ATOM    494  HB2 GLU    37      28.020  42.707  28.549  1.00  0.00           H  
ATOM    495  HB3 GLU    37      27.962  43.145  26.850  1.00  0.00           H  
ATOM    496  CG  GLU    37      27.416  41.108  27.265  1.00  0.00           C  
ATOM    497  HG2 GLU    37      28.045  40.226  27.209  1.00  0.00           H  
ATOM    498  HG3 GLU    37      26.742  40.962  28.107  1.00  0.00           H  
ATOM    499  CD  GLU    37      26.579  41.215  25.989  1.00  0.00           C  
ATOM    500  OE1 GLU    37      25.329  41.224  26.108  1.00  0.00           O  
ATOM    501  OE2 GLU    37      27.148  41.223  24.875  1.00  0.00           O1-
ATOM    502  C   GLU    37      30.209  41.705  26.043  1.00  0.00           C  
ATOM    503  O   GLU    37      30.262  40.513  25.727  1.00  0.00           O  
HETATM  504  N   HIP    38      30.544  42.674  25.189  1.00  0.00           N  
HETATM  505  H   HIP    38      30.427  43.638  25.482  1.00  0.00           H  
HETATM  506  CA  HIP    38      31.026  42.434  23.837  1.00  0.00           C  
HETATM  507  HA  HIP    38      30.442  41.632  23.395  1.00  0.00           H  
HETATM  508  CB  HIP    38      30.744  43.692  23.007  1.00  0.00           C  
HETATM  509  HB2 HIP    38      31.227  44.551  23.474  1.00  0.00           H  
HETATM  510  HB3 HIP    38      31.201  43.550  22.025  1.00  0.00           H  
HETATM  511  CG  HIP    38      29.285  44.008  22.779  1.00  0.00           C  
HETATM  512  ND1 HIP    38      28.169  43.346  23.277  1.00  0.00           N  
HETATM  513  HD1 HIP    38      28.149  42.533  23.890  1.00  0.00           H  
HETATM  514  CE1 HIP    38      27.074  43.926  22.753  1.00  0.00           C  
HETATM  515  HE1 HIP    38      26.055  43.590  22.899  1.00  0.00           H  
HETATM  516  NE2 HIP    38      27.456  44.940  21.957  1.00  0.00           N  
HETATM  517  HE2 HIP    38      26.811  45.518  21.404  1.00  0.00           H  
HETATM  518  CD2 HIP    38      28.837  45.000  21.953  1.00  0.00           C  
HETATM  519  HD2 HIP    38      29.453  45.670  21.369  1.00  0.00           H  
HETATM  520  C   HIP    38      32.517  42.003  23.775  1.00  0.00           C  
HETATM  521  O   HIP    38      32.899  41.234  22.887  1.00  0.00           O  
ATOM    522  N   LEU    39      33.370  42.451  24.709  1.00  0.00           N  
ATOM    523  H   LEU    39      33.024  43.118  25.391  1.00  0.00           H  
ATOM    524  CA  LEU    39      34.788  42.062  24.811  1.00  0.00           C  
ATOM    525  HA  LEU    39      35.207  41.972  23.809  1.00  0.00           H  
ATOM    526  CB  LEU    39      35.553  43.170  25.567  1.00  0.00           C  
ATOM    527  HB2 LEU    39      35.052  43.345  26.520  1.00  0.00           H  
ATOM    528  HB3 LEU    39      36.561  42.814  25.786  1.00  0.00           H  
ATOM    529  CG  LEU    39      35.672  44.507  24.801  1.00  0.00           C  
ATOM    530  HG  LEU    39      34.686  44.825  24.461  1.00  0.00           H  
ATOM    531  CD1 LEU    39      36.215  45.584  25.750  1.00  0.00           C  
ATOM    532 1HD1 LEU    39      35.529  45.719  26.587  1.00  0.00           H  
ATOM    533 2HD1 LEU    39      37.190  45.283  26.131  1.00  0.00           H  
ATOM    534 3HD1 LEU    39      36.309  46.533  25.221  1.00  0.00           H  
ATOM    535  CD2 LEU    39      36.593  44.390  23.577  1.00  0.00           C  
ATOM    536 1HD2 LEU    39      36.701  45.366  23.102  1.00  0.00           H  
ATOM    537 2HD2 LEU    39      37.579  44.032  23.879  1.00  0.00           H  
ATOM    538 3HD2 LEU    39      36.169  43.703  22.846  1.00  0.00           H  
ATOM    539  C   LEU    39      34.933  40.671  25.462  1.00  0.00           C  
ATOM    540  O   LEU    39      35.436  40.538  26.577  1.00  0.00           O  
ATOM    541  N   GLN    40      34.422  39.636  24.793  1.00  0.00           N  
ATOM    542  H   GLN    40      34.055  39.829  23.870  1.00  0.00           H  
ATOM    543  CA  GLN    40      34.110  38.340  25.405  1.00  0.00           C  
ATOM    544  HA  GLN    40      33.866  38.513  26.456  1.00  0.00           H  
ATOM    545  CB  GLN    40      32.849  37.759  24.733  1.00  0.00           C  
ATOM    546  HB2 GLN    40      32.532  36.886  25.307  1.00  0.00           H  
ATOM    547  HB3 GLN    40      32.044  38.492  24.784  1.00  0.00           H  
ATOM    548  CG  GLN    40      33.052  37.332  23.264  1.00  0.00           C  
ATOM    549  HG2 GLN    40      33.111  38.215  22.628  1.00  0.00           H  
ATOM    550  HG3 GLN    40      33.986  36.782  23.162  1.00  0.00           H  
ATOM    551  CD  GLN    40      31.920  36.435  22.765  1.00  0.00           C  
ATOM    552  OE1 GLN    40      30.757  36.607  23.113  1.00  0.00           O  
ATOM    553  NE2 GLN    40      32.206  35.426  21.972  1.00  0.00           N  
ATOM    554 1HE2 GLN    40      31.459  34.809  21.681  1.00  0.00           H  
ATOM    555 2HE2 GLN    40      33.161  35.206  21.707  1.00  0.00           H  
ATOM    556  C   GLN    40      35.238  37.291  25.408  1.00  0.00           C  
ATOM    557  O   GLN    40      35.026  36.216  25.972  1.00  0.00           O  
ATOM    558  N   LYS    41      36.395  37.527  24.771  1.00  0.00           N  
ATOM    559  H   LYS    41      36.538  38.436  24.342  1.00  0.00           H  
ATOM    560  CA  LYS    41      37.408  36.476  24.519  1.00  0.00           C  
ATOM    561  HA  LYS    41      37.193  35.644  25.186  1.00  0.00           H  
ATOM    562  CB  LYS    41      37.225  35.937  23.084  1.00  0.00           C  
ATOM    563  HB2 LYS    41      37.861  35.061  22.949  1.00  0.00           H  
ATOM    564  HB3 LYS    41      36.190  35.614  22.963  1.00  0.00           H  
ATOM    565  CG  LYS    41      37.565  36.959  21.987  1.00  0.00           C  
ATOM    566  HG2 LYS    41      36.995  37.872  22.155  1.00  0.00           H  
ATOM    567  HG3 LYS    41      38.629  37.187  22.030  1.00  0.00           H  
ATOM    568  CD  LYS    41      37.227  36.416  20.594  1.00  0.00           C  
ATOM    569  HD2 LYS    41      37.730  35.458  20.454  1.00  0.00           H  
ATOM    570  HD3 LYS    41      36.151  36.250  20.521  1.00  0.00           H  
ATOM    571  CE  LYS    41      37.669  37.362  19.469  1.00  0.00           C  
ATOM    572  HE2 LYS    41      38.751  37.508  19.522  1.00  0.00           H  
ATOM    573  HE3 LYS    41      37.445  36.880  18.515  1.00  0.00           H  
ATOM    574  NZ  LYS    41      36.974  38.668  19.512  1.00  0.00           N1+
ATOM    575  HZ1 LYS    41      35.972  38.537  19.629  1.00  0.00           H  
ATOM    576  HZ2 LYS    41      37.312  39.250  20.268  1.00  0.00           H  
ATOM    577  HZ3 LYS    41      37.119  39.172  18.641  1.00  0.00           H  
ATOM    578  C   LYS    41      38.873  36.903  24.800  1.00  0.00           C  
ATOM    579  O   LYS    41      39.192  38.090  24.668  1.00  0.00           O  
ATOM    580  N   PRO    42      39.773  35.963  25.163  1.00  0.00           N  
ATOM    581  CD  PRO    42      39.477  34.579  25.520  1.00  0.00           C  
ATOM    582  HD2 PRO    42      39.131  34.012  24.655  1.00  0.00           H  
ATOM    583  HD3 PRO    42      38.730  34.552  26.315  1.00  0.00           H  
ATOM    584  CG  PRO    42      40.780  33.983  26.048  1.00  0.00           C  
ATOM    585  HG2 PRO    42      41.297  33.462  25.245  1.00  0.00           H  
ATOM    586  HG3 PRO    42      40.610  33.328  26.901  1.00  0.00           H  
ATOM    587  CB  PRO    42      41.575  35.215  26.455  1.00  0.00           C  
ATOM    588  HB2 PRO    42      42.638  35.021  26.519  1.00  0.00           H  
ATOM    589  HB3 PRO    42      41.204  35.576  27.414  1.00  0.00           H  
ATOM    590  CA  PRO    42      41.201  36.216  25.367  1.00  0.00           C  
ATOM    591  HA  PRO    42      41.363  37.218  25.750  1.00  0.00           H  
ATOM    592  C   PRO    42      41.975  36.057  24.038  1.00  0.00           C  
ATOM    593  O   PRO    42      41.402  36.316  22.980  1.00  0.00           O  
ATOM    594  N   SER    43      43.252  35.646  24.039  1.00  0.00           N  
ATOM    595  H   SER    43      43.741  35.453  24.916  1.00  0.00           H  
ATOM    596  CA  SER    43      43.997  35.427  22.780  1.00  0.00           C  
ATOM    597  HA  SER    43      43.888  36.315  22.158  1.00  0.00           H  
ATOM    598  CB  SER    43      45.505  35.244  23.025  1.00  0.00           C  
ATOM    599  HB2 SER    43      46.012  35.202  22.060  1.00  0.00           H  
ATOM    600  HB3 SER    43      45.889  36.101  23.575  1.00  0.00           H  
ATOM    601  OG  SER    43      45.805  34.062  23.743  1.00  0.00           O  
ATOM    602  HG  SER    43      45.520  34.211  24.679  1.00  0.00           H  
ATOM    603  C   SER    43      43.469  34.251  21.945  1.00  0.00           C  
ATOM    604  O   SER    43      43.395  34.379  20.717  1.00  0.00           O  
ATOM    605  N   THR    44      43.084  33.130  22.582  1.00  0.00           N  
ATOM    606  H   THR    44      43.191  33.084  23.587  1.00  0.00           H  
ATOM    607  CA  THR    44      42.610  31.911  21.906  1.00  0.00           C  
ATOM    608  HA  THR    44      42.140  32.210  20.970  1.00  0.00           H  
ATOM    609  CB  THR    44      43.767  30.951  21.567  1.00  0.00           C  
ATOM    610  HB  THR    44      43.355  30.128  20.987  1.00  0.00           H  
ATOM    611  CG2 THR    44      44.883  31.577  20.733  1.00  0.00           C  
ATOM    612 1HG2 THR    44      45.428  32.317  21.319  1.00  0.00           H  
ATOM    613 2HG2 THR    44      45.573  30.798  20.416  1.00  0.00           H  
ATOM    614 3HG2 THR    44      44.460  32.050  19.848  1.00  0.00           H  
ATOM    615  OG1 THR    44      44.338  30.428  22.744  1.00  0.00           O  
ATOM    616  HG1 THR    44      45.119  29.897  22.484  1.00  0.00           H  
ATOM    617  C   THR    44      41.553  31.167  22.720  1.00  0.00           C  
ATOM    618  O   THR    44      41.482  31.274  23.945  1.00  0.00           O  
ATOM    619  N   ALA    45      40.774  30.321  22.042  1.00  0.00           N  
ATOM    620  H   ALA    45      40.826  30.333  21.030  1.00  0.00           H  
ATOM    621  CA  ALA    45      39.864  29.366  22.678  1.00  0.00           C  
ATOM    622  HA  ALA    45      39.111  29.923  23.239  1.00  0.00           H  
ATOM    623  CB  ALA    45      39.157  28.561  21.579  1.00  0.00           C  
ATOM    624  HB1 ALA    45      38.449  27.865  22.032  1.00  0.00           H  
ATOM    625  HB2 ALA    45      38.611  29.234  20.920  1.00  0.00           H  
ATOM    626  HB3 ALA    45      39.884  27.995  20.994  1.00  0.00           H  
ATOM    627  C   ALA    45      40.594  28.451  23.680  1.00  0.00           C  
ATOM    628  O   ALA    45      40.007  28.079  24.697  1.00  0.00           O  
ATOM    629  N   ARG    46      41.882  28.150  23.450  1.00  0.00           N  
ATOM    630  H   ARG    46      42.299  28.478  22.586  1.00  0.00           H  
ATOM    631  CA  ARG    46      42.728  27.440  24.415  1.00  0.00           C  
ATOM    632  HA  ARG    46      42.268  26.470  24.608  1.00  0.00           H  
ATOM    633  CB  ARG    46      44.135  27.194  23.848  1.00  0.00           C  
ATOM    634  HB2 ARG    46      44.065  26.735  22.860  1.00  0.00           H  
ATOM    635  HB3 ARG    46      44.632  28.154  23.748  1.00  0.00           H  
ATOM    636  CG  ARG    46      44.988  26.289  24.759  1.00  0.00           C  
ATOM    637  HG2 ARG    46      44.687  26.408  25.798  1.00  0.00           H  
ATOM    638  HG3 ARG    46      44.834  25.244  24.485  1.00  0.00           H  
ATOM    639  CD  ARG    46      46.479  26.638  24.694  1.00  0.00           C  
ATOM    640  HD2 ARG    46      46.602  27.710  24.858  1.00  0.00           H  
ATOM    641  HD3 ARG    46      46.989  26.126  25.507  1.00  0.00           H  
ATOM    642  NE  ARG    46      47.090  26.277  23.408  1.00  0.00           N  
ATOM    643  HE  ARG    46      46.983  26.956  22.659  1.00  0.00           H  
ATOM    644  CZ  ARG    46      47.792  25.177  23.154  1.00  0.00           C  
ATOM    645  NH1 ARG    46      48.331  25.012  21.972  1.00  0.00           N1+
ATOM    646 1HH1 ARG    46      48.210  25.697  21.232  1.00  0.00           H  
ATOM    647 2HH1 ARG    46      48.910  24.194  21.800  1.00  0.00           H  
ATOM    648  NH2 ARG    46      47.994  24.230  24.049  1.00  0.00           N  
ATOM    649 1HH2 ARG    46      47.602  24.292  24.979  1.00  0.00           H  
ATOM    650 2HH2 ARG    46      48.486  23.378  23.779  1.00  0.00           H  
ATOM    651  C   ARG    46      42.808  28.195  25.749  1.00  0.00           C  
ATOM    652  O   ARG    46      42.497  27.587  26.773  1.00  0.00           O  
ATOM    653  N   THR    47      43.225  29.473  25.791  1.00  0.00           N  
ATOM    654  H   THR    47      43.383  29.983  24.926  1.00  0.00           H  
ATOM    655  CA  THR    47      43.409  30.189  27.075  1.00  0.00           C  
ATOM    656  HA  THR    47      43.969  29.541  27.748  1.00  0.00           H  
ATOM    657  CB  THR    47      44.228  31.479  26.931  1.00  0.00           C  
ATOM    658  HB  THR    47      44.255  31.990  27.895  1.00  0.00           H  
ATOM    659  CG2 THR    47      45.664  31.179  26.501  1.00  0.00           C  
ATOM    660 1HG2 THR    47      45.668  30.685  25.531  1.00  0.00           H  
ATOM    661 2HG2 THR    47      46.228  32.109  26.425  1.00  0.00           H  
ATOM    662 3HG2 THR    47      46.148  30.538  27.239  1.00  0.00           H  
ATOM    663  OG1 THR    47      43.656  32.335  25.980  1.00  0.00           O  
ATOM    664  HG1 THR    47      44.158  33.179  26.017  1.00  0.00           H  
ATOM    665  C   THR    47      42.081  30.432  27.780  1.00  0.00           C  
ATOM    666  O   THR    47      42.023  30.312  29.001  1.00  0.00           O  
ATOM    667  N   LYS    48      40.991  30.624  27.029  1.00  0.00           N  
ATOM    668  H   LYS    48      41.129  30.773  26.033  1.00  0.00           H  
ATOM    669  CA  LYS    48      39.616  30.618  27.555  1.00  0.00           C  
ATOM    670  HA  LYS    48      39.527  31.416  28.294  1.00  0.00           H  
ATOM    671  CB  LYS    48      38.657  30.910  26.376  1.00  0.00           C  
ATOM    672  HB2 LYS    48      39.106  31.678  25.747  1.00  0.00           H  
ATOM    673  HB3 LYS    48      38.556  30.022  25.752  1.00  0.00           H  
ATOM    674  CG  LYS    48      37.250  31.413  26.747  1.00  0.00           C  
ATOM    675  HG2 LYS    48      37.334  32.332  27.329  1.00  0.00           H  
ATOM    676  HG3 LYS    48      36.731  31.651  25.817  1.00  0.00           H  
ATOM    677  CD  LYS    48      36.407  30.396  27.527  1.00  0.00           C  
ATOM    678  HD2 LYS    48      36.507  29.411  27.066  1.00  0.00           H  
ATOM    679  HD3 LYS    48      36.767  30.360  28.553  1.00  0.00           H  
ATOM    680  CE  LYS    48      34.927  30.791  27.532  1.00  0.00           C  
ATOM    681  HE2 LYS    48      34.811  31.775  27.993  1.00  0.00           H  
ATOM    682  HE3 LYS    48      34.584  30.854  26.495  1.00  0.00           H  
ATOM    683  NZ  LYS    48      34.099  29.796  28.253  1.00  0.00           N1+
ATOM    684  HZ1 LYS    48      33.111  29.965  28.078  1.00  0.00           H  
ATOM    685  HZ2 LYS    48      34.314  28.847  27.949  1.00  0.00           H  
ATOM    686  HZ3 LYS    48      34.235  29.840  29.259  1.00  0.00           H  
ATOM    687  C   LYS    48      39.308  29.286  28.275  1.00  0.00           C  
ATOM    688  O   LYS    48      38.992  29.271  29.468  1.00  0.00           O  
ATOM    689  N   ARG    49      39.445  28.160  27.564  1.00  0.00           N  
ATOM    690  H   ARG    49      39.715  28.254  26.590  1.00  0.00           H  
ATOM    691  CA  ARG    49      39.189  26.800  28.059  1.00  0.00           C  
ATOM    692  HA  ARG    49      38.151  26.745  28.392  1.00  0.00           H  
ATOM    693  CB  ARG    49      39.363  25.844  26.869  1.00  0.00           C  
ATOM    694  HB2 ARG    49      38.669  26.152  26.087  1.00  0.00           H  
ATOM    695  HB3 ARG    49      40.379  25.936  26.480  1.00  0.00           H  
ATOM    696  CG  ARG    49      39.093  24.371  27.199  1.00  0.00           C  
ATOM    697  HG2 ARG    49      39.875  23.996  27.860  1.00  0.00           H  
ATOM    698  HG3 ARG    49      38.135  24.294  27.713  1.00  0.00           H  
ATOM    699  CD  ARG    49      39.038  23.503  25.932  1.00  0.00           C  
ATOM    700  HD2 ARG    49      38.802  22.480  26.230  1.00  0.00           H  
ATOM    701  HD3 ARG    49      38.230  23.848  25.289  1.00  0.00           H  
ATOM    702  NE  ARG    49      40.321  23.493  25.204  1.00  0.00           N  
ATOM    703  HE  ARG    49      41.057  22.925  25.614  1.00  0.00           H  
ATOM    704  CZ  ARG    49      40.607  24.089  24.050  1.00  0.00           C  
ATOM    705  NH1 ARG    49      39.779  24.879  23.400  1.00  0.00           N1+
ATOM    706 1HH1 ARG    49      38.856  25.093  23.764  1.00  0.00           H  
ATOM    707 2HH1 ARG    49      40.055  25.248  22.501  1.00  0.00           H  
ATOM    708  NH2 ARG    49      41.786  23.901  23.508  1.00  0.00           N  
ATOM    709 1HH2 ARG    49      42.473  23.306  23.966  1.00  0.00           H  
ATOM    710 2HH2 ARG    49      41.995  24.329  22.615  1.00  0.00           H  
ATOM    711  C   ARG    49      40.087  26.417  29.249  1.00  0.00           C  
ATOM    712  O   ARG    49      39.617  25.776  30.190  1.00  0.00           O  
ATOM    713  N   LEU    50      41.351  26.846  29.246  1.00  0.00           N  
ATOM    714  H   LEU    50      41.680  27.324  28.415  1.00  0.00           H  
ATOM    715  CA  LEU    50      42.318  26.629  30.327  1.00  0.00           C  
ATOM    716  HA  LEU    50      42.322  25.567  30.576  1.00  0.00           H  
ATOM    717  CB  LEU    50      43.714  27.007  29.781  1.00  0.00           C  
ATOM    718  HB2 LEU    50      43.761  26.693  28.739  1.00  0.00           H  
ATOM    719  HB3 LEU    50      43.834  28.091  29.802  1.00  0.00           H  
ATOM    720  CG  LEU    50      44.919  26.334  30.465  1.00  0.00           C  
ATOM    721  HG  LEU    50      44.802  25.252  30.393  1.00  0.00           H  
ATOM    722  CD1 LEU    50      46.203  26.719  29.716  1.00  0.00           C  
ATOM    723 1HD1 LEU    50      46.351  27.799  29.758  1.00  0.00           H  
ATOM    724 2HD1 LEU    50      47.060  26.221  30.170  1.00  0.00           H  
ATOM    725 3HD1 LEU    50      46.133  26.406  28.673  1.00  0.00           H  
ATOM    726  CD2 LEU    50      45.052  26.713  31.941  1.00  0.00           C  
ATOM    727 1HD2 LEU    50      44.261  26.226  32.509  1.00  0.00           H  
ATOM    728 2HD2 LEU    50      46.008  26.370  32.331  1.00  0.00           H  
ATOM    729 3HD2 LEU    50      44.985  27.793  32.064  1.00  0.00           H  
ATOM    730  C   LEU    50      41.882  27.391  31.594  1.00  0.00           C  
ATOM    731  O   LEU    50      41.666  26.774  32.635  1.00  0.00           O  
ATOM    732  N   LYS    51      41.619  28.702  31.500  1.00  0.00           N  
ATOM    733  H   LYS    51      41.786  29.170  30.614  1.00  0.00           H  
ATOM    734  CA  LYS    51      41.090  29.507  32.617  1.00  0.00           C  
ATOM    735  HA  LYS    51      41.837  29.526  33.414  1.00  0.00           H  
ATOM    736  CB  LYS    51      40.869  30.945  32.105  1.00  0.00           C  
ATOM    737  HB2 LYS    51      41.799  31.305  31.664  1.00  0.00           H  
ATOM    738  HB3 LYS    51      40.108  30.932  31.322  1.00  0.00           H  
ATOM    739  CG  LYS    51      40.434  31.927  33.207  1.00  0.00           C  
ATOM    740  HG2 LYS    51      39.492  31.593  33.645  1.00  0.00           H  
ATOM    741  HG3 LYS    51      41.197  31.956  33.986  1.00  0.00           H  
ATOM    742  CD  LYS    51      40.238  33.340  32.639  1.00  0.00           C  
ATOM    743  HD2 LYS    51      41.188  33.705  32.245  1.00  0.00           H  
ATOM    744  HD3 LYS    51      39.509  33.306  31.827  1.00  0.00           H  
ATOM    745  CE  LYS    51      39.741  34.300  33.726  1.00  0.00           C  
ATOM    746  HE2 LYS    51      38.806  33.915  34.147  1.00  0.00           H  
ATOM    747  HE3 LYS    51      40.483  34.345  34.527  1.00  0.00           H  
ATOM    748  NZ  LYS    51      39.515  35.656  33.176  1.00  0.00           N1+
ATOM    749  HZ1 LYS    51      40.350  36.017  32.723  1.00  0.00           H  
ATOM    750  HZ2 LYS    51      38.791  35.651  32.464  1.00  0.00           H  
ATOM    751  HZ3 LYS    51      39.230  36.307  33.900  1.00  0.00           H  
ATOM    752  C   LYS    51      39.805  28.905  33.226  1.00  0.00           C  
ATOM    753  O   LYS    51      39.654  28.867  34.448  1.00  0.00           O  
ATOM    754  N   GLU    52      38.913  28.376  32.383  1.00  0.00           N  
ATOM    755  H   GLU    52      39.097  28.478  31.392  1.00  0.00           H  
ATOM    756  CA  GLU    52      37.648  27.743  32.781  1.00  0.00           C  
ATOM    757  HA  GLU    52      37.157  28.398  33.502  1.00  0.00           H  
ATOM    758  CB  GLU    52      36.741  27.622  31.547  1.00  0.00           C  
ATOM    759  HB2 GLU    52      37.314  27.176  30.733  1.00  0.00           H  
ATOM    760  HB3 GLU    52      35.902  26.961  31.759  1.00  0.00           H  
ATOM    761  CG  GLU    52      36.170  28.965  31.077  1.00  0.00           C  
ATOM    762  HG2 GLU    52      36.901  29.764  31.207  1.00  0.00           H  
ATOM    763  HG3 GLU    52      35.965  28.865  30.015  1.00  0.00           H  
ATOM    764  CD  GLU    52      34.867  29.344  31.778  1.00  0.00           C  
ATOM    765  OE1 GLU    52      33.890  29.676  31.065  1.00  0.00           O  
ATOM    766  OE2 GLU    52      34.799  29.343  33.030  1.00  0.00           O1-
ATOM    767  C   GLU    52      37.786  26.370  33.475  1.00  0.00           C  
ATOM    768  O   GLU    52      36.767  25.861  33.955  1.00  0.00           O  
ATOM    769  N   ARG    53      38.997  25.785  33.557  1.00  0.00           N  
ATOM    770  H   ARG    53      39.773  26.218  33.070  1.00  0.00           H  
ATOM    771  CA  ARG    53      39.285  24.598  34.383  1.00  0.00           C  
ATOM    772  HA  ARG    53      38.343  24.242  34.801  1.00  0.00           H  
ATOM    773  CB  ARG    53      39.832  23.443  33.520  1.00  0.00           C  
ATOM    774  HB2 ARG    53      39.908  22.569  34.161  1.00  0.00           H  
ATOM    775  HB3 ARG    53      39.105  23.208  32.745  1.00  0.00           H  
ATOM    776  CG  ARG    53      41.204  23.688  32.869  1.00  0.00           C  
ATOM    777  HG2 ARG    53      41.068  24.278  31.965  1.00  0.00           H  
ATOM    778  HG3 ARG    53      41.821  24.257  33.561  1.00  0.00           H  
ATOM    779  CD  ARG    53      41.931  22.377  32.509  1.00  0.00           C  
ATOM    780  HD2 ARG    53      41.877  21.683  33.347  1.00  0.00           H  
ATOM    781  HD3 ARG    53      41.420  21.921  31.661  1.00  0.00           H  
ATOM    782  NE  ARG    53      43.350  22.590  32.155  1.00  0.00           N  
ATOM    783  HE  ARG    53      43.633  22.364  31.208  1.00  0.00           H  
ATOM    784  CZ  ARG    53      44.303  23.078  32.940  1.00  0.00           C  
ATOM    785  NH1 ARG    53      45.472  23.336  32.406  1.00  0.00           N1+
ATOM    786 1HH1 ARG    53      45.642  23.048  31.449  1.00  0.00           H  
ATOM    787 2HH1 ARG    53      46.191  23.815  32.943  1.00  0.00           H  
ATOM    788  NH2 ARG    53      44.119  23.307  34.221  1.00  0.00           N  
ATOM    789 1HH2 ARG    53      43.284  22.963  34.681  1.00  0.00           H  
ATOM    790 2HH2 ARG    53      44.812  23.786  34.795  1.00  0.00           H  
ATOM    791  C   ARG    53      40.200  24.862  35.597  1.00  0.00           C  
ATOM    792  O   ARG    53      40.200  24.056  36.530  1.00  0.00           O  
ATOM    793  N   CYS    54      40.985  25.950  35.615  1.00  0.00           N  
ATOM    794  H   CYS    54      41.004  26.539  34.794  1.00  0.00           H  
ATOM    795  CA  CYS    54      41.903  26.283  36.716  1.00  0.00           C  
ATOM    796  HA  CYS    54      42.669  25.512  36.774  1.00  0.00           H  
ATOM    797  CB  CYS    54      42.603  27.613  36.410  1.00  0.00           C  
ATOM    798  HB2 CYS    54      41.861  28.370  36.144  1.00  0.00           H  
ATOM    799  HB3 CYS    54      43.132  27.960  37.299  1.00  0.00           H  
ATOM    800  SG  CYS    54      43.799  27.410  35.067  1.00  0.00           S  
ATOM    801  HG  CYS    54      44.406  26.303  35.533  1.00  0.00           H  
ATOM    802  C   CYS    54      41.198  26.353  38.085  1.00  0.00           C  
ATOM    803  O   CYS    54      40.350  27.220  38.290  1.00  0.00           O  
ATOM    804  N   ARG    55      41.578  25.476  39.022  1.00  0.00           N  
ATOM    805  H   ARG    55      42.268  24.780  38.762  1.00  0.00           H  
ATOM    806  CA  ARG    55      41.049  25.433  40.394  1.00  0.00           C  
ATOM    807  HA  ARG    55      40.081  25.936  40.414  1.00  0.00           H  
ATOM    808  CB  ARG    55      40.809  23.965  40.784  1.00  0.00           C  
ATOM    809  HB2 ARG    55      40.193  23.516  40.006  1.00  0.00           H  
ATOM    810  HB3 ARG    55      41.759  23.432  40.815  1.00  0.00           H  
ATOM    811  CG  ARG    55      40.087  23.798  42.131  1.00  0.00           C  
ATOM    812  HG2 ARG    55      40.767  24.083  42.933  1.00  0.00           H  
ATOM    813  HG3 ARG    55      39.216  24.455  42.170  1.00  0.00           H  
ATOM    814  CD  ARG    55      39.632  22.347  42.360  1.00  0.00           C  
ATOM    815  HD2 ARG    55      40.473  21.676  42.192  1.00  0.00           H  
ATOM    816  HD3 ARG    55      39.324  22.240  43.398  1.00  0.00           H  
ATOM    817  NE  ARG    55      38.507  21.968  41.484  1.00  0.00           N  
ATOM    818  HE  ARG    55      38.050  22.722  40.973  1.00  0.00           H  
ATOM    819  CZ  ARG    55      38.027  20.745  41.291  1.00  0.00           C  
ATOM    820  NH1 ARG    55      38.454  19.700  41.968  1.00  0.00           N1+
ATOM    821 1HH1 ARG    55      39.090  19.819  42.746  1.00  0.00           H  
ATOM    822 2HH1 ARG    55      38.036  18.799  41.800  1.00  0.00           H  
ATOM    823  NH2 ARG    55      37.081  20.536  40.408  1.00  0.00           N  
ATOM    824 1HH2 ARG    55      36.692  21.294  39.860  1.00  0.00           H  
ATOM    825 2HH2 ARG    55      36.741  19.593  40.250  1.00  0.00           H  
ATOM    826  C   ARG    55      41.999  26.181  41.341  1.00  0.00           C  
ATOM    827  O   ARG    55      43.027  25.655  41.766  1.00  0.00           O  
ATOM    828  N   TRP    56      41.675  27.443  41.619  1.00  0.00           N  
ATOM    829  H   TRP    56      40.834  27.809  41.194  1.00  0.00           H  
ATOM    830  CA  TRP    56      42.549  28.411  42.293  1.00  0.00           C  
ATOM    831  HA  TRP    56      43.534  28.359  41.825  1.00  0.00           H  
ATOM    832  CB  TRP    56      41.982  29.820  42.052  1.00  0.00           C  
ATOM    833  HB2 TRP    56      41.182  29.994  42.773  1.00  0.00           H  
ATOM    834  HB3 TRP    56      42.764  30.553  42.256  1.00  0.00           H  
ATOM    835  CG  TRP    56      41.421  30.082  40.682  1.00  0.00           C  
ATOM    836  CD1 TRP    56      40.105  30.086  40.375  1.00  0.00           C  
ATOM    837  HD1 TRP    56      39.295  29.903  41.074  1.00  0.00           H  
ATOM    838  NE1 TRP    56      39.934  30.362  39.035  1.00  0.00           N  
ATOM    839  HE1 TRP    56      39.023  30.393  38.591  1.00  0.00           H  
ATOM    840  CE2 TRP    56      41.139  30.552  38.397  1.00  0.00           C  
ATOM    841  CZ2 TRP    56      41.482  30.864  37.074  1.00  0.00           C  
ATOM    842  HZ2 TRP    56      40.709  31.026  36.338  1.00  0.00           H  
ATOM    843  CH2 TRP    56      42.840  30.945  36.723  1.00  0.00           C  
ATOM    844  HH2 TRP    56      43.126  31.174  35.707  1.00  0.00           H  
ATOM    845  CZ3 TRP    56      43.828  30.701  37.694  1.00  0.00           C  
ATOM    846  HZ3 TRP    56      44.869  30.730  37.411  1.00  0.00           H  
ATOM    847  CE3 TRP    56      43.469  30.414  39.026  1.00  0.00           C  
ATOM    848  HE3 TRP    56      44.232  30.240  39.765  1.00  0.00           H  
ATOM    849  CD2 TRP    56      42.116  30.342  39.418  1.00  0.00           C  
ATOM    850  C   TRP    56      42.722  28.130  43.801  1.00  0.00           C  
ATOM    851  O   TRP    56      41.752  27.848  44.507  1.00  0.00           O  
ATOM    852  N   LYS    57      43.948  28.250  44.318  1.00  0.00           N  
ATOM    853  H   LYS    57      44.699  28.535  43.693  1.00  0.00           H  
ATOM    854  CA  LYS    57      44.328  27.902  45.700  1.00  0.00           C  
ATOM    855  HA  LYS    57      43.546  27.269  46.117  1.00  0.00           H  
ATOM    856  CB  LYS    57      45.635  27.081  45.686  1.00  0.00           C  
ATOM    857  HB2 LYS    57      46.447  27.669  45.253  1.00  0.00           H  
ATOM    858  HB3 LYS    57      45.900  26.861  46.720  1.00  0.00           H  
ATOM    859  CG  LYS    57      45.507  25.728  44.967  1.00  0.00           C  
ATOM    860  HG2 LYS    57      46.053  24.980  45.543  1.00  0.00           H  
ATOM    861  HG3 LYS    57      44.459  25.429  44.937  1.00  0.00           H  
ATOM    862  CD  LYS    57      46.078  25.730  43.546  1.00  0.00           C  
ATOM    863  HD2 LYS    57      45.639  26.540  42.962  1.00  0.00           H  
ATOM    864  HD3 LYS    57      47.159  25.860  43.592  1.00  0.00           H  
ATOM    865  CE  LYS    57      45.729  24.395  42.887  1.00  0.00           C  
ATOM    866  HE2 LYS    57      45.980  23.582  43.572  1.00  0.00           H  
ATOM    867  HE3 LYS    57      44.651  24.370  42.708  1.00  0.00           H  
ATOM    868  NZ  LYS    57      46.443  24.201  41.610  1.00  0.00           N1+
ATOM    869  HZ1 LYS    57      45.932  23.544  41.022  1.00  0.00           H  
ATOM    870  HZ2 LYS    57      46.534  25.084  41.116  1.00  0.00           H  
ATOM    871  HZ3 LYS    57      47.369  23.828  41.772  1.00  0.00           H  
ATOM    872  C   LYS    57      44.427  29.103  46.666  1.00  0.00           C  
ATOM    873  O   LYS    57      44.892  28.957  47.799  1.00  0.00           O  
HETATM  874  N   HIE    58      44.002  30.299  46.255  1.00  0.00           N  
HETATM  875  H   HIE    58      43.626  30.382  45.321  1.00  0.00           H  
HETATM  876  CA  HIE    58      43.965  31.483  47.122  1.00  0.00           C  
HETATM  877  HA  HIE    58      44.959  31.617  47.554  1.00  0.00           H  
HETATM  878  CB  HIE    58      43.659  32.718  46.261  1.00  0.00           C  
HETATM  879  HB2 HIE    58      43.845  33.614  46.852  1.00  0.00           H  
HETATM  880  HB3 HIE    58      44.326  32.740  45.398  1.00  0.00           H  
HETATM  881  CG  HIE    58      42.235  32.757  45.778  1.00  0.00           C  
HETATM  882  ND1 HIE    58      41.749  32.081  44.661  1.00  0.00           N  
HETATM  883  CE1 HIE    58      40.421  32.281  44.671  1.00  0.00           C  
HETATM  884  HE1 HIE    58      39.730  31.875  43.943  1.00  0.00           H  
HETATM  885  NE2 HIE    58      40.059  33.023  45.733  1.00  0.00           N  
HETATM  886  HE2 HIE    58      39.105  33.220  46.019  1.00  0.00           H  
HETATM  887  CD2 HIE    58      41.194  33.335  46.443  1.00  0.00           C  
HETATM  888  HD2 HIE    58      41.241  33.879  47.376  1.00  0.00           H  
HETATM  889  C   HIE    58      42.959  31.354  48.294  1.00  0.00           C  
HETATM  890  O   HIE    58      41.988  30.589  48.225  1.00  0.00           O  
ATOM    891  N   ALA    59      43.156  32.161  49.338  1.00  0.00           N  
ATOM    892  H   ALA    59      43.972  32.766  49.315  1.00  0.00           H  
ATOM    893  CA  ALA    59      42.219  32.383  50.440  1.00  0.00           C  
ATOM    894  HA  ALA    59      41.238  31.987  50.177  1.00  0.00           H  
ATOM    895  CB  ALA    59      42.723  31.641  51.685  1.00  0.00           C  
ATOM    896  HB1 ALA    59      42.802  30.574  51.476  1.00  0.00           H  
ATOM    897  HB2 ALA    59      43.701  32.023  51.983  1.00  0.00           H  
ATOM    898  HB3 ALA    59      42.021  31.784  52.509  1.00  0.00           H  
ATOM    899  C   ALA    59      42.052  33.890  50.705  1.00  0.00           C  
ATOM    900  O   ALA    59      42.994  34.665  50.537  1.00  0.00           O  
ATOM    901  N   SER    60      40.854  34.290  51.127  1.00  0.00           N  
ATOM    902  H   SER    60      40.126  33.586  51.219  1.00  0.00           H  
ATOM    903  CA  SER    60      40.478  35.696  51.347  1.00  0.00           C  
ATOM    904  HA  SER    60      41.350  36.347  51.273  1.00  0.00           H  
ATOM    905  CB  SER    60      39.459  36.120  50.280  1.00  0.00           C  
ATOM    906  HB2 SER    60      38.596  35.453  50.315  1.00  0.00           H  
ATOM    907  HB3 SER    60      39.114  37.130  50.510  1.00  0.00           H  
ATOM    908  OG  SER    60      39.994  36.116  48.967  1.00  0.00           O  
ATOM    909  HG  SER    60      39.355  36.622  48.424  1.00  0.00           H  
ATOM    910  C   SER    60      39.831  35.953  52.717  1.00  0.00           C  
ATOM    911  O   SER    60      40.023  37.027  53.287  1.00  0.00           O  
ATOM    912  N   ALA    61      39.073  34.983  53.246  1.00  0.00           N  
ATOM    913  H   ALA    61      38.989  34.119  52.719  1.00  0.00           H  
ATOM    914  CA  ALA    61      38.259  35.079  54.461  1.00  0.00           C  
ATOM    915  HA  ALA    61      38.881  35.497  55.256  1.00  0.00           H  
ATOM    916  CB  ALA    61      37.087  36.048  54.219  1.00  0.00           C  
ATOM    917  HB1 ALA    61      36.515  36.170  55.139  1.00  0.00           H  
ATOM    918  HB2 ALA    61      37.459  37.028  53.922  1.00  0.00           H  
ATOM    919  HB3 ALA    61      36.433  35.661  53.434  1.00  0.00           H  
ATOM    920  C   ALA    61      37.823  33.670  54.920  1.00  0.00           C  
ATOM    921  O   ALA    61      36.632  33.331  54.954  1.00  0.00           O  
ATOM    922  N   GLY    62      38.817  32.834  55.236  1.00  0.00           N  
ATOM    923  H   GLY    62      39.759  33.221  55.226  1.00  0.00           H  
ATOM    924  CA  GLY    62      38.672  31.442  55.669  1.00  0.00           C  
ATOM    925  HA2 GLY    62      39.378  31.254  56.477  1.00  0.00           H  
ATOM    926  HA3 GLY    62      37.669  31.262  56.047  1.00  0.00           H  
ATOM    927  C   GLY    62      38.997  30.439  54.562  1.00  0.00           C  
ATOM    928  O   GLY    62      40.174  30.230  54.253  1.00  0.00           O  
ATOM    929  N   GLU    63      37.971  29.761  54.043  1.00  0.00           N  
ATOM    930  H   GLU    63      37.042  30.022  54.359  1.00  0.00           H  
ATOM    931  CA  GLU    63      38.087  28.540  53.234  1.00  0.00           C  
ATOM    932  HA  GLU    63      38.739  27.861  53.785  1.00  0.00           H  
ATOM    933  CB  GLU    63      36.715  27.840  53.131  1.00  0.00           C  
ATOM    934  HB2 GLU    63      36.885  26.822  52.783  1.00  0.00           H  
ATOM    935  HB3 GLU    63      36.265  27.786  54.124  1.00  0.00           H  
ATOM    936  CG  GLU    63      35.730  28.520  52.164  1.00  0.00           C  
ATOM    937  HG2 GLU    63      35.602  29.560  52.468  1.00  0.00           H  
ATOM    938  HG3 GLU    63      36.137  28.516  51.154  1.00  0.00           H  
ATOM    939  CD  GLU    63      34.355  27.848  52.116  1.00  0.00           C  
ATOM    940  OE1 GLU    63      34.210  26.641  52.431  1.00  0.00           O  
ATOM    941  OE2 GLU    63      33.373  28.557  51.796  1.00  0.00           O1-
ATOM    942  C   GLU    63      38.701  28.712  51.831  1.00  0.00           C  
ATOM    943  O   GLU    63      38.773  29.812  51.271  1.00  0.00           O  
ATOM    944  N   PHE    64      39.071  27.570  51.242  1.00  0.00           N  
ATOM    945  H   PHE    64      38.971  26.716  51.770  1.00  0.00           H  
ATOM    946  CA  PHE    64      39.376  27.408  49.821  1.00  0.00           C  
ATOM    947  HA  PHE    64      39.814  28.332  49.442  1.00  0.00           H  
ATOM    948  CB  PHE    64      40.414  26.283  49.661  1.00  0.00           C  
ATOM    949  HB2 PHE    64      39.951  25.331  49.928  1.00  0.00           H  
ATOM    950  HB3 PHE    64      40.699  26.220  48.611  1.00  0.00           H  
ATOM    951  CG  PHE    64      41.677  26.474  50.486  1.00  0.00           C  
ATOM    952  CD1 PHE    64      42.582  27.504  50.168  1.00  0.00           C  
ATOM    953  HD1 PHE    64      42.392  28.149  49.323  1.00  0.00           H  
ATOM    954  CE1 PHE    64      43.738  27.696  50.946  1.00  0.00           C  
ATOM    955  HE1 PHE    64      44.431  28.486  50.695  1.00  0.00           H  
ATOM    956  CZ  PHE    64      43.996  26.858  52.045  1.00  0.00           C  
ATOM    957  HZ  PHE    64      44.888  27.004  52.641  1.00  0.00           H  
ATOM    958  CE2 PHE    64      43.098  25.824  52.363  1.00  0.00           C  
ATOM    959  HE2 PHE    64      43.299  25.170  53.201  1.00  0.00           H  
ATOM    960  CD2 PHE    64      41.941  25.633  51.585  1.00  0.00           C  
ATOM    961  HD2 PHE    64      41.258  24.835  51.833  1.00  0.00           H  
ATOM    962  C   PHE    64      38.096  27.113  49.012  1.00  0.00           C  
ATOM    963  O   PHE    64      37.116  26.587  49.546  1.00  0.00           O  
ATOM    964  N   ILE    65      38.103  27.416  47.708  1.00  0.00           N  
ATOM    965  H   ILE    65      38.954  27.838  47.332  1.00  0.00           H  
ATOM    966  CA  ILE    65      36.910  27.326  46.830  1.00  0.00           C  
ATOM    967  HA  ILE    65      36.087  27.837  47.334  1.00  0.00           H  
ATOM    968  CB  ILE    65      37.140  28.054  45.481  1.00  0.00           C  
ATOM    969  HB  ILE    65      36.195  28.026  44.935  1.00  0.00           H  
ATOM    970  CG2 ILE    65      37.460  29.540  45.726  1.00  0.00           C  
ATOM    971 1HG2 ILE    65      38.456  29.658  46.154  1.00  0.00           H  
ATOM    972 2HG2 ILE    65      37.414  30.092  44.788  1.00  0.00           H  
ATOM    973 3HG2 ILE    65      36.724  29.969  46.407  1.00  0.00           H  
ATOM    974  CG1 ILE    65      38.195  27.348  44.596  1.00  0.00           C  
ATOM    975 2HG1 ILE    65      39.148  27.300  45.119  1.00  0.00           H  
ATOM    976 3HG1 ILE    65      37.869  26.326  44.403  1.00  0.00           H  
ATOM    977  CD1 ILE    65      38.416  28.017  43.234  1.00  0.00           C  
ATOM    978 1HD1 ILE    65      37.460  28.157  42.728  1.00  0.00           H  
ATOM    979 2HD1 ILE    65      38.908  28.980  43.362  1.00  0.00           H  
ATOM    980 3HD1 ILE    65      39.049  27.378  42.619  1.00  0.00           H  
ATOM    981  C   ILE    65      36.396  25.898  46.588  1.00  0.00           C  
ATOM    982  O   ILE    65      35.267  25.728  46.122  1.00  0.00           O  
ATOM    983  N   GLU    66      37.193  24.876  46.906  1.00  0.00           N  
ATOM    984  H   GLU    66      38.093  25.084  47.313  1.00  0.00           H  
ATOM    985  CA  GLU    66      36.878  23.464  46.693  1.00  0.00           C  
ATOM    986  HA  GLU    66      35.829  23.306  46.934  1.00  0.00           H  
ATOM    987  CB  GLU    66      37.108  23.099  45.210  1.00  0.00           C  
ATOM    988  HB2 GLU    66      37.032  23.991  44.587  1.00  0.00           H  
ATOM    989  HB3 GLU    66      38.114  22.702  45.096  1.00  0.00           H  
ATOM    990  CG  GLU    66      36.093  22.087  44.670  1.00  0.00           C  
ATOM    991  HG2 GLU    66      35.111  22.560  44.628  1.00  0.00           H  
ATOM    992  HG3 GLU    66      36.375  21.799  43.657  1.00  0.00           H  
ATOM    993  CD  GLU    66      36.023  20.849  45.547  1.00  0.00           C  
ATOM    994  OE1 GLU    66      37.010  20.078  45.557  1.00  0.00           O  
ATOM    995  OE2 GLU    66      35.029  20.709  46.295  1.00  0.00           O1-
ATOM    996  C   GLU    66      37.733  22.591  47.627  1.00  0.00           C  
ATOM    997  O   GLU    66      38.949  22.773  47.706  1.00  0.00           O  
ATOM    998  N   LYS    67      37.125  21.623  48.320  1.00  0.00           N  
ATOM    999  H   LYS    67      36.137  21.463  48.157  1.00  0.00           H  
ATOM   1000  CA  LYS    67      37.777  20.795  49.347  1.00  0.00           C  
ATOM   1001  HA  LYS    67      38.195  21.480  50.084  1.00  0.00           H  
ATOM   1002  CB  LYS    67      36.712  19.950  50.069  1.00  0.00           C  
ATOM   1003  HB2 LYS    67      37.174  19.510  50.951  1.00  0.00           H  
ATOM   1004  HB3 LYS    67      35.920  20.614  50.415  1.00  0.00           H  
ATOM   1005  CG  LYS    67      36.090  18.822  49.224  1.00  0.00           C  
ATOM   1006  HG2 LYS    67      35.684  19.233  48.302  1.00  0.00           H  
ATOM   1007  HG3 LYS    67      36.856  18.089  48.974  1.00  0.00           H  
ATOM   1008  CD  LYS    67      34.959  18.131  49.998  1.00  0.00           C  
ATOM   1009  HD2 LYS    67      35.356  17.725  50.927  1.00  0.00           H  
ATOM   1010  HD3 LYS    67      34.186  18.865  50.234  1.00  0.00           H  
ATOM   1011  CE  LYS    67      34.347  16.988  49.183  1.00  0.00           C  
ATOM   1012  HE2 LYS    67      34.015  17.379  48.218  1.00  0.00           H  
ATOM   1013  HE3 LYS    67      35.116  16.231  48.997  1.00  0.00           H  
ATOM   1014  NZ  LYS    67      33.201  16.371  49.891  1.00  0.00           N1+
ATOM   1015  HZ1 LYS    67      33.456  16.013  50.806  1.00  0.00           H  
ATOM   1016  HZ2 LYS    67      32.457  17.051  50.034  1.00  0.00           H  
ATOM   1017  HZ3 LYS    67      32.818  15.599  49.357  1.00  0.00           H  
ATOM   1018  C   LYS    67      38.965  19.948  48.846  1.00  0.00           C  
ATOM   1019  O   LYS    67      39.808  19.537  49.648  1.00  0.00           O  
ATOM   1020  N   SER    68      39.076  19.730  47.534  1.00  0.00           N  
ATOM   1021  H   SER    68      38.289  20.007  46.949  1.00  0.00           H  
ATOM   1022  CA  SER    68      40.267  19.158  46.882  1.00  0.00           C  
ATOM   1023  HA  SER    68      40.546  18.238  47.399  1.00  0.00           H  
ATOM   1024  CB  SER    68      39.948  18.787  45.424  1.00  0.00           C  
ATOM   1025  HB2 SER    68      40.860  18.439  44.934  1.00  0.00           H  
ATOM   1026  HB3 SER    68      39.225  17.972  45.419  1.00  0.00           H  
ATOM   1027  OG  SER    68      39.410  19.884  44.699  1.00  0.00           O  
ATOM   1028  HG  SER    68      38.465  19.980  44.993  1.00  0.00           H  
ATOM   1029  C   SER    68      41.509  20.072  46.922  1.00  0.00           C  
ATOM   1030  O   SER    68      42.623  19.569  46.769  1.00  0.00           O  
ATOM   1031  N   VAL    69      41.360  21.382  47.166  1.00  0.00           N  
ATOM   1032  H   VAL    69      40.418  21.753  47.305  1.00  0.00           H  
ATOM   1033  CA  VAL    69      42.486  22.268  47.504  1.00  0.00           C  
ATOM   1034  HA  VAL    69      43.345  22.000  46.888  1.00  0.00           H  
ATOM   1035  CB  VAL    69      42.158  23.757  47.252  1.00  0.00           C  
ATOM   1036  HB  VAL    69      41.273  24.031  47.822  1.00  0.00           H  
ATOM   1037  CG1 VAL    69      43.312  24.668  47.710  1.00  0.00           C  
ATOM   1038 1HG1 VAL    69      43.065  25.706  47.499  1.00  0.00           H  
ATOM   1039 2HG1 VAL    69      43.467  24.581  48.785  1.00  0.00           H  
ATOM   1040 3HG1 VAL    69      44.235  24.396  47.197  1.00  0.00           H  
ATOM   1041  CG2 VAL    69      41.863  24.013  45.763  1.00  0.00           C  
ATOM   1042 1HG2 VAL    69      41.666  25.073  45.600  1.00  0.00           H  
ATOM   1043 2HG2 VAL    69      42.713  23.707  45.153  1.00  0.00           H  
ATOM   1044 3HG2 VAL    69      40.981  23.450  45.453  1.00  0.00           H  
ATOM   1045  C   VAL    69      42.831  22.039  48.975  1.00  0.00           C  
ATOM   1046  O   VAL    69      42.013  22.322  49.850  1.00  0.00           O  
ATOM   1047  N   THR    70      44.033  21.513  49.244  1.00  0.00           N  
ATOM   1048  H   THR    70      44.652  21.326  48.467  1.00  0.00           H  
ATOM   1049  CA  THR    70      44.438  21.007  50.564  1.00  0.00           C  
ATOM   1050  HA  THR    70      44.206  21.770  51.305  1.00  0.00           H  
ATOM   1051  CB  THR    70      43.601  19.764  50.914  1.00  0.00           C  
ATOM   1052  HB  THR    70      42.557  19.973  50.674  1.00  0.00           H  
ATOM   1053  CG2 THR    70      44.004  18.499  50.158  1.00  0.00           C  
ATOM   1054 1HG2 THR    70      43.338  17.681  50.435  1.00  0.00           H  
ATOM   1055 2HG2 THR    70      43.916  18.668  49.085  1.00  0.00           H  
ATOM   1056 3HG2 THR    70      45.029  18.218  50.400  1.00  0.00           H  
ATOM   1057  OG1 THR    70      43.665  19.514  52.296  1.00  0.00           O  
ATOM   1058  HG1 THR    70      42.933  18.907  52.480  1.00  0.00           H  
ATOM   1059  C   THR    70      45.946  20.770  50.633  1.00  0.00           C  
ATOM   1060  O   THR    70      46.643  20.852  49.623  1.00  0.00           O  
ATOM   1061  N   ALA    71      46.463  20.484  51.825  1.00  0.00           N  
ATOM   1062  H   ALA    71      45.822  20.362  52.598  1.00  0.00           H  
ATOM   1063  CA  ALA    71      47.891  20.270  52.045  1.00  0.00           C  
ATOM   1064  HA  ALA    71      48.443  21.037  51.495  1.00  0.00           H  
ATOM   1065  CB  ALA    71      48.184  20.458  53.536  1.00  0.00           C  
ATOM   1066  HB1 ALA    71      47.962  21.485  53.832  1.00  0.00           H  
ATOM   1067  HB2 ALA    71      47.563  19.779  54.117  1.00  0.00           H  
ATOM   1068  HB3 ALA    71      49.235  20.245  53.729  1.00  0.00           H  
ATOM   1069  C   ALA    71      48.364  18.895  51.535  1.00  0.00           C  
ATOM   1070  O   ALA    71      47.723  17.868  51.780  1.00  0.00           O  
ATOM   1071  N   GLY    72      49.526  18.876  50.876  1.00  0.00           N  
ATOM   1072  H   GLY    72      49.989  19.768  50.739  1.00  0.00           H  
ATOM   1073  CA  GLY    72      50.265  17.681  50.456  1.00  0.00           C  
ATOM   1074  HA2 GLY    72      49.580  16.849  50.299  1.00  0.00           H  
ATOM   1075  HA3 GLY    72      50.793  17.886  49.525  1.00  0.00           H  
ATOM   1076  C   GLY    72      51.314  17.269  51.491  1.00  0.00           C  
ATOM   1077  O   GLY    72      51.804  18.097  52.260  1.00  0.00           O  
ATOM   1078  N   ILE    73      51.701  15.993  51.489  1.00  0.00           N  
ATOM   1079  H   ILE    73      51.307  15.393  50.764  1.00  0.00           H  
ATOM   1080  CA  ILE    73      52.641  15.389  52.458  1.00  0.00           C  
ATOM   1081  HA  ILE    73      53.078  16.183  53.064  1.00  0.00           H  
ATOM   1082  CB  ILE    73      51.850  14.461  53.420  1.00  0.00           C  
ATOM   1083  HB  ILE    73      50.944  14.996  53.708  1.00  0.00           H  
ATOM   1084  CG2 ILE    73      51.413  13.167  52.717  1.00  0.00           C  
ATOM   1085 1HG2 ILE    73      52.278  12.549  52.482  1.00  0.00           H  
ATOM   1086 2HG2 ILE    73      50.735  12.600  53.352  1.00  0.00           H  
ATOM   1087 3HG2 ILE    73      50.886  13.416  51.800  1.00  0.00           H  
ATOM   1088  CG1 ILE    73      52.620  14.176  54.730  1.00  0.00           C  
ATOM   1089 2HG1 ILE    73      53.517  13.597  54.521  1.00  0.00           H  
ATOM   1090 3HG1 ILE    73      52.924  15.126  55.168  1.00  0.00           H  
ATOM   1091  CD1 ILE    73      51.808  13.414  55.784  1.00  0.00           C  
ATOM   1092 1HD1 ILE    73      52.387  13.359  56.704  1.00  0.00           H  
ATOM   1093 2HD1 ILE    73      50.869  13.931  55.984  1.00  0.00           H  
ATOM   1094 3HD1 ILE    73      51.600  12.398  55.448  1.00  0.00           H  
ATOM   1095  C   ILE    73      53.837  14.693  51.781  1.00  0.00           C  
ATOM   1096  O   ILE    73      54.761  14.266  52.466  1.00  0.00           O  
ATOM   1097  N   GLU    74      53.869  14.589  50.451  1.00  0.00           N  
ATOM   1098  H   GLU    74      53.076  14.933  49.919  1.00  0.00           H  
ATOM   1099  CA  GLU    74      54.950  13.913  49.724  1.00  0.00           C  
ATOM   1100  HA  GLU    74      55.023  12.898  50.117  1.00  0.00           H  
ATOM   1101  CB  GLU    74      54.567  13.809  48.241  1.00  0.00           C  
ATOM   1102  HB2 GLU    74      53.581  13.349  48.178  1.00  0.00           H  
ATOM   1103  HB3 GLU    74      54.525  14.800  47.789  1.00  0.00           H  
ATOM   1104  CG  GLU    74      55.551  12.930  47.472  1.00  0.00           C  
ATOM   1105  HG2 GLU    74      56.506  13.448  47.371  1.00  0.00           H  
ATOM   1106  HG3 GLU    74      55.707  12.014  48.040  1.00  0.00           H  
ATOM   1107  CD  GLU    74      55.026  12.569  46.088  1.00  0.00           C  
ATOM   1108  OE1 GLU    74      54.504  11.444  45.911  1.00  0.00           O  
ATOM   1109  OE2 GLU    74      55.187  13.376  45.149  1.00  0.00           O1-
ATOM   1110  C   GLU    74      56.328  14.577  49.925  1.00  0.00           C  
ATOM   1111  O   GLU    74      57.304  13.877  50.213  1.00  0.00           O  
ATOM   1112  N   ARG    75      56.416  15.916  49.853  1.00  0.00           N  
ATOM   1113  H   ARG    75      55.586  16.441  49.605  1.00  0.00           H  
ATOM   1114  CA  ARG    75      57.652  16.651  50.175  1.00  0.00           C  
ATOM   1115  HA  ARG    75      58.448  16.264  49.537  1.00  0.00           H  
ATOM   1116  CB  ARG    75      57.489  18.157  49.883  1.00  0.00           C  
ATOM   1117  HB2 ARG    75      57.148  18.286  48.856  1.00  0.00           H  
ATOM   1118  HB3 ARG    75      56.742  18.582  50.550  1.00  0.00           H  
ATOM   1119  CG  ARG    75      58.805  18.934  50.060  1.00  0.00           C  
ATOM   1120  HG2 ARG    75      59.193  18.776  51.067  1.00  0.00           H  
ATOM   1121  HG3 ARG    75      59.536  18.561  49.342  1.00  0.00           H  
ATOM   1122  CD  ARG    75      58.614  20.444  49.850  1.00  0.00           C  
ATOM   1123  HD2 ARG    75      58.185  20.614  48.861  1.00  0.00           H  
ATOM   1124  HD3 ARG    75      57.917  20.832  50.595  1.00  0.00           H  
ATOM   1125  NE  ARG    75      59.899  21.157  49.943  1.00  0.00           N  
ATOM   1126  HE  ARG    75      60.415  21.314  49.086  1.00  0.00           H  
ATOM   1127  CZ  ARG    75      60.526  21.540  51.048  1.00  0.00           C  
ATOM   1128  NH1 ARG    75      60.010  21.448  52.258  1.00  0.00           N1+
ATOM   1129 1HH1 ARG    75      59.039  21.198  52.385  1.00  0.00           H  
ATOM   1130 2HH1 ARG    75      60.561  21.763  53.063  1.00  0.00           H  
ATOM   1131  NH2 ARG    75      61.728  22.039  50.918  1.00  0.00           N  
ATOM   1132 1HH2 ARG    75      62.125  22.175  49.992  1.00  0.00           H  
ATOM   1133 2HH2 ARG    75      62.237  22.321  51.755  1.00  0.00           H  
ATOM   1134  C   ARG    75      58.058  16.407  51.634  1.00  0.00           C  
ATOM   1135  O   ARG    75      59.221  16.104  51.908  1.00  0.00           O  
ATOM   1136  N   MET    76      57.105  16.504  52.572  1.00  0.00           N  
ATOM   1137  H   MET    76      56.172  16.761  52.267  1.00  0.00           H  
ATOM   1138  CA  MET    76      57.332  16.224  53.998  1.00  0.00           C  
ATOM   1139  HA  MET    76      58.067  16.931  54.384  1.00  0.00           H  
ATOM   1140  CB  MET    76      56.026  16.392  54.792  1.00  0.00           C  
ATOM   1141  HB2 MET    76      55.246  15.776  54.353  1.00  0.00           H  
ATOM   1142  HB3 MET    76      56.194  16.035  55.802  1.00  0.00           H  
ATOM   1143  CG  MET    76      55.518  17.832  54.893  1.00  0.00           C  
ATOM   1144  HG2 MET    76      56.222  18.427  55.473  1.00  0.00           H  
ATOM   1145  HG3 MET    76      55.461  18.265  53.894  1.00  0.00           H  
ATOM   1146  SD  MET    76      53.874  17.962  55.650  1.00  0.00           S  
ATOM   1147  CE  MET    76      54.202  17.342  57.321  1.00  0.00           C  
ATOM   1148  HE1 MET    76      54.482  16.290  57.285  1.00  0.00           H  
ATOM   1149  HE2 MET    76      55.002  17.923  57.782  1.00  0.00           H  
ATOM   1150  HE3 MET    76      53.299  17.443  57.923  1.00  0.00           H  
ATOM   1151  C   MET    76      57.909  14.816  54.223  1.00  0.00           C  
ATOM   1152  O   MET    76      58.905  14.688  54.939  1.00  0.00           O  
ATOM   1153  N   ARG    77      57.327  13.784  53.598  1.00  0.00           N  
ATOM   1154  H   ARG    77      56.504  13.980  53.035  1.00  0.00           H  
ATOM   1155  CA  ARG    77      57.789  12.389  53.649  1.00  0.00           C  
ATOM   1156  HA  ARG    77      57.777  12.050  54.685  1.00  0.00           H  
ATOM   1157  CB  ARG    77      56.836  11.489  52.828  1.00  0.00           C  
ATOM   1158  HB2 ARG    77      56.553  12.003  51.909  1.00  0.00           H  
ATOM   1159  HB3 ARG    77      57.365  10.576  52.547  1.00  0.00           H  
ATOM   1160  CG  ARG    77      55.567  11.070  53.592  1.00  0.00           C  
ATOM   1161  HG2 ARG    77      55.855  10.367  54.376  1.00  0.00           H  
ATOM   1162  HG3 ARG    77      55.107  11.940  54.059  1.00  0.00           H  
ATOM   1163  CD  ARG    77      54.544  10.405  52.654  1.00  0.00           C  
ATOM   1164  HD2 ARG    77      54.041  11.181  52.075  1.00  0.00           H  
ATOM   1165  HD3 ARG    77      55.074   9.754  51.956  1.00  0.00           H  
ATOM   1166  NE  ARG    77      53.563   9.585  53.393  1.00  0.00           N  
ATOM   1167  HE  ARG    77      53.866   9.218  54.295  1.00  0.00           H  
ATOM   1168  CZ  ARG    77      52.404   9.113  52.939  1.00  0.00           C  
ATOM   1169  NH1 ARG    77      51.839   9.513  51.817  1.00  0.00           N1+
ATOM   1170 1HH1 ARG    77      52.284  10.192  51.219  1.00  0.00           H  
ATOM   1171 2HH1 ARG    77      50.957   9.098  51.532  1.00  0.00           H  
ATOM   1172  NH2 ARG    77      51.777   8.188  53.628  1.00  0.00           N  
ATOM   1173 1HH2 ARG    77      52.176   7.806  54.487  1.00  0.00           H  
ATOM   1174 2HH2 ARG    77      50.968   7.726  53.241  1.00  0.00           H  
ATOM   1175  C   ARG    77      59.236  12.266  53.149  1.00  0.00           C  
ATOM   1176  O   ARG    77      60.144  11.973  53.931  1.00  0.00           O  
ATOM   1177  N   TYR    78      59.484  12.513  51.861  1.00  0.00           N  
ATOM   1178  H   TYR    78      58.719  12.816  51.263  1.00  0.00           H  
ATOM   1179  CA  TYR    78      60.767  12.162  51.236  1.00  0.00           C  
ATOM   1180  HA  TYR    78      61.044  11.170  51.590  1.00  0.00           H  
ATOM   1181  CB  TYR    78      60.590  12.067  49.714  1.00  0.00           C  
ATOM   1182  HB2 TYR    78      60.241  13.032  49.349  1.00  0.00           H  
ATOM   1183  HB3 TYR    78      61.561  11.868  49.261  1.00  0.00           H  
ATOM   1184  CG  TYR    78      59.630  10.985  49.239  1.00  0.00           C  
ATOM   1185  CD1 TYR    78      59.688   9.681  49.774  1.00  0.00           C  
ATOM   1186  HD1 TYR    78      60.420   9.427  50.525  1.00  0.00           H  
ATOM   1187  CE1 TYR    78      58.797   8.686  49.337  1.00  0.00           C  
ATOM   1188  HE1 TYR    78      58.853   7.695  49.763  1.00  0.00           H  
ATOM   1189  CZ  TYR    78      57.843   8.983  48.340  1.00  0.00           C  
ATOM   1190  OH  TYR    78      56.992   8.015  47.901  1.00  0.00           O  
ATOM   1191  HH  TYR    78      56.373   8.336  47.225  1.00  0.00           H  
ATOM   1192  CE2 TYR    78      57.800  10.280  47.782  1.00  0.00           C  
ATOM   1193  HE2 TYR    78      57.087  10.506  47.006  1.00  0.00           H  
ATOM   1194  CD2 TYR    78      58.685  11.277  48.236  1.00  0.00           C  
ATOM   1195  HD2 TYR    78      58.641  12.270  47.813  1.00  0.00           H  
ATOM   1196  C   TYR    78      61.947  13.067  51.639  1.00  0.00           C  
ATOM   1197  O   TYR    78      63.091  12.606  51.606  1.00  0.00           O  
ATOM   1198  N   LEU    79      61.705  14.303  52.103  1.00  0.00           N  
ATOM   1199  H   LEU    79      60.758  14.668  52.055  1.00  0.00           H  
ATOM   1200  CA  LEU    79      62.749  15.134  52.723  1.00  0.00           C  
ATOM   1201  HA  LEU    79      63.628  15.114  52.077  1.00  0.00           H  
ATOM   1202  CB  LEU    79      62.240  16.587  52.833  1.00  0.00           C  
ATOM   1203  HB2 LEU    79      61.924  16.921  51.843  1.00  0.00           H  
ATOM   1204  HB3 LEU    79      61.362  16.599  53.483  1.00  0.00           H  
ATOM   1205  CG  LEU    79      63.268  17.601  53.386  1.00  0.00           C  
ATOM   1206  HG  LEU    79      63.587  17.282  54.379  1.00  0.00           H  
ATOM   1207  CD1 LEU    79      64.510  17.715  52.488  1.00  0.00           C  
ATOM   1208 1HD1 LEU    79      64.217  17.976  51.470  1.00  0.00           H  
ATOM   1209 2HD1 LEU    79      65.175  18.487  52.876  1.00  0.00           H  
ATOM   1210 3HD1 LEU    79      65.056  16.773  52.478  1.00  0.00           H  
ATOM   1211  CD2 LEU    79      62.603  18.979  53.523  1.00  0.00           C  
ATOM   1212 1HD2 LEU    79      62.275  19.337  52.547  1.00  0.00           H  
ATOM   1213 2HD2 LEU    79      61.741  18.913  54.188  1.00  0.00           H  
ATOM   1214 3HD2 LEU    79      63.312  19.692  53.945  1.00  0.00           H  
ATOM   1215  C   LEU    79      63.174  14.562  54.087  1.00  0.00           C  
ATOM   1216  O   LEU    79      64.370  14.399  54.342  1.00  0.00           O  
ATOM   1217  N   THR    80      62.200  14.210  54.939  1.00  0.00           N  
ATOM   1218  H   THR    80      61.240  14.350  54.650  1.00  0.00           H  
ATOM   1219  CA  THR    80      62.440  13.647  56.281  1.00  0.00           C  
ATOM   1220  HA  THR    80      63.107  14.313  56.827  1.00  0.00           H  
ATOM   1221  CB  THR    80      61.133  13.538  57.075  1.00  0.00           C  
ATOM   1222  HB  THR    80      60.478  12.786  56.629  1.00  0.00           H  
ATOM   1223  CG2 THR    80      61.381  13.192  58.542  1.00  0.00           C  
ATOM   1224 1HG2 THR    80      60.439  13.208  59.089  1.00  0.00           H  
ATOM   1225 2HG2 THR    80      61.812  12.194  58.626  1.00  0.00           H  
ATOM   1226 3HG2 THR    80      62.064  13.916  58.984  1.00  0.00           H  
ATOM   1227  OG1 THR    80      60.498  14.793  57.043  1.00  0.00           O  
ATOM   1228  HG1 THR    80      59.862  14.768  56.299  1.00  0.00           H  
ATOM   1229  C   THR    80      63.141  12.298  56.188  1.00  0.00           C  
ATOM   1230  O   THR    80      64.137  12.096  56.873  1.00  0.00           O  
ATOM   1231  N   GLU    81      62.683  11.424  55.289  1.00  0.00           N  
ATOM   1232  H   GLU    81      61.824  11.663  54.801  1.00  0.00           H  
ATOM   1233  CA  GLU    81      63.280  10.115  54.992  1.00  0.00           C  
ATOM   1234  HA  GLU    81      63.161   9.469  55.863  1.00  0.00           H  
ATOM   1235  CB  GLU    81      62.492   9.515  53.816  1.00  0.00           C  
ATOM   1236  HB2 GLU    81      61.436   9.471  54.087  1.00  0.00           H  
ATOM   1237  HB3 GLU    81      62.597  10.171  52.952  1.00  0.00           H  
ATOM   1238  CG  GLU    81      62.944   8.109  53.419  1.00  0.00           C  
ATOM   1239  HG2 GLU    81      63.993   8.121  53.130  1.00  0.00           H  
ATOM   1240  HG3 GLU    81      62.821   7.436  54.267  1.00  0.00           H  
ATOM   1241  CD  GLU    81      62.126   7.611  52.236  1.00  0.00           C  
ATOM   1242  OE1 GLU    81      61.174   6.825  52.455  1.00  0.00           O  
ATOM   1243  OE2 GLU    81      62.427   8.003  51.092  1.00  0.00           O1-
ATOM   1244  C   GLU    81      64.783  10.192  54.651  1.00  0.00           C  
ATOM   1245  O   GLU    81      65.560   9.318  55.050  1.00  0.00           O  
ATOM   1246  N   ALA    82      65.205  11.236  53.931  1.00  0.00           N  
ATOM   1247  H   ALA    82      64.521  11.906  53.607  1.00  0.00           H  
ATOM   1248  CA  ALA    82      66.605  11.465  53.587  1.00  0.00           C  
ATOM   1249  HA  ALA    82      67.076  10.514  53.331  1.00  0.00           H  
ATOM   1250  CB  ALA    82      66.642  12.366  52.354  1.00  0.00           C  
ATOM   1251  HB1 ALA    82      66.171  13.323  52.581  1.00  0.00           H  
ATOM   1252  HB2 ALA    82      67.677  12.534  52.051  1.00  0.00           H  
ATOM   1253  HB3 ALA    82      66.108  11.886  51.533  1.00  0.00           H  
ATOM   1254  C   ALA    82      67.402  12.071  54.752  1.00  0.00           C  
ATOM   1255  O   ALA    82      68.512  11.620  55.035  1.00  0.00           O  
HETATM 1256  N   HID    83      66.857  13.062  55.462  1.00  0.00           N  
HETATM 1257  H   HID    83      65.937  13.400  55.191  1.00  0.00           H  
HETATM 1258  CA  HID    83      67.506  13.638  56.649  1.00  0.00           C  
HETATM 1259  HA  HID    83      68.486  14.025  56.368  1.00  0.00           H  
HETATM 1260  CB  HID    83      66.672  14.814  57.183  1.00  0.00           C  
HETATM 1261  HB2 HID    83      65.611  14.659  56.979  1.00  0.00           H  
HETATM 1262  HB3 HID    83      66.790  14.863  58.265  1.00  0.00           H  
HETATM 1263  CG  HID    83      67.113  16.146  56.630  1.00  0.00           C  
HETATM 1264  ND1 HID    83      67.893  17.068  57.290  1.00  0.00           N  
HETATM 1265  HD1 HID    83      68.206  17.012  58.258  1.00  0.00           H  
HETATM 1266  CE1 HID    83      68.100  18.104  56.463  1.00  0.00           C  
HETATM 1267  HE1 HID    83      68.669  18.987  56.716  1.00  0.00           H  
HETATM 1268  NE2 HID    83      67.470  17.911  55.291  1.00  0.00           N  
HETATM 1269  CD2 HID    83      66.850  16.658  55.387  1.00  0.00           C  
HETATM 1270  HD2 HID    83      66.270  16.176  54.613  1.00  0.00           H  
HETATM 1271  C   HID    83      67.762  12.575  57.737  1.00  0.00           C  
HETATM 1272  O   HID    83      68.892  12.441  58.213  1.00  0.00           O  
ATOM   1273  N   LYS    84      66.749  11.771  58.073  1.00  0.00           N  
ATOM   1274  H   LYS    84      65.851  11.925  57.622  1.00  0.00           H  
ATOM   1275  CA  LYS    84      66.805  10.716  59.094  1.00  0.00           C  
ATOM   1276  HA  LYS    84      67.065  11.169  60.052  1.00  0.00           H  
ATOM   1277  CB  LYS    84      65.381  10.132  59.183  1.00  0.00           C  
ATOM   1278  HB2 LYS    84      64.677  10.959  59.302  1.00  0.00           H  
ATOM   1279  HB3 LYS    84      65.150   9.629  58.242  1.00  0.00           H  
ATOM   1280  CG  LYS    84      65.150   9.156  60.346  1.00  0.00           C  
ATOM   1281  HG2 LYS    84      65.847   8.320  60.273  1.00  0.00           H  
ATOM   1282  HG3 LYS    84      65.308   9.675  61.292  1.00  0.00           H  
ATOM   1283  CD  LYS    84      63.712   8.616  60.278  1.00  0.00           C  
ATOM   1284  HD2 LYS    84      62.997   9.441  60.307  1.00  0.00           H  
ATOM   1285  HD3 LYS    84      63.586   8.094  59.325  1.00  0.00           H  
ATOM   1286  CE  LYS    84      63.402   7.621  61.400  1.00  0.00           C  
ATOM   1287  HE2 LYS    84      62.514   7.048  61.116  1.00  0.00           H  
ATOM   1288  HE3 LYS    84      64.237   6.923  61.492  1.00  0.00           H  
ATOM   1289  NZ  LYS    84      63.152   8.278  62.703  1.00  0.00           N1+
ATOM   1290  HZ1 LYS    84      62.950   7.580  63.413  1.00  0.00           H  
ATOM   1291  HZ2 LYS    84      63.950   8.818  63.023  1.00  0.00           H  
ATOM   1292  HZ3 LYS    84      62.341   8.889  62.664  1.00  0.00           H  
ATOM   1293  C   LYS    84      67.870   9.639  58.800  1.00  0.00           C  
ATOM   1294  O   LYS    84      68.458   9.077  59.729  1.00  0.00           O  
ATOM   1295  N   ALA    85      68.150   9.360  57.523  1.00  0.00           N  
ATOM   1296  H   ALA    85      67.591   9.817  56.817  1.00  0.00           H  
ATOM   1297  CA  ALA    85      69.196   8.429  57.081  1.00  0.00           C  
ATOM   1298  HA  ALA    85      69.254   7.581  57.764  1.00  0.00           H  
ATOM   1299  CB  ALA    85      68.765   7.898  55.708  1.00  0.00           C  
ATOM   1300  HB1 ALA    85      67.787   7.423  55.781  1.00  0.00           H  
ATOM   1301  HB2 ALA    85      68.719   8.710  54.980  1.00  0.00           H  
ATOM   1302  HB3 ALA    85      69.479   7.151  55.361  1.00  0.00           H  
ATOM   1303  C   ALA    85      70.597   9.076  57.032  1.00  0.00           C  
ATOM   1304  O   ALA    85      71.578   8.500  57.505  1.00  0.00           O  
ATOM   1305  N   SER    86      70.697  10.289  56.489  1.00  0.00           N  
ATOM   1306  H   SER    86      69.842  10.713  56.145  1.00  0.00           H  
ATOM   1307  CA  SER    86      71.963  10.962  56.140  1.00  0.00           C  
ATOM   1308  HA  SER    86      72.662  10.218  55.755  1.00  0.00           H  
ATOM   1309  CB  SER    86      71.701  11.963  55.006  1.00  0.00           C  
ATOM   1310  HB2 SER    86      72.642  12.422  54.706  1.00  0.00           H  
ATOM   1311  HB3 SER    86      71.296  11.433  54.145  1.00  0.00           H  
ATOM   1312  OG  SER    86      70.778  12.964  55.412  1.00  0.00           O  
ATOM   1313  HG  SER    86      69.893  12.602  55.214  1.00  0.00           H  
ATOM   1314  C   SER    86      72.689  11.671  57.301  1.00  0.00           C  
ATOM   1315  O   SER    86      73.718  12.308  57.072  1.00  0.00           O  
ATOM   1316  N   GLU    87      72.179  11.601  58.537  1.00  0.00           N  
ATOM   1317  H   GLU    87      71.328  11.074  58.666  1.00  0.00           H  
ATOM   1318  CA  GLU    87      72.831  12.179  59.721  1.00  0.00           C  
ATOM   1319  HA  GLU    87      72.874  13.261  59.594  1.00  0.00           H  
ATOM   1320  CB  GLU    87      71.995  11.882  60.979  1.00  0.00           C  
ATOM   1321  HB2 GLU    87      70.992  12.282  60.826  1.00  0.00           H  
ATOM   1322  HB3 GLU    87      71.918  10.804  61.124  1.00  0.00           H  
ATOM   1323  CG  GLU    87      72.601  12.519  62.239  1.00  0.00           C  
ATOM   1324  HG2 GLU    87      73.567  12.061  62.452  1.00  0.00           H  
ATOM   1325  HG3 GLU    87      72.759  13.582  62.062  1.00  0.00           H  
ATOM   1326  CD  GLU    87      71.694  12.353  63.456  1.00  0.00           C  
ATOM   1327  OE1 GLU    87      70.595  12.957  63.466  1.00  0.00           O  
ATOM   1328  OE2 GLU    87      72.069  11.629  64.410  1.00  0.00           O1-
ATOM   1329  C   GLU    87      74.270  11.657  59.867  1.00  0.00           C  
ATOM   1330  O   GLU    87      74.490  10.452  60.017  1.00  0.00           O  
ATOM   1331  N   GLY    88      75.256  12.559  59.839  1.00  0.00           N  
ATOM   1332  H   GLY    88      75.003  13.539  59.766  1.00  0.00           H  
ATOM   1333  CA  GLY    88      76.689  12.228  59.794  1.00  0.00           C  
ATOM   1334  HA2 GLY    88      77.200  12.786  60.578  1.00  0.00           H  
ATOM   1335  HA3 GLY    88      76.845  11.162  59.961  1.00  0.00           H  
ATOM   1336  C   GLY    88      77.381  12.597  58.479  1.00  0.00           C  
ATOM   1337  O   GLY    88      78.608  12.615  58.440  1.00  0.00           O  
ATOM   1338  N   LYS    89      76.642  12.932  57.419  1.00  0.00           N  
ATOM   1339  H   LYS    89      75.634  12.837  57.487  1.00  0.00           H  
ATOM   1340  CA  LYS    89      77.186  13.627  56.239  1.00  0.00           C  
ATOM   1341  HA  LYS    89      78.241  13.367  56.129  1.00  0.00           H  
ATOM   1342  CB  LYS    89      76.442  13.133  54.978  1.00  0.00           C  
ATOM   1343  HB2 LYS    89      75.375  13.334  55.080  1.00  0.00           H  
ATOM   1344  HB3 LYS    89      76.807  13.675  54.106  1.00  0.00           H  
ATOM   1345  CG  LYS    89      76.659  11.624  54.745  1.00  0.00           C  
ATOM   1346  HG2 LYS    89      77.724  11.402  54.806  1.00  0.00           H  
ATOM   1347  HG3 LYS    89      76.142  11.063  55.525  1.00  0.00           H  
ATOM   1348  CD  LYS    89      76.134  11.164  53.374  1.00  0.00           C  
ATOM   1349  HD2 LYS    89      75.090  11.470  53.284  1.00  0.00           H  
ATOM   1350  HD3 LYS    89      76.701  11.648  52.578  1.00  0.00           H  
ATOM   1351  CE  LYS    89      76.197   9.636  53.208  1.00  0.00           C  
ATOM   1352  HE2 LYS    89      75.726   9.167  54.075  1.00  0.00           H  
ATOM   1353  HE3 LYS    89      75.616   9.358  52.324  1.00  0.00           H  
ATOM   1354  NZ  LYS    89      77.579   9.113  53.054  1.00  0.00           N1+
ATOM   1355  HZ1 LYS    89      78.180   9.387  53.825  1.00  0.00           H  
ATOM   1356  HZ2 LYS    89      77.567   8.099  53.011  1.00  0.00           H  
ATOM   1357  HZ3 LYS    89      78.006   9.456  52.200  1.00  0.00           H  
ATOM   1358  C   LYS    89      77.116  15.167  56.437  1.00  0.00           C  
ATOM   1359  O   LYS    89      76.314  15.629  57.262  1.00  0.00           O  
ATOM   1360  N   PRO    90      77.916  15.985  55.718  1.00  0.00           N  
ATOM   1361  CD  PRO    90      78.961  15.599  54.782  1.00  0.00           C  
ATOM   1362  HD2 PRO    90      78.611  14.874  54.049  1.00  0.00           H  
ATOM   1363  HD3 PRO    90      79.800  15.192  55.343  1.00  0.00           H  
ATOM   1364  CG  PRO    90      79.390  16.882  54.071  1.00  0.00           C  
ATOM   1365  HG2 PRO    90      78.773  17.039  53.190  1.00  0.00           H  
ATOM   1366  HG3 PRO    90      80.448  16.863  53.804  1.00  0.00           H  
ATOM   1367  CB  PRO    90      79.096  17.975  55.090  1.00  0.00           C  
ATOM   1368  HB2 PRO    90      78.901  18.936  54.612  1.00  0.00           H  
ATOM   1369  HB3 PRO    90      79.939  18.053  55.774  1.00  0.00           H  
ATOM   1370  CA  PRO    90      77.881  17.441  55.851  1.00  0.00           C  
ATOM   1371  HA  PRO    90      77.997  17.712  56.900  1.00  0.00           H  
ATOM   1372  C   PRO    90      76.546  18.000  55.347  1.00  0.00           C  
ATOM   1373  O   PRO    90      75.932  17.450  54.435  1.00  0.00           O  
ATOM   1374  N   GLU    91      76.076  19.079  55.971  1.00  0.00           N  
ATOM   1375  H   GLU    91      76.686  19.535  56.648  1.00  0.00           H  
ATOM   1376  CA  GLU    91      74.680  19.528  55.903  1.00  0.00           C  
ATOM   1377  HA  GLU    91      74.052  18.677  56.163  1.00  0.00           H  
ATOM   1378  CB  GLU    91      74.451  20.633  56.951  1.00  0.00           C  
ATOM   1379  HB2 GLU    91      75.137  21.456  56.751  1.00  0.00           H  
ATOM   1380  HB3 GLU    91      73.441  21.024  56.847  1.00  0.00           H  
ATOM   1381  CG  GLU    91      74.656  20.167  58.408  1.00  0.00           C  
ATOM   1382  HG2 GLU    91      75.685  19.832  58.541  1.00  0.00           H  
ATOM   1383  HG3 GLU    91      74.505  21.026  59.063  1.00  0.00           H  
ATOM   1384  CD  GLU    91      73.709  19.050  58.861  1.00  0.00           C  
ATOM   1385  OE1 GLU    91      73.982  18.397  59.896  1.00  0.00           O  
ATOM   1386  OE2 GLU    91      72.651  18.828  58.232  1.00  0.00           O1-
ATOM   1387  C   GLU    91      74.233  19.982  54.501  1.00  0.00           C  
ATOM   1388  O   GLU    91      73.076  19.757  54.133  1.00  0.00           O  
ATOM   1389  N   ALA    92      75.140  20.539  53.689  1.00  0.00           N  
ATOM   1390  H   ALA    92      76.041  20.793  54.092  1.00  0.00           H  
ATOM   1391  CA  ALA    92      74.922  20.831  52.267  1.00  0.00           C  
ATOM   1392  HA  ALA    92      74.070  21.507  52.168  1.00  0.00           H  
ATOM   1393  CB  ALA    92      76.180  21.525  51.722  1.00  0.00           C  
ATOM   1394  HB1 ALA    92      76.419  22.401  52.322  1.00  0.00           H  
ATOM   1395  HB2 ALA    92      77.034  20.846  51.744  1.00  0.00           H  
ATOM   1396  HB3 ALA    92      76.008  21.846  50.694  1.00  0.00           H  
ATOM   1397  C   ALA    92      74.616  19.560  51.456  1.00  0.00           C  
ATOM   1398  O   ALA    92      73.685  19.530  50.648  1.00  0.00           O  
ATOM   1399  N   ILE    93      75.374  18.486  51.704  1.00  0.00           N  
ATOM   1400  H   ILE    93      76.055  18.567  52.449  1.00  0.00           H  
ATOM   1401  CA  ILE    93      75.156  17.169  51.086  1.00  0.00           C  
ATOM   1402  HA  ILE    93      75.035  17.298  50.011  1.00  0.00           H  
ATOM   1403  CB  ILE    93      76.369  16.233  51.333  1.00  0.00           C  
ATOM   1404  HB  ILE    93      76.558  16.188  52.404  1.00  0.00           H  
ATOM   1405  CG2 ILE    93      76.087  14.788  50.888  1.00  0.00           C  
ATOM   1406 1HG2 ILE    93      75.337  14.343  51.541  1.00  0.00           H  
ATOM   1407 2HG2 ILE    93      75.727  14.766  49.859  1.00  0.00           H  
ATOM   1408 3HG2 ILE    93      76.996  14.190  50.964  1.00  0.00           H  
ATOM   1409  CG1 ILE    93      77.665  16.754  50.669  1.00  0.00           C  
ATOM   1410 2HG1 ILE    93      77.875  17.762  51.030  1.00  0.00           H  
ATOM   1411 3HG1 ILE    93      78.494  16.120  50.986  1.00  0.00           H  
ATOM   1412  CD1 ILE    93      77.663  16.785  49.137  1.00  0.00           C  
ATOM   1413 1HD1 ILE    93      78.613  17.194  48.801  1.00  0.00           H  
ATOM   1414 2HD1 ILE    93      77.558  15.778  48.735  1.00  0.00           H  
ATOM   1415 3HD1 ILE    93      76.858  17.417  48.766  1.00  0.00           H  
ATOM   1416  C   ILE    93      73.829  16.578  51.566  1.00  0.00           C  
ATOM   1417  O   ILE    93      73.073  16.090  50.733  1.00  0.00           O  
ATOM   1418  N   ARG    94      73.480  16.700  52.853  1.00  0.00           N  
ATOM   1419  H   ARG    94      74.137  17.132  53.492  1.00  0.00           H  
ATOM   1420  CA  ARG    94      72.179  16.244  53.372  1.00  0.00           C  
ATOM   1421  HA  ARG    94      72.084  15.181  53.145  1.00  0.00           H  
ATOM   1422  CB  ARG    94      72.105  16.401  54.900  1.00  0.00           C  
ATOM   1423  HB2 ARG    94      72.255  17.445  55.177  1.00  0.00           H  
ATOM   1424  HB3 ARG    94      71.108  16.100  55.227  1.00  0.00           H  
ATOM   1425  CG  ARG    94      73.151  15.523  55.609  1.00  0.00           C  
ATOM   1426  HG2 ARG    94      73.041  14.493  55.283  1.00  0.00           H  
ATOM   1427  HG3 ARG    94      74.148  15.853  55.331  1.00  0.00           H  
ATOM   1428  CD  ARG    94      73.049  15.577  57.135  1.00  0.00           C  
ATOM   1429  HD2 ARG    94      73.875  15.001  57.555  1.00  0.00           H  
ATOM   1430  HD3 ARG    94      73.174  16.609  57.452  1.00  0.00           H  
ATOM   1431  NE  ARG    94      71.789  15.005  57.641  1.00  0.00           N  
ATOM   1432  HE  ARG    94      71.478  14.153  57.191  1.00  0.00           H  
ATOM   1433  CZ  ARG    94      71.140  15.415  58.726  1.00  0.00           C  
ATOM   1434  NH1 ARG    94      71.393  16.559  59.320  1.00  0.00           N1+
ATOM   1435 1HH1 ARG    94      72.036  17.240  58.912  1.00  0.00           H  
ATOM   1436 2HH1 ARG    94      70.858  16.824  60.131  1.00  0.00           H  
ATOM   1437  NH2 ARG    94      70.203  14.672  59.266  1.00  0.00           N  
ATOM   1438 1HH2 ARG    94      69.927  13.781  58.867  1.00  0.00           H  
ATOM   1439 2HH2 ARG    94      69.789  14.969  60.143  1.00  0.00           H  
ATOM   1440  C   ARG    94      71.004  16.952  52.674  1.00  0.00           C  
ATOM   1441  O   ARG    94      70.068  16.282  52.237  1.00  0.00           O  
ATOM   1442  N   ARG    95      71.079  18.277  52.470  1.00  0.00           N  
ATOM   1443  H   ARG    95      71.866  18.778  52.872  1.00  0.00           H  
ATOM   1444  CA  ARG    95      70.091  19.034  51.679  1.00  0.00           C  
ATOM   1445  HA  ARG    95      69.105  18.867  52.118  1.00  0.00           H  
ATOM   1446  CB  ARG    95      70.400  20.545  51.726  1.00  0.00           C  
ATOM   1447  HB2 ARG    95      71.464  20.696  51.538  1.00  0.00           H  
ATOM   1448  HB3 ARG    95      69.853  21.052  50.929  1.00  0.00           H  
ATOM   1449  CG  ARG    95      70.039  21.206  53.069  1.00  0.00           C  
ATOM   1450  HG2 ARG    95      70.406  20.583  53.884  1.00  0.00           H  
ATOM   1451  HG3 ARG    95      70.547  22.169  53.136  1.00  0.00           H  
ATOM   1452  CD  ARG    95      68.533  21.438  53.266  1.00  0.00           C  
ATOM   1453  HD2 ARG    95      67.989  20.518  53.047  1.00  0.00           H  
ATOM   1454  HD3 ARG    95      68.369  21.695  54.311  1.00  0.00           H  
ATOM   1455  NE  ARG    95      68.025  22.541  52.431  1.00  0.00           N  
ATOM   1456  HE  ARG    95      68.717  23.115  51.957  1.00  0.00           H  
ATOM   1457  CZ  ARG    95      66.761  22.893  52.228  1.00  0.00           C  
ATOM   1458  NH1 ARG    95      66.544  23.897  51.409  1.00  0.00           N1+
ATOM   1459 1HH1 ARG    95      67.344  24.376  51.011  1.00  0.00           H  
ATOM   1460 2HH1 ARG    95      65.608  24.138  51.096  1.00  0.00           H  
ATOM   1461  NH2 ARG    95      65.743  22.286  52.811  1.00  0.00           N  
ATOM   1462 1HH2 ARG    95      65.910  21.535  53.478  1.00  0.00           H  
ATOM   1463 2HH2 ARG    95      64.786  22.612  52.710  1.00  0.00           H  
ATOM   1464  C   ARG    95      70.014  18.537  50.224  1.00  0.00           C  
ATOM   1465  O   ARG    95      68.918  18.284  49.725  1.00  0.00           O  
ATOM   1466  N   ALA    96      71.155  18.347  49.550  1.00  0.00           N  
ATOM   1467  H   ALA    96      72.031  18.583  50.004  1.00  0.00           H  
ATOM   1468  CA  ALA    96      71.198  17.871  48.162  1.00  0.00           C  
ATOM   1469  HA  ALA    96      70.554  18.509  47.554  1.00  0.00           H  
ATOM   1470  CB  ALA    96      72.634  18.018  47.649  1.00  0.00           C  
ATOM   1471  HB1 ALA    96      72.959  19.052  47.756  1.00  0.00           H  
ATOM   1472  HB2 ALA    96      73.307  17.363  48.205  1.00  0.00           H  
ATOM   1473  HB3 ALA    96      72.668  17.755  46.591  1.00  0.00           H  
ATOM   1474  C   ALA    96      70.675  16.430  47.996  1.00  0.00           C  
ATOM   1475  O   ALA    96      69.922  16.157  47.063  1.00  0.00           O  
ATOM   1476  N   LEU    97      71.011  15.520  48.917  1.00  0.00           N  
ATOM   1477  H   LEU    97      71.669  15.792  49.641  1.00  0.00           H  
ATOM   1478  CA  LEU    97      70.498  14.146  48.944  1.00  0.00           C  
ATOM   1479  HA  LEU    97      70.584  13.721  47.945  1.00  0.00           H  
ATOM   1480  CB  LEU    97      71.342  13.304  49.920  1.00  0.00           C  
ATOM   1481  HB2 LEU    97      71.371  13.816  50.884  1.00  0.00           H  
ATOM   1482  HB3 LEU    97      70.845  12.348  50.074  1.00  0.00           H  
ATOM   1483  CG  LEU    97      72.790  13.023  49.453  1.00  0.00           C  
ATOM   1484  HG  LEU    97      73.302  13.966  49.270  1.00  0.00           H  
ATOM   1485  CD1 LEU    97      73.535  12.275  50.566  1.00  0.00           C  
ATOM   1486 1HD1 LEU    97      74.579  12.132  50.284  1.00  0.00           H  
ATOM   1487 2HD1 LEU    97      73.494  12.848  51.493  1.00  0.00           H  
ATOM   1488 3HD1 LEU    97      73.075  11.302  50.729  1.00  0.00           H  
ATOM   1489  CD2 LEU    97      72.852  12.187  48.164  1.00  0.00           C  
ATOM   1490 1HD2 LEU    97      72.313  11.249  48.296  1.00  0.00           H  
ATOM   1491 2HD2 LEU    97      72.419  12.737  47.329  1.00  0.00           H  
ATOM   1492 3HD2 LEU    97      73.892  11.966  47.919  1.00  0.00           H  
ATOM   1493  C   LEU    97      69.005  14.084  49.300  1.00  0.00           C  
ATOM   1494  O   LEU    97      68.310  13.187  48.819  1.00  0.00           O  
ATOM   1495  N   GLY    98      68.486  15.048  50.070  1.00  0.00           N  
ATOM   1496  H   GLY    98      69.124  15.699  50.515  1.00  0.00           H  
ATOM   1497  CA  GLY    98      67.049  15.218  50.313  1.00  0.00           C  
ATOM   1498  HA2 GLY    98      66.619  14.274  50.631  1.00  0.00           H  
ATOM   1499  HA3 GLY    98      66.897  15.982  51.075  1.00  0.00           H  
ATOM   1500  C   GLY    98      66.307  15.631  49.047  1.00  0.00           C  
ATOM   1501  O   GLY    98      65.341  14.968  48.663  1.00  0.00           O  
ATOM   1502  N   LEU    99      66.806  16.662  48.357  1.00  0.00           N  
ATOM   1503  H   LEU    99      67.597  17.160  48.754  1.00  0.00           H  
ATOM   1504  CA  LEU    99      66.326  17.082  47.036  1.00  0.00           C  
ATOM   1505  HA  LEU    99      65.287  17.403  47.135  1.00  0.00           H  
ATOM   1506  CB  LEU    99      67.182  18.294  46.597  1.00  0.00           C  
ATOM   1507  HB2 LEU    99      67.130  19.036  47.396  1.00  0.00           H  
ATOM   1508  HB3 LEU    99      68.227  17.989  46.530  1.00  0.00           H  
ATOM   1509  CG  LEU    99      66.820  19.030  45.289  1.00  0.00           C  
ATOM   1510  HG  LEU    99      67.412  19.947  45.272  1.00  0.00           H  
ATOM   1511  CD1 LEU    99      67.204  18.237  44.033  1.00  0.00           C  
ATOM   1512 1HD1 LEU    99      67.127  18.882  43.158  1.00  0.00           H  
ATOM   1513 2HD1 LEU    99      68.229  17.882  44.121  1.00  0.00           H  
ATOM   1514 3HD1 LEU    99      66.541  17.385  43.898  1.00  0.00           H  
ATOM   1515  CD2 LEU    99      65.341  19.440  45.238  1.00  0.00           C  
ATOM   1516 1HD2 LEU    99      65.094  20.023  46.126  1.00  0.00           H  
ATOM   1517 2HD2 LEU    99      65.162  20.054  44.354  1.00  0.00           H  
ATOM   1518 3HD2 LEU    99      64.700  18.560  45.193  1.00  0.00           H  
ATOM   1519  C   LEU    99      66.332  15.893  46.060  1.00  0.00           C  
ATOM   1520  O   LEU    99      65.294  15.582  45.476  1.00  0.00           O  
ATOM   1521  N   ALA   100      67.448  15.163  45.959  1.00  0.00           N  
ATOM   1522  H   ALA   100      68.278  15.489  46.447  1.00  0.00           H  
ATOM   1523  CA  ALA   100      67.573  13.967  45.122  1.00  0.00           C  
ATOM   1524  HA  ALA   100      67.399  14.255  44.090  1.00  0.00           H  
ATOM   1525  CB  ALA   100      69.009  13.440  45.242  1.00  0.00           C  
ATOM   1526  HB1 ALA   100      69.145  12.588  44.576  1.00  0.00           H  
ATOM   1527  HB2 ALA   100      69.722  14.218  44.963  1.00  0.00           H  
ATOM   1528  HB3 ALA   100      69.209  13.114  46.261  1.00  0.00           H  
ATOM   1529  C   ALA   100      66.534  12.877  45.438  1.00  0.00           C  
ATOM   1530  O   ALA   100      65.935  12.329  44.511  1.00  0.00           O  
ATOM   1531  N   ASN   101      66.281  12.599  46.722  1.00  0.00           N  
ATOM   1532  H   ASN   101      66.853  13.048  47.430  1.00  0.00           H  
ATOM   1533  CA  ASN   101      65.298  11.602  47.156  1.00  0.00           C  
ATOM   1534  HA  ASN   101      65.474  10.684  46.591  1.00  0.00           H  
ATOM   1535  CB  ASN   101      65.525  11.300  48.646  1.00  0.00           C  
ATOM   1536  HB2 ASN   101      66.583  11.095  48.818  1.00  0.00           H  
ATOM   1537  HB3 ASN   101      65.244  12.168  49.243  1.00  0.00           H  
ATOM   1538  CG  ASN   101      64.746  10.073  49.104  1.00  0.00           C  
ATOM   1539  OD1 ASN   101      64.938   8.981  48.587  1.00  0.00           O  
ATOM   1540  ND2 ASN   101      63.862  10.215  50.073  1.00  0.00           N  
ATOM   1541 1HD2 ASN   101      63.361   9.385  50.395  1.00  0.00           H  
ATOM   1542 2HD2 ASN   101      63.725  11.105  50.531  1.00  0.00           H  
ATOM   1543  C   ASN   101      63.848  12.051  46.884  1.00  0.00           C  
ATOM   1544  O   ASN   101      63.038  11.256  46.408  1.00  0.00           O  
ATOM   1545  N   VAL   102      63.533  13.332  47.123  1.00  0.00           N  
ATOM   1546  H   VAL   102      64.261  13.930  47.514  1.00  0.00           H  
ATOM   1547  CA  VAL   102      62.218  13.930  46.811  1.00  0.00           C  
ATOM   1548  HA  VAL   102      61.455  13.358  47.337  1.00  0.00           H  
ATOM   1549  CB  VAL   102      62.135  15.401  47.300  1.00  0.00           C  
ATOM   1550  HB  VAL   102      63.032  15.925  46.969  1.00  0.00           H  
ATOM   1551  CG1 VAL   102      60.912  16.164  46.758  1.00  0.00           C  
ATOM   1552 1HG1 VAL   102      60.872  17.162  47.197  1.00  0.00           H  
ATOM   1553 2HG1 VAL   102      60.982  16.277  45.676  1.00  0.00           H  
ATOM   1554 3HG1 VAL   102      59.994  15.629  47.006  1.00  0.00           H  
ATOM   1555  CG2 VAL   102      62.080  15.473  48.838  1.00  0.00           C  
ATOM   1556 1HG2 VAL   102      62.855  14.854  49.285  1.00  0.00           H  
ATOM   1557 2HG2 VAL   102      62.227  16.504  49.164  1.00  0.00           H  
ATOM   1558 3HG2 VAL   102      61.110  15.131  49.197  1.00  0.00           H  
ATOM   1559  C   VAL   102      61.923  13.828  45.306  1.00  0.00           C  
ATOM   1560  O   VAL   102      60.850  13.360  44.925  1.00  0.00           O  
ATOM   1561  N   LEU   103      62.878  14.219  44.450  1.00  0.00           N  
ATOM   1562  H   LEU   103      63.746  14.600  44.818  1.00  0.00           H  
ATOM   1563  CA  LEU   103      62.699  14.198  42.996  1.00  0.00           C  
ATOM   1564  HA  LEU   103      61.707  14.586  42.761  1.00  0.00           H  
ATOM   1565  CB  LEU   103      63.747  15.107  42.330  1.00  0.00           C  
ATOM   1566  HB2 LEU   103      64.745  14.770  42.615  1.00  0.00           H  
ATOM   1567  HB3 LEU   103      63.654  14.972  41.256  1.00  0.00           H  
ATOM   1568  CG  LEU   103      63.621  16.619  42.626  1.00  0.00           C  
ATOM   1569  HG  LEU   103      63.922  16.803  43.656  1.00  0.00           H  
ATOM   1570  CD1 LEU   103      64.571  17.389  41.698  1.00  0.00           C  
ATOM   1571 1HD1 LEU   103      64.587  18.442  41.981  1.00  0.00           H  
ATOM   1572 2HD1 LEU   103      65.580  16.988  41.776  1.00  0.00           H  
ATOM   1573 3HD1 LEU   103      64.236  17.302  40.664  1.00  0.00           H  
ATOM   1574  CD2 LEU   103      62.199  17.173  42.444  1.00  0.00           C  
ATOM   1575 1HD2 LEU   103      61.822  16.917  41.454  1.00  0.00           H  
ATOM   1576 2HD2 LEU   103      61.533  16.763  43.202  1.00  0.00           H  
ATOM   1577 3HD2 LEU   103      62.207  18.259  42.552  1.00  0.00           H  
ATOM   1578  C   LEU   103      62.710  12.785  42.392  1.00  0.00           C  
ATOM   1579  O   LEU   103      62.021  12.566  41.399  1.00  0.00           O  
ATOM   1580  N   ASN   104      63.399  11.809  42.997  1.00  0.00           N  
ATOM   1581  H   ASN   104      63.991  12.047  43.782  1.00  0.00           H  
ATOM   1582  CA  ASN   104      63.329  10.404  42.571  1.00  0.00           C  
ATOM   1583  HA  ASN   104      63.575  10.347  41.509  1.00  0.00           H  
ATOM   1584  CB  ASN   104      64.366   9.578  43.355  1.00  0.00           C  
ATOM   1585  HB2 ASN   104      65.368   9.934  43.122  1.00  0.00           H  
ATOM   1586  HB3 ASN   104      64.207   9.707  44.426  1.00  0.00           H  
ATOM   1587  CG  ASN   104      64.283   8.087  43.032  1.00  0.00           C  
ATOM   1588  OD1 ASN   104      63.580   7.328  43.687  1.00  0.00           O  
ATOM   1589  ND2 ASN   104      64.954   7.628  41.995  1.00  0.00           N  
ATOM   1590 1HD2 ASN   104      64.952   6.634  41.831  1.00  0.00           H  
ATOM   1591 2HD2 ASN   104      65.535   8.253  41.452  1.00  0.00           H  
ATOM   1592  C   ASN   104      61.917   9.812  42.763  1.00  0.00           C  
ATOM   1593  O   ASN   104      61.376   9.175  41.857  1.00  0.00           O  
ATOM   1594  N   LYS   105      61.321  10.009  43.945  1.00  0.00           N  
ATOM   1595  H   LYS   105      61.825  10.547  44.642  1.00  0.00           H  
ATOM   1596  CA  LYS   105      60.155   9.237  44.405  1.00  0.00           C  
ATOM   1597  HA  LYS   105      60.105   8.302  43.844  1.00  0.00           H  
ATOM   1598  CB  LYS   105      60.373   8.877  45.891  1.00  0.00           C  
ATOM   1599  HB2 LYS   105      60.467   9.792  46.476  1.00  0.00           H  
ATOM   1600  HB3 LYS   105      59.502   8.324  46.242  1.00  0.00           H  
ATOM   1601  CG  LYS   105      61.613   7.997  46.120  1.00  0.00           C  
ATOM   1602  HG2 LYS   105      61.530   7.102  45.502  1.00  0.00           H  
ATOM   1603  HG3 LYS   105      62.508   8.546  45.831  1.00  0.00           H  
ATOM   1604  CD  LYS   105      61.761   7.578  47.587  1.00  0.00           C  
ATOM   1605  HD2 LYS   105      61.862   8.470  48.208  1.00  0.00           H  
ATOM   1606  HD3 LYS   105      60.878   7.019  47.898  1.00  0.00           H  
ATOM   1607  CE  LYS   105      63.010   6.703  47.743  1.00  0.00           C  
ATOM   1608  HE2 LYS   105      62.925   5.827  47.096  1.00  0.00           H  
ATOM   1609  HE3 LYS   105      63.880   7.278  47.417  1.00  0.00           H  
ATOM   1610  NZ  LYS   105      63.197   6.277  49.148  1.00  0.00           N1+
ATOM   1611  HZ1 LYS   105      62.437   5.691  49.465  1.00  0.00           H  
ATOM   1612  HZ2 LYS   105      64.065   5.762  49.269  1.00  0.00           H  
ATOM   1613  HZ3 LYS   105      63.216   7.080  49.776  1.00  0.00           H  
ATOM   1614  C   LYS   105      58.791   9.927  44.183  1.00  0.00           C  
ATOM   1615  O   LYS   105      57.754   9.374  44.550  1.00  0.00           O  
ATOM   1616  N   SER   106      58.745  11.134  43.619  1.00  0.00           N  
ATOM   1617  H   SER   106      59.613  11.578  43.357  1.00  0.00           H  
ATOM   1618  CA  SER   106      57.505  11.925  43.540  1.00  0.00           C  
ATOM   1619  HA  SER   106      57.059  11.920  44.533  1.00  0.00           H  
ATOM   1620  CB  SER   106      57.825  13.387  43.215  1.00  0.00           C  
ATOM   1621  HB2 SER   106      56.899  13.963  43.230  1.00  0.00           H  
ATOM   1622  HB3 SER   106      58.488  13.794  43.979  1.00  0.00           H  
ATOM   1623  OG  SER   106      58.430  13.525  41.942  1.00  0.00           O  
ATOM   1624  HG  SER   106      58.346  14.477  41.708  1.00  0.00           H  
ATOM   1625  C   SER   106      56.427  11.392  42.570  1.00  0.00           C  
ATOM   1626  O   SER   106      56.726  10.713  41.577  1.00  0.00           O  
ATOM   1627  N   THR   107      55.165  11.748  42.853  1.00  0.00           N  
ATOM   1628  H   THR   107      55.028  12.315  43.690  1.00  0.00           H  
ATOM   1629  CA  THR   107      53.974  11.548  42.008  1.00  0.00           C  
ATOM   1630  HA  THR   107      54.073  10.623  41.442  1.00  0.00           H  
ATOM   1631  CB  THR   107      52.708  11.480  42.882  1.00  0.00           C  
ATOM   1632  HB  THR   107      52.469  12.479  43.246  1.00  0.00           H  
ATOM   1633  CG2 THR   107      51.515  10.942  42.094  1.00  0.00           C  
ATOM   1634 1HG2 THR   107      50.633  10.924  42.735  1.00  0.00           H  
ATOM   1635 2HG2 THR   107      51.309  11.586  41.242  1.00  0.00           H  
ATOM   1636 3HG2 THR   107      51.721   9.932  41.739  1.00  0.00           H  
ATOM   1637  OG1 THR   107      52.883  10.625  43.995  1.00  0.00           O  
ATOM   1638  HG1 THR   107      53.490  11.061  44.638  1.00  0.00           H  
ATOM   1639  C   THR   107      53.860  12.730  41.039  1.00  0.00           C  
ATOM   1640  O   THR   107      54.045  13.870  41.465  1.00  0.00           O  
ATOM   1641  N   LEU   108      53.572  12.499  39.752  1.00  0.00           N  
ATOM   1642  H   LEU   108      53.411  11.542  39.453  1.00  0.00           H  
ATOM   1643  CA  LEU   108      53.597  13.556  38.721  1.00  0.00           C  
ATOM   1644  HA  LEU   108      54.159  14.406  39.110  1.00  0.00           H  
ATOM   1645  CB  LEU   108      54.348  13.045  37.476  1.00  0.00           C  
ATOM   1646  HB2 LEU   108      53.807  12.186  37.073  1.00  0.00           H  
ATOM   1647  HB3 LEU   108      54.333  13.832  36.720  1.00  0.00           H  
ATOM   1648  CG  LEU   108      55.819  12.633  37.707  1.00  0.00           C  
ATOM   1649  HG  LEU   108      55.834  11.715  38.296  1.00  0.00           H  
ATOM   1650  CD1 LEU   108      56.471  12.343  36.347  1.00  0.00           C  
ATOM   1651 1HD1 LEU   108      55.949  11.527  35.848  1.00  0.00           H  
ATOM   1652 2HD1 LEU   108      56.433  13.230  35.715  1.00  0.00           H  
ATOM   1653 3HD1 LEU   108      57.511  12.065  36.495  1.00  0.00           H  
ATOM   1654  CD2 LEU   108      56.663  13.689  38.443  1.00  0.00           C  
ATOM   1655 1HD2 LEU   108      56.292  13.836  39.456  1.00  0.00           H  
ATOM   1656 2HD2 LEU   108      57.698  13.353  38.511  1.00  0.00           H  
ATOM   1657 3HD2 LEU   108      56.638  14.635  37.903  1.00  0.00           H  
ATOM   1658  C   LEU   108      52.211  14.130  38.356  1.00  0.00           C  
ATOM   1659  O   LEU   108      51.174  13.504  38.592  1.00  0.00           O  
ATOM   1660  N   VAL   109      52.212  15.325  37.757  1.00  0.00           N  
ATOM   1661  H   VAL   109      53.128  15.742  37.572  1.00  0.00           H  
ATOM   1662  CA  VAL   109      51.049  16.165  37.420  1.00  0.00           C  
ATOM   1663  HA  VAL   109      50.139  15.578  37.531  1.00  0.00           H  
ATOM   1664  CB  VAL   109      50.951  17.369  38.393  1.00  0.00           C  
ATOM   1665  HB  VAL   109      51.927  17.853  38.440  1.00  0.00           H  
ATOM   1666  CG1 VAL   109      49.923  18.426  37.942  1.00  0.00           C  
ATOM   1667 1HG1 VAL   109      48.961  17.956  37.745  1.00  0.00           H  
ATOM   1668 2HG1 VAL   109      49.804  19.186  38.713  1.00  0.00           H  
ATOM   1669 3HG1 VAL   109      50.264  18.925  37.035  1.00  0.00           H  
ATOM   1670  CG2 VAL   109      50.581  16.893  39.811  1.00  0.00           C  
ATOM   1671 1HG2 VAL   109      50.506  17.747  40.484  1.00  0.00           H  
ATOM   1672 2HG2 VAL   109      49.624  16.370  39.794  1.00  0.00           H  
ATOM   1673 3HG2 VAL   109      51.348  16.222  40.199  1.00  0.00           H  
ATOM   1674  C   VAL   109      51.145  16.668  35.968  1.00  0.00           C  
ATOM   1675  O   VAL   109      52.141  17.279  35.572  1.00  0.00           O  
ATOM   1676  N   LEU   110      50.072  16.466  35.195  1.00  0.00           N  
ATOM   1677  H   LEU   110      49.331  15.878  35.567  1.00  0.00           H  
ATOM   1678  CA  LEU   110      49.896  16.954  33.821  1.00  0.00           C  
ATOM   1679  HA  LEU   110      50.361  17.936  33.727  1.00  0.00           H  
ATOM   1680  CB  LEU   110      50.598  15.971  32.860  1.00  0.00           C  
ATOM   1681  HB2 LEU   110      51.654  15.911  33.131  1.00  0.00           H  
ATOM   1682  HB3 LEU   110      50.167  14.981  33.012  1.00  0.00           H  
ATOM   1683  CG  LEU   110      50.501  16.311  31.359  1.00  0.00           C  
ATOM   1684  HG  LEU   110      49.453  16.370  31.066  1.00  0.00           H  
ATOM   1685  CD1 LEU   110      51.178  17.647  31.022  1.00  0.00           C  
ATOM   1686 1HD1 LEU   110      51.136  17.819  29.945  1.00  0.00           H  
ATOM   1687 2HD1 LEU   110      50.663  18.468  31.518  1.00  0.00           H  
ATOM   1688 3HD1 LEU   110      52.221  17.629  31.340  1.00  0.00           H  
ATOM   1689  CD2 LEU   110      51.158  15.182  30.552  1.00  0.00           C  
ATOM   1690 1HD2 LEU   110      52.212  15.091  30.816  1.00  0.00           H  
ATOM   1691 2HD2 LEU   110      50.654  14.239  30.761  1.00  0.00           H  
ATOM   1692 3HD2 LEU   110      51.071  15.390  29.487  1.00  0.00           H  
ATOM   1693  C   LEU   110      48.397  17.108  33.513  1.00  0.00           C  
ATOM   1694  O   LEU   110      47.603  16.210  33.809  1.00  0.00           O  
ATOM   1695  N   GLN   111      48.001  18.240  32.932  1.00  0.00           N  
ATOM   1696  H   GLN   111      48.700  18.963  32.758  1.00  0.00           H  
ATOM   1697  CA  GLN   111      46.597  18.609  32.706  1.00  0.00           C  
ATOM   1698  HA  GLN   111      45.948  17.812  33.053  1.00  0.00           H  
ATOM   1699  CB  GLN   111      46.256  19.872  33.531  1.00  0.00           C  
ATOM   1700  HB2 GLN   111      46.741  20.733  33.077  1.00  0.00           H  
ATOM   1701  HB3 GLN   111      45.180  20.042  33.490  1.00  0.00           H  
ATOM   1702  CG  GLN   111      46.674  19.774  35.016  1.00  0.00           C  
ATOM   1703  HG2 GLN   111      46.166  18.924  35.474  1.00  0.00           H  
ATOM   1704  HG3 GLN   111      47.749  19.612  35.090  1.00  0.00           H  
ATOM   1705  CD  GLN   111      46.360  21.034  35.821  1.00  0.00           C  
ATOM   1706  OE1 GLN   111      45.597  21.010  36.780  1.00  0.00           O  
ATOM   1707  NE2 GLN   111      46.954  22.159  35.488  1.00  0.00           N  
ATOM   1708 1HE2 GLN   111      46.738  23.011  35.999  1.00  0.00           H  
ATOM   1709 2HE2 GLN   111      47.652  22.171  34.746  1.00  0.00           H  
ATOM   1710  C   GLN   111      46.283  18.786  31.207  1.00  0.00           C  
ATOM   1711  O   GLN   111      47.157  18.637  30.347  1.00  0.00           O  
ATOM   1712  N   GLU   112      45.024  19.087  30.879  1.00  0.00           N  
ATOM   1713  H   GLU   112      44.307  19.023  31.595  1.00  0.00           H  
ATOM   1714  CA  GLU   112      44.616  19.515  29.538  1.00  0.00           C  
ATOM   1715  HA  GLU   112      45.020  18.808  28.813  1.00  0.00           H  
ATOM   1716  CB  GLU   112      43.084  19.520  29.406  1.00  0.00           C  
ATOM   1717  HB2 GLU   112      42.643  19.991  30.286  1.00  0.00           H  
ATOM   1718  HB3 GLU   112      42.819  20.119  28.536  1.00  0.00           H  
ATOM   1719  CG  GLU   112      42.478  18.127  29.203  1.00  0.00           C  
ATOM   1720  HG2 GLU   112      42.898  17.678  28.301  1.00  0.00           H  
ATOM   1721  HG3 GLU   112      42.731  17.492  30.051  1.00  0.00           H  
ATOM   1722  CD  GLU   112      40.960  18.220  29.056  1.00  0.00           C  
ATOM   1723  OE1 GLU   112      40.232  17.958  30.046  1.00  0.00           O  
ATOM   1724  OE2 GLU   112      40.475  18.595  27.958  1.00  0.00           O1-
ATOM   1725  C   GLU   112      45.156  20.913  29.186  1.00  0.00           C  
ATOM   1726  O   GLU   112      45.219  21.810  30.031  1.00  0.00           O  
ATOM   1727  N   ASP   113      45.504  21.097  27.911  1.00  0.00           N  
ATOM   1728  H   ASP   113      45.366  20.293  27.300  1.00  0.00           H  
ATOM   1729  CA  ASP   113      45.725  22.364  27.194  1.00  0.00           C  
ATOM   1730  HA  ASP   113      45.933  22.095  26.157  1.00  0.00           H  
ATOM   1731  CB  ASP   113      44.414  23.177  27.178  1.00  0.00           C  
ATOM   1732  HB2 ASP   113      44.036  23.317  28.192  1.00  0.00           H  
ATOM   1733  HB3 ASP   113      44.616  24.165  26.766  1.00  0.00           H  
ATOM   1734  CG  ASP   113      43.353  22.501  26.300  1.00  0.00           C  
ATOM   1735  OD1 ASP   113      43.559  22.444  25.067  1.00  0.00           O  
ATOM   1736  OD2 ASP   113      42.292  22.060  26.809  1.00  0.00           O1-
ATOM   1737  C   ASP   113      46.954  23.190  27.634  1.00  0.00           C  
ATOM   1738  O   ASP   113      47.367  24.099  26.910  1.00  0.00           O  
ATOM   1739  N   GLU   114      47.576  22.853  28.768  1.00  0.00           N  
ATOM   1740  H   GLU   114      47.141  22.118  29.312  1.00  0.00           H  
ATOM   1741  CA  GLU   114      48.819  23.458  29.261  1.00  0.00           C  
ATOM   1742  HA  GLU   114      48.733  24.536  29.120  1.00  0.00           H  
ATOM   1743  CB  GLU   114      48.992  23.229  30.779  1.00  0.00           C  
ATOM   1744  HB2 GLU   114      49.931  23.689  31.090  1.00  0.00           H  
ATOM   1745  HB3 GLU   114      48.181  23.755  31.282  1.00  0.00           H  
ATOM   1746  CG  GLU   114      48.980  21.760  31.244  1.00  0.00           C  
ATOM   1747  HG2 GLU   114      48.009  21.322  31.016  1.00  0.00           H  
ATOM   1748  HG3 GLU   114      49.738  21.199  30.700  1.00  0.00           H  
ATOM   1749  CD  GLU   114      49.248  21.589  32.744  1.00  0.00           C  
ATOM   1750  OE1 GLU   114      48.969  22.513  33.546  1.00  0.00           O  
ATOM   1751  OE2 GLU   114      49.678  20.486  33.154  1.00  0.00           O1-
ATOM   1752  C   GLU   114      50.054  22.990  28.469  1.00  0.00           C  
ATOM   1753  O   GLU   114      50.274  21.792  28.285  1.00  0.00           O  
ATOM   1754  N   PHE   115      50.867  23.942  28.001  1.00  0.00           N  
ATOM   1755  H   PHE   115      50.575  24.901  28.119  1.00  0.00           H  
ATOM   1756  CA  PHE   115      52.181  23.708  27.384  1.00  0.00           C  
ATOM   1757  HA  PHE   115      52.238  22.678  27.036  1.00  0.00           H  
ATOM   1758  CB  PHE   115      52.335  24.650  26.174  1.00  0.00           C  
ATOM   1759  HB2 PHE   115      51.435  24.577  25.560  1.00  0.00           H  
ATOM   1760  HB3 PHE   115      52.410  25.680  26.523  1.00  0.00           H  
ATOM   1761  CG  PHE   115      53.538  24.350  25.297  1.00  0.00           C  
ATOM   1762  CD1 PHE   115      53.369  23.622  24.105  1.00  0.00           C  
ATOM   1763  HD1 PHE   115      52.383  23.308  23.803  1.00  0.00           H  
ATOM   1764  CE1 PHE   115      54.483  23.284  23.316  1.00  0.00           C  
ATOM   1765  HE1 PHE   115      54.352  22.711  22.408  1.00  0.00           H  
ATOM   1766  CZ  PHE   115      55.771  23.672  23.719  1.00  0.00           C  
ATOM   1767  HZ  PHE   115      56.626  23.383  23.126  1.00  0.00           H  
ATOM   1768  CE2 PHE   115      55.945  24.425  24.894  1.00  0.00           C  
ATOM   1769  HE2 PHE   115      56.935  24.720  25.210  1.00  0.00           H  
ATOM   1770  CD2 PHE   115      54.829  24.772  25.675  1.00  0.00           C  
ATOM   1771  HD2 PHE   115      54.972  25.335  26.586  1.00  0.00           H  
ATOM   1772  C   PHE   115      53.327  23.918  28.388  1.00  0.00           C  
ATOM   1773  O   PHE   115      54.342  23.228  28.339  1.00  0.00           O  
ATOM   1774  N   ILE   116      53.167  24.871  29.312  1.00  0.00           N  
ATOM   1775  H   ILE   116      52.286  25.362  29.324  1.00  0.00           H  
ATOM   1776  CA  ILE   116      54.081  25.086  30.441  1.00  0.00           C  
ATOM   1777  HA  ILE   116      55.105  24.864  30.132  1.00  0.00           H  
ATOM   1778  CB  ILE   116      54.017  26.560  30.918  1.00  0.00           C  
ATOM   1779  HB  ILE   116      53.004  26.765  31.270  1.00  0.00           H  
ATOM   1780  CG2 ILE   116      54.989  26.762  32.093  1.00  0.00           C  
ATOM   1781 1HG2 ILE   116      56.013  26.575  31.768  1.00  0.00           H  
ATOM   1782 2HG2 ILE   116      54.914  27.776  32.484  1.00  0.00           H  
ATOM   1783 3HG2 ILE   116      54.740  26.082  32.905  1.00  0.00           H  
ATOM   1784  CG1 ILE   116      54.342  27.546  29.767  1.00  0.00           C  
ATOM   1785 2HG1 ILE   116      55.375  27.404  29.445  1.00  0.00           H  
ATOM   1786 3HG1 ILE   116      53.695  27.335  28.917  1.00  0.00           H  
ATOM   1787  CD1 ILE   116      54.127  29.023  30.123  1.00  0.00           C  
ATOM   1788 1HD1 ILE   116      54.859  29.352  30.860  1.00  0.00           H  
ATOM   1789 2HD1 ILE   116      54.245  29.629  29.224  1.00  0.00           H  
ATOM   1790 3HD1 ILE   116      53.120  29.168  30.513  1.00  0.00           H  
ATOM   1791  C   ILE   116      53.672  24.092  31.536  1.00  0.00           C  
ATOM   1792  O   ILE   116      52.567  24.204  32.065  1.00  0.00           O  
ATOM   1793  N   VAL   117      54.524  23.111  31.837  1.00  0.00           N  
ATOM   1794  H   VAL   117      55.452  23.151  31.409  1.00  0.00           H  
ATOM   1795  CA  VAL   117      54.147  21.890  32.581  1.00  0.00           C  
ATOM   1796  HA  VAL   117      53.128  22.013  32.951  1.00  0.00           H  
ATOM   1797  CB  VAL   117      54.148  20.629  31.680  1.00  0.00           C  
ATOM   1798  HB  VAL   117      53.955  19.762  32.316  1.00  0.00           H  
ATOM   1799  CG1 VAL   117      53.014  20.684  30.645  1.00  0.00           C  
ATOM   1800 1HG1 VAL   117      53.141  21.537  29.981  1.00  0.00           H  
ATOM   1801 2HG1 VAL   117      53.012  19.772  30.048  1.00  0.00           H  
ATOM   1802 3HG1 VAL   117      52.057  20.773  31.158  1.00  0.00           H  
ATOM   1803  CG2 VAL   117      55.497  20.380  30.981  1.00  0.00           C  
ATOM   1804 1HG2 VAL   117      55.459  19.430  30.448  1.00  0.00           H  
ATOM   1805 2HG2 VAL   117      55.714  21.178  30.270  1.00  0.00           H  
ATOM   1806 3HG2 VAL   117      56.301  20.322  31.714  1.00  0.00           H  
ATOM   1807  C   VAL   117      55.026  21.632  33.807  1.00  0.00           C  
ATOM   1808  O   VAL   117      56.199  22.001  33.845  1.00  0.00           O  
ATOM   1809  N   GLY   118      54.439  20.961  34.801  1.00  0.00           N  
ATOM   1810  H   GLY   118      53.454  20.734  34.690  1.00  0.00           H  
ATOM   1811  CA  GLY   118      55.038  20.642  36.099  1.00  0.00           C  
ATOM   1812  HA2 GLY   118      55.016  19.560  36.231  1.00  0.00           H  
ATOM   1813  HA3 GLY   118      56.071  20.983  36.148  1.00  0.00           H  
ATOM   1814  C   GLY   118      54.259  21.255  37.264  1.00  0.00           C  
ATOM   1815  O   GLY   118      53.450  22.169  37.091  1.00  0.00           O  
ATOM   1816  N   TYR   119      54.527  20.745  38.467  1.00  0.00           N  
ATOM   1817  H   TYR   119      55.205  19.999  38.527  1.00  0.00           H  
ATOM   1818  CA  TYR   119      53.861  21.140  39.715  1.00  0.00           C  
ATOM   1819  HA  TYR   119      53.799  22.229  39.731  1.00  0.00           H  
ATOM   1820  CB  TYR   119      52.432  20.568  39.732  1.00  0.00           C  
ATOM   1821  HB2 TYR   119      52.005  20.611  38.729  1.00  0.00           H  
ATOM   1822  HB3 TYR   119      52.478  19.518  40.021  1.00  0.00           H  
ATOM   1823  CG  TYR   119      51.480  21.309  40.646  1.00  0.00           C  
ATOM   1824  CD1 TYR   119      51.113  22.635  40.342  1.00  0.00           C  
ATOM   1825  HD1 TYR   119      51.490  23.107  39.445  1.00  0.00           H  
ATOM   1826  CE1 TYR   119      50.238  23.341  41.189  1.00  0.00           C  
ATOM   1827  HE1 TYR   119      49.948  24.351  40.946  1.00  0.00           H  
ATOM   1828  CZ  TYR   119      49.734  22.719  42.351  1.00  0.00           C  
ATOM   1829  OH  TYR   119      48.910  23.401  43.193  1.00  0.00           O  
ATOM   1830  HH  TYR   119      48.735  22.879  43.995  1.00  0.00           H  
ATOM   1831  CE2 TYR   119      50.086  21.383  42.639  1.00  0.00           C  
ATOM   1832  HE2 TYR   119      49.664  20.890  43.500  1.00  0.00           H  
ATOM   1833  CD2 TYR   119      50.955  20.678  41.788  1.00  0.00           C  
ATOM   1834  HD2 TYR   119      51.193  19.645  42.003  1.00  0.00           H  
ATOM   1835  C   TYR   119      54.669  20.700  40.954  1.00  0.00           C  
ATOM   1836  O   TYR   119      55.577  19.874  40.842  1.00  0.00           O  
HETATM 1837  N   HIE   120      54.364  21.241  42.137  1.00  0.00           N  
HETATM 1838  H   HIE   120      53.599  21.904  42.190  1.00  0.00           H  
HETATM 1839  CA  HIE   120      55.159  21.040  43.363  1.00  0.00           C  
HETATM 1840  HA  HIE   120      56.126  20.619  43.086  1.00  0.00           H  
HETATM 1841  CB  HIE   120      55.440  22.421  43.976  1.00  0.00           C  
HETATM 1842  HB2 HIE   120      56.094  22.297  44.840  1.00  0.00           H  
HETATM 1843  HB3 HIE   120      55.981  23.022  43.244  1.00  0.00           H  
HETATM 1844  CG  HIE   120      54.228  23.203  44.410  1.00  0.00           C  
HETATM 1845  ND1 HIE   120      52.895  22.788  44.327  1.00  0.00           N  
HETATM 1846  CE1 HIE   120      52.163  23.846  44.710  1.00  0.00           C  
HETATM 1847  HE1 HIE   120      51.082  23.868  44.726  1.00  0.00           H  
HETATM 1848  NE2 HIE   120      52.960  24.880  45.031  1.00  0.00           N  
HETATM 1849  HE2 HIE   120      52.665  25.828  45.247  1.00  0.00           H  
HETATM 1850  CD2 HIE   120      54.262  24.485  44.862  1.00  0.00           C  
HETATM 1851  HD2 HIE   120      55.137  25.110  44.957  1.00  0.00           H  
HETATM 1852  C   HIE   120      54.559  20.061  44.403  1.00  0.00           C  
HETATM 1853  O   HIE   120      55.244  19.708  45.365  1.00  0.00           O  
ATOM   1854  N   ALA   121      53.315  19.606  44.222  1.00  0.00           N  
ATOM   1855  H   ALA   121      52.806  19.961  43.427  1.00  0.00           H  
ATOM   1856  CA  ALA   121      52.659  18.588  45.054  1.00  0.00           C  
ATOM   1857  HA  ALA   121      53.263  18.383  45.937  1.00  0.00           H  
ATOM   1858  CB  ALA   121      51.318  19.154  45.545  1.00  0.00           C  
ATOM   1859  HB1 ALA   121      51.464  20.142  45.980  1.00  0.00           H  
ATOM   1860  HB2 ALA   121      50.618  19.229  44.714  1.00  0.00           H  
ATOM   1861  HB3 ALA   121      50.897  18.496  46.306  1.00  0.00           H  
ATOM   1862  C   ALA   121      52.482  17.247  44.311  1.00  0.00           C  
ATOM   1863  O   ALA   121      52.762  17.143  43.114  1.00  0.00           O  
ATOM   1864  N   GLU   122      51.985  16.236  45.026  1.00  0.00           N  
ATOM   1865  H   GLU   122      51.873  16.384  46.028  1.00  0.00           H  
ATOM   1866  CA  GLU   122      51.624  14.901  44.522  1.00  0.00           C  
ATOM   1867  HA  GLU   122      52.407  14.579  43.834  1.00  0.00           H  
ATOM   1868  CB  GLU   122      51.593  13.916  45.708  1.00  0.00           C  
ATOM   1869  HB2 GLU   122      51.330  12.930  45.325  1.00  0.00           H  
ATOM   1870  HB3 GLU   122      52.594  13.838  46.123  1.00  0.00           H  
ATOM   1871  CG  GLU   122      50.606  14.273  46.837  1.00  0.00           C  
ATOM   1872  HG2 GLU   122      49.781  14.872  46.450  1.00  0.00           H  
ATOM   1873  HG3 GLU   122      50.179  13.342  47.215  1.00  0.00           H  
ATOM   1874  CD  GLU   122      51.261  15.007  48.012  1.00  0.00           C  
ATOM   1875  OE1 GLU   122      51.157  14.505  49.157  1.00  0.00           O  
ATOM   1876  OE2 GLU   122      51.865  16.084  47.816  1.00  0.00           O1-
ATOM   1877  C   GLU   122      50.283  14.845  43.750  1.00  0.00           C  
ATOM   1878  O   GLU   122      49.872  13.790  43.260  1.00  0.00           O  
ATOM   1879  N   ASP   123      49.579  15.971  43.662  1.00  0.00           N  
ATOM   1880  H   ASP   123      50.002  16.811  44.029  1.00  0.00           H  
ATOM   1881  CA  ASP   123      48.217  16.132  43.149  1.00  0.00           C  
ATOM   1882  HA  ASP   123      48.017  15.360  42.409  1.00  0.00           H  
ATOM   1883  CB  ASP   123      47.244  15.964  44.327  1.00  0.00           C  
ATOM   1884  HB2 ASP   123      47.282  14.933  44.682  1.00  0.00           H  
ATOM   1885  HB3 ASP   123      47.571  16.608  45.140  1.00  0.00           H  
ATOM   1886  CG  ASP   123      45.805  16.323  43.967  1.00  0.00           C  
ATOM   1887  OD1 ASP   123      45.089  15.446  43.439  1.00  0.00           O  
ATOM   1888  OD2 ASP   123      45.408  17.491  44.176  1.00  0.00           O1-
ATOM   1889  C   ASP   123      48.080  17.537  42.523  1.00  0.00           C  
ATOM   1890  O   ASP   123      48.687  18.470  43.061  1.00  0.00           O  
ATOM   1891  N   PRO   124      47.307  17.724  41.429  1.00  0.00           N  
ATOM   1892  CD  PRO   124      46.547  16.707  40.708  1.00  0.00           C  
ATOM   1893  HD2 PRO   124      45.581  16.565  41.193  1.00  0.00           H  
ATOM   1894  HD3 PRO   124      47.079  15.759  40.638  1.00  0.00           H  
ATOM   1895  CG  PRO   124      46.324  17.261  39.307  1.00  0.00           C  
ATOM   1896  HG2 PRO   124      45.392  16.897  38.874  1.00  0.00           H  
ATOM   1897  HG3 PRO   124      47.167  16.992  38.673  1.00  0.00           H  
ATOM   1898  CB  PRO   124      46.291  18.770  39.530  1.00  0.00           C  
ATOM   1899  HB2 PRO   124      45.268  19.069  39.770  1.00  0.00           H  
ATOM   1900  HB3 PRO   124      46.642  19.309  38.650  1.00  0.00           H  
ATOM   1901  CA  PRO   124      47.210  19.010  40.736  1.00  0.00           C  
ATOM   1902  HA  PRO   124      48.204  19.285  40.383  1.00  0.00           H  
ATOM   1903  C   PRO   124      46.658  20.161  41.589  1.00  0.00           C  
ATOM   1904  O   PRO   124      46.954  21.318  41.297  1.00  0.00           O  
ATOM   1905  N   ASN   125      45.848  19.863  42.612  1.00  0.00           N  
ATOM   1906  H   ASN   125      45.680  18.886  42.839  1.00  0.00           H  
ATOM   1907  CA  ASN   125      45.126  20.854  43.414  1.00  0.00           C  
ATOM   1908  HA  ASN   125      45.092  21.793  42.866  1.00  0.00           H  
ATOM   1909  CB  ASN   125      43.675  20.380  43.592  1.00  0.00           C  
ATOM   1910  HB2 ASN   125      43.661  19.480  44.206  1.00  0.00           H  
ATOM   1911  HB3 ASN   125      43.104  21.149  44.113  1.00  0.00           H  
ATOM   1912  CG  ASN   125      42.998  20.096  42.255  1.00  0.00           C  
ATOM   1913  OD1 ASN   125      42.755  20.989  41.449  1.00  0.00           O  
ATOM   1914  ND2 ASN   125      42.690  18.849  41.958  1.00  0.00           N  
ATOM   1915 1HD2 ASN   125      42.230  18.643  41.088  1.00  0.00           H  
ATOM   1916 2HD2 ASN   125      42.912  18.089  42.594  1.00  0.00           H  
ATOM   1917  C   ASN   125      45.784  21.132  44.782  1.00  0.00           C  
ATOM   1918  O   ASN   125      45.521  22.177  45.379  1.00  0.00           O  
ATOM   1919  N   MET   126      46.648  20.233  45.271  1.00  0.00           N  
ATOM   1920  H   MET   126      46.808  19.399  44.720  1.00  0.00           H  
ATOM   1921  CA  MET   126      47.338  20.366  46.565  1.00  0.00           C  
ATOM   1922  HA  MET   126      46.607  20.713  47.290  1.00  0.00           H  
ATOM   1923  CB  MET   126      47.857  18.988  47.024  1.00  0.00           C  
ATOM   1924  HB2 MET   126      48.435  18.531  46.221  1.00  0.00           H  
ATOM   1925  HB3 MET   126      48.511  19.103  47.889  1.00  0.00           H  
ATOM   1926  CG  MET   126      46.729  18.045  47.443  1.00  0.00           C  
ATOM   1927  HG2 MET   126      46.142  18.526  48.225  1.00  0.00           H  
ATOM   1928  HG3 MET   126      46.074  17.867  46.590  1.00  0.00           H  
ATOM   1929  SD  MET   126      47.330  16.454  48.068  1.00  0.00           S  
ATOM   1930  CE  MET   126      45.744  15.592  48.206  1.00  0.00           C  
ATOM   1931  HE1 MET   126      45.896  14.579  48.579  1.00  0.00           H  
ATOM   1932  HE2 MET   126      45.087  16.129  48.889  1.00  0.00           H  
ATOM   1933  HE3 MET   126      45.267  15.539  47.225  1.00  0.00           H  
ATOM   1934  C   MET   126      48.473  21.412  46.567  1.00  0.00           C  
ATOM   1935  O   MET   126      48.799  22.013  45.541  1.00  0.00           O  
ATOM   1936  N   PHE   127      49.114  21.603  47.725  1.00  0.00           N  
ATOM   1937  H   PHE   127      48.734  21.153  48.549  1.00  0.00           H  
ATOM   1938  CA  PHE   127      50.337  22.397  47.901  1.00  0.00           C  
ATOM   1939  HA  PHE   127      50.880  22.388  46.956  1.00  0.00           H  
ATOM   1940  CB  PHE   127      49.962  23.857  48.214  1.00  0.00           C  
ATOM   1941  HB2 PHE   127      50.876  24.425  48.397  1.00  0.00           H  
ATOM   1942  HB3 PHE   127      49.494  24.284  47.327  1.00  0.00           H  
ATOM   1943  CG  PHE   127      49.018  24.052  49.390  1.00  0.00           C  
ATOM   1944  CD1 PHE   127      49.527  24.199  50.695  1.00  0.00           C  
ATOM   1945  HD1 PHE   127      50.593  24.154  50.870  1.00  0.00           H  
ATOM   1946  CE1 PHE   127      48.649  24.391  51.777  1.00  0.00           C  
ATOM   1947  HE1 PHE   127      49.041  24.499  52.779  1.00  0.00           H  
ATOM   1948  CZ  PHE   127      47.261  24.442  51.560  1.00  0.00           C  
ATOM   1949  HZ  PHE   127      46.589  24.587  52.394  1.00  0.00           H  
ATOM   1950  CE2 PHE   127      46.748  24.294  50.259  1.00  0.00           C  
ATOM   1951  HE2 PHE   127      45.680  24.319  50.095  1.00  0.00           H  
ATOM   1952  CD2 PHE   127      47.624  24.094  49.177  1.00  0.00           C  
ATOM   1953  HD2 PHE   127      47.222  23.961  48.182  1.00  0.00           H  
ATOM   1954  C   PHE   127      51.245  21.783  48.995  1.00  0.00           C  
ATOM   1955  O   PHE   127      50.718  21.289  49.994  1.00  0.00           O  
ATOM   1956  N   PRO   128      52.585  21.779  48.829  1.00  0.00           N  
ATOM   1957  CD  PRO   128      53.318  22.294  47.679  1.00  0.00           C  
ATOM   1958  HD2 PRO   128      53.078  23.342  47.495  1.00  0.00           H  
ATOM   1959  HD3 PRO   128      53.086  21.689  46.804  1.00  0.00           H  
ATOM   1960  CG  PRO   128      54.802  22.146  48.014  1.00  0.00           C  
ATOM   1961  HG2 PRO   128      55.156  23.040  48.530  1.00  0.00           H  
ATOM   1962  HG3 PRO   128      55.403  21.953  47.126  1.00  0.00           H  
ATOM   1963  CB  PRO   128      54.809  20.957  48.972  1.00  0.00           C  
ATOM   1964  HB2 PRO   128      55.697  20.948  49.602  1.00  0.00           H  
ATOM   1965  HB3 PRO   128      54.735  20.029  48.403  1.00  0.00           H  
ATOM   1966  CA  PRO   128      53.523  21.173  49.776  1.00  0.00           C  
ATOM   1967  HA  PRO   128      53.144  20.210  50.122  1.00  0.00           H  
ATOM   1968  C   PRO   128      53.776  22.080  50.989  1.00  0.00           C  
ATOM   1969  O   PRO   128      53.471  23.273  50.955  1.00  0.00           O  
ATOM   1970  N   LEU   129      54.374  21.511  52.045  1.00  0.00           N  
ATOM   1971  H   LEU   129      54.624  20.532  51.989  1.00  0.00           H  
ATOM   1972  CA  LEU   129      54.708  22.217  53.290  1.00  0.00           C  
ATOM   1973  HA  LEU   129      54.478  23.277  53.169  1.00  0.00           H  
ATOM   1974  CB  LEU   129      53.840  21.667  54.444  1.00  0.00           C  
ATOM   1975  HB2 LEU   129      54.053  20.604  54.548  1.00  0.00           H  
ATOM   1976  HB3 LEU   129      54.138  22.156  55.373  1.00  0.00           H  
ATOM   1977  CG  LEU   129      52.313  21.851  54.275  1.00  0.00           C  
ATOM   1978  HG  LEU   129      51.984  21.346  53.365  1.00  0.00           H  
ATOM   1979  CD1 LEU   129      51.583  21.212  55.464  1.00  0.00           C  
ATOM   1980 1HD1 LEU   129      51.826  20.152  55.519  1.00  0.00           H  
ATOM   1981 2HD1 LEU   129      51.875  21.703  56.392  1.00  0.00           H  
ATOM   1982 3HD1 LEU   129      50.505  21.319  55.343  1.00  0.00           H  
ATOM   1983  CD2 LEU   129      51.896  23.327  54.200  1.00  0.00           C  
ATOM   1984 1HD2 LEU   129      50.810  23.401  54.137  1.00  0.00           H  
ATOM   1985 2HD2 LEU   129      52.237  23.854  55.091  1.00  0.00           H  
ATOM   1986 3HD2 LEU   129      52.319  23.800  53.315  1.00  0.00           H  
ATOM   1987  C   LEU   129      56.214  22.157  53.619  1.00  0.00           C  
ATOM   1988  O   LEU   129      56.984  21.377  53.046  1.00  0.00           O  
ATOM   1989  N   TYR   130      56.634  23.015  54.555  1.00  0.00           N  
ATOM   1990  H   TYR   130      55.936  23.615  54.977  1.00  0.00           H  
ATOM   1991  CA  TYR   130      58.043  23.369  54.793  1.00  0.00           C  
ATOM   1992  HA  TYR   130      58.689  22.734  54.189  1.00  0.00           H  
ATOM   1993  CB  TYR   130      58.258  24.807  54.296  1.00  0.00           C  
ATOM   1994  HB2 TYR   130      57.553  25.481  54.786  1.00  0.00           H  
ATOM   1995  HB3 TYR   130      59.269  25.126  54.553  1.00  0.00           H  
ATOM   1996  CG  TYR   130      58.093  24.897  52.794  1.00  0.00           C  
ATOM   1997  CD1 TYR   130      56.822  25.103  52.222  1.00  0.00           C  
ATOM   1998  HD1 TYR   130      55.965  25.288  52.856  1.00  0.00           H  
ATOM   1999  CE1 TYR   130      56.652  25.007  50.829  1.00  0.00           C  
ATOM   2000  HE1 TYR   130      55.672  25.112  50.388  1.00  0.00           H  
ATOM   2001  CZ  TYR   130      57.770  24.770  50.002  1.00  0.00           C  
ATOM   2002  OH  TYR   130      57.622  24.724  48.654  1.00  0.00           O  
ATOM   2003  HH  TYR   130      58.492  24.720  48.229  1.00  0.00           H  
ATOM   2004  CE2 TYR   130      59.051  24.604  50.575  1.00  0.00           C  
ATOM   2005  HE2 TYR   130      59.910  24.414  49.950  1.00  0.00           H  
ATOM   2006  CD2 TYR   130      59.203  24.641  51.970  1.00  0.00           C  
ATOM   2007  HD2 TYR   130      60.169  24.438  52.410  1.00  0.00           H  
ATOM   2008  C   TYR   130      58.474  23.157  56.258  1.00  0.00           C  
ATOM   2009  O   TYR   130      58.689  24.130  56.994  1.00  0.00           O  
ATOM   2010  N   PRO   131      58.578  21.889  56.710  1.00  0.00           N  
ATOM   2011  CD  PRO   131      58.441  20.663  55.930  1.00  0.00           C  
ATOM   2012  HD2 PRO   131      59.062  20.687  55.034  1.00  0.00           H  
ATOM   2013  HD3 PRO   131      57.393  20.520  55.662  1.00  0.00           H  
ATOM   2014  CG  PRO   131      58.892  19.527  56.849  1.00  0.00           C  
ATOM   2015  HG2 PRO   131      59.973  19.396  56.774  1.00  0.00           H  
ATOM   2016  HG3 PRO   131      58.375  18.593  56.630  1.00  0.00           H  
ATOM   2017  CB  PRO   131      58.529  20.070  58.229  1.00  0.00           C  
ATOM   2018  HB2 PRO   131      59.101  19.597  59.023  1.00  0.00           H  
ATOM   2019  HB3 PRO   131      57.461  19.934  58.404  1.00  0.00           H  
ATOM   2020  CA  PRO   131      58.842  21.562  58.106  1.00  0.00           C  
ATOM   2021  HA  PRO   131      58.162  22.119  58.750  1.00  0.00           H  
ATOM   2022  C   PRO   131      60.282  21.885  58.529  1.00  0.00           C  
ATOM   2023  O   PRO   131      60.539  22.011  59.724  1.00  0.00           O  
ATOM   2024  N   GLU   132      61.217  22.078  57.586  1.00  0.00           N  
ATOM   2025  H   GLU   132      60.992  21.976  56.596  1.00  0.00           H  
ATOM   2026  CA  GLU   132      62.594  22.447  57.920  1.00  0.00           C  
ATOM   2027  HA  GLU   132      62.927  21.768  58.702  1.00  0.00           H  
ATOM   2028  CB  GLU   132      63.514  22.213  56.709  1.00  0.00           C  
ATOM   2029  HB2 GLU   132      64.539  22.273  57.070  1.00  0.00           H  
ATOM   2030  HB3 GLU   132      63.374  21.198  56.333  1.00  0.00           H  
ATOM   2031  CG  GLU   132      63.365  23.215  55.553  1.00  0.00           C  
ATOM   2032  HG2 GLU   132      63.026  24.185  55.915  1.00  0.00           H  
ATOM   2033  HG3 GLU   132      64.359  23.360  55.131  1.00  0.00           H  
ATOM   2034  CD  GLU   132      62.445  22.752  54.426  1.00  0.00           C  
ATOM   2035  OE1 GLU   132      61.280  22.362  54.679  1.00  0.00           O  
ATOM   2036  OE2 GLU   132      62.894  22.845  53.257  1.00  0.00           O1-
ATOM   2037  C   GLU   132      62.721  23.872  58.502  1.00  0.00           C  
ATOM   2038  O   GLU   132      63.742  24.202  59.111  1.00  0.00           O  
ATOM   2039  N   LEU   133      61.683  24.708  58.354  1.00  0.00           N  
ATOM   2040  H   LEU   133      60.881  24.366  57.839  1.00  0.00           H  
ATOM   2041  CA  LEU   133      61.583  26.033  58.976  1.00  0.00           C  
ATOM   2042  HA  LEU   133      62.555  26.525  58.946  1.00  0.00           H  
ATOM   2043  CB  LEU   133      60.552  26.885  58.205  1.00  0.00           C  
ATOM   2044  HB2 LEU   133      59.569  26.424  58.312  1.00  0.00           H  
ATOM   2045  HB3 LEU   133      60.502  27.863  58.682  1.00  0.00           H  
ATOM   2046  CG  LEU   133      60.821  27.094  56.701  1.00  0.00           C  
ATOM   2047  HG  LEU   133      60.817  26.125  56.198  1.00  0.00           H  
ATOM   2048  CD1 LEU   133      59.693  27.946  56.100  1.00  0.00           C  
ATOM   2049 1HD1 LEU   133      59.853  28.072  55.029  1.00  0.00           H  
ATOM   2050 2HD1 LEU   133      58.733  27.452  56.253  1.00  0.00           H  
ATOM   2051 3HD1 LEU   133      59.668  28.928  56.575  1.00  0.00           H  
ATOM   2052  CD2 LEU   133      62.173  27.769  56.441  1.00  0.00           C  
ATOM   2053 1HD2 LEU   133      62.984  27.123  56.776  1.00  0.00           H  
ATOM   2054 2HD2 LEU   133      62.293  27.944  55.371  1.00  0.00           H  
ATOM   2055 3HD2 LEU   133      62.228  28.723  56.967  1.00  0.00           H  
ATOM   2056  C   LEU   133      61.169  25.928  60.451  1.00  0.00           C  
ATOM   2057  O   LEU   133      61.773  26.558  61.316  1.00  0.00           O  
ATOM   2058  N   SER   134      60.164  25.099  60.730  1.00  0.00           N  
ATOM   2059  H   SER   134      59.785  24.551  59.969  1.00  0.00           H  
ATOM   2060  CA  SER   134      59.463  24.928  62.008  1.00  0.00           C  
ATOM   2061  HA  SER   134      60.164  24.637  62.785  1.00  0.00           H  
ATOM   2062  CB  SER   134      58.787  26.237  62.447  1.00  0.00           C  
ATOM   2063  HB2 SER   134      59.540  27.019  62.552  1.00  0.00           H  
ATOM   2064  HB3 SER   134      58.065  26.548  61.690  1.00  0.00           H  
ATOM   2065  OG  SER   134      58.122  26.068  63.688  1.00  0.00           O  
ATOM   2066  HG  SER   134      58.361  26.838  64.251  1.00  0.00           H  
ATOM   2067  C   SER   134      58.409  23.821  61.863  1.00  0.00           C  
ATOM   2068  O   SER   134      57.910  23.582  60.763  1.00  0.00           O  
HETATM 2069  N   HIE   135      58.006  23.174  62.958  1.00  0.00           N  
HETATM 2070  H   HIE   135      58.445  23.410  63.840  1.00  0.00           H  
HETATM 2071  CA  HIE   135      56.834  22.287  62.991  1.00  0.00           C  
HETATM 2072  HA  HIE   135      56.771  21.752  62.041  1.00  0.00           H  
HETATM 2073  CB  HIE   135      57.042  21.242  64.102  1.00  0.00           C  
HETATM 2074  HB2 HIE   135      56.258  20.488  64.026  1.00  0.00           H  
HETATM 2075  HB3 HIE   135      57.998  20.737  63.950  1.00  0.00           H  
HETATM 2076  CG  HIE   135      57.015  21.816  65.494  1.00  0.00           C  
HETATM 2077  ND1 HIE   135      58.063  22.518  66.092  1.00  0.00           N  
HETATM 2078  CE1 HIE   135      57.613  22.875  67.304  1.00  0.00           C  
HETATM 2079  HE1 HIE   135      58.188  23.428  68.036  1.00  0.00           H  
HETATM 2080  NE2 HIE   135      56.353  22.448  67.491  1.00  0.00           N  
HETATM 2081  HE2 HIE   135      55.789  22.613  68.323  1.00  0.00           H  
HETATM 2082  CD2 HIE   135      55.960  21.776  66.356  1.00  0.00           C  
HETATM 2083  HD2 HIE   135      55.006  21.299  66.179  1.00  0.00           H  
HETATM 2084  C   HIE   135      55.494  23.044  63.177  1.00  0.00           C  
HETATM 2085  O   HIE   135      54.424  22.455  63.014  1.00  0.00           O  
ATOM   2086  N   MET   136      55.520  24.333  63.543  1.00  0.00           N  
ATOM   2087  H   MET   136      56.425  24.789  63.612  1.00  0.00           H  
ATOM   2088  CA  MET   136      54.349  25.026  64.110  1.00  0.00           C  
ATOM   2089  HA  MET   136      53.852  24.337  64.793  1.00  0.00           H  
ATOM   2090  CB  MET   136      54.811  26.220  64.960  1.00  0.00           C  
ATOM   2091  HB2 MET   136      55.360  26.930  64.340  1.00  0.00           H  
ATOM   2092  HB3 MET   136      53.931  26.718  65.368  1.00  0.00           H  
ATOM   2093  CG  MET   136      55.689  25.764  66.135  1.00  0.00           C  
ATOM   2094  HG2 MET   136      55.151  25.003  66.704  1.00  0.00           H  
ATOM   2095  HG3 MET   136      56.604  25.316  65.747  1.00  0.00           H  
ATOM   2096  SD  MET   136      56.149  27.099  67.261  1.00  0.00           S  
ATOM   2097  CE  MET   136      57.277  26.192  68.346  1.00  0.00           C  
ATOM   2098  HE1 MET   136      57.664  26.866  69.110  1.00  0.00           H  
ATOM   2099  HE2 MET   136      56.748  25.372  68.830  1.00  0.00           H  
ATOM   2100  HE3 MET   136      58.114  25.806  67.764  1.00  0.00           H  
ATOM   2101  C   MET   136      53.267  25.436  63.091  1.00  0.00           C  
ATOM   2102  O   MET   136      52.100  25.544  63.473  1.00  0.00           O  
ATOM   2103  N   ALA   137      53.585  25.590  61.800  1.00  0.00           N  
ATOM   2104  H   ALA   137      54.556  25.512  61.523  1.00  0.00           H  
ATOM   2105  CA  ALA   137      52.571  25.754  60.746  1.00  0.00           C  
ATOM   2106  HA  ALA   137      51.779  26.412  61.108  1.00  0.00           H  
ATOM   2107  CB  ALA   137      53.196  26.433  59.521  1.00  0.00           C  
ATOM   2108  HB1 ALA   137      53.677  27.364  59.821  1.00  0.00           H  
ATOM   2109  HB2 ALA   137      53.930  25.787  59.044  1.00  0.00           H  
ATOM   2110  HB3 ALA   137      52.415  26.666  58.796  1.00  0.00           H  
ATOM   2111  C   ALA   137      51.897  24.415  60.402  1.00  0.00           C  
ATOM   2112  O   ALA   137      50.672  24.342  60.362  1.00  0.00           O  
ATOM   2113  N   VAL   138      52.678  23.339  60.257  1.00  0.00           N  
ATOM   2114  H   VAL   138      53.689  23.501  60.268  1.00  0.00           H  
ATOM   2115  CA  VAL   138      52.181  21.953  60.120  1.00  0.00           C  
ATOM   2116  HA  VAL   138      51.583  21.901  59.209  1.00  0.00           H  
ATOM   2117  CB  VAL   138      53.358  20.949  59.984  1.00  0.00           C  
ATOM   2118  HB  VAL   138      54.091  21.169  60.760  1.00  0.00           H  
ATOM   2119  CG1 VAL   138      52.941  19.474  60.143  1.00  0.00           C  
ATOM   2120 1HG1 VAL   138      52.160  19.224  59.425  1.00  0.00           H  
ATOM   2121 2HG1 VAL   138      53.803  18.826  59.977  1.00  0.00           H  
ATOM   2122 3HG1 VAL   138      52.577  19.287  61.154  1.00  0.00           H  
ATOM   2123  CG2 VAL   138      54.057  21.094  58.620  1.00  0.00           C  
ATOM   2124 1HG2 VAL   138      53.399  20.746  57.825  1.00  0.00           H  
ATOM   2125 2HG2 VAL   138      54.325  22.132  58.429  1.00  0.00           H  
ATOM   2126 3HG2 VAL   138      54.967  20.493  58.607  1.00  0.00           H  
ATOM   2127  C   VAL   138      51.272  21.581  61.305  1.00  0.00           C  
ATOM   2128  O   VAL   138      50.249  20.933  61.107  1.00  0.00           O  
ATOM   2129  N   GLN   139      51.612  22.019  62.524  1.00  0.00           N  
ATOM   2130  H   GLN   139      52.509  22.480  62.625  1.00  0.00           H  
ATOM   2131  CA  GLN   139      50.836  21.774  63.742  1.00  0.00           C  
ATOM   2132  HA  GLN   139      50.622  20.706  63.812  1.00  0.00           H  
ATOM   2133  CB  GLN   139      51.707  22.184  64.942  1.00  0.00           C  
ATOM   2134  HB2 GLN   139      52.700  21.747  64.821  1.00  0.00           H  
ATOM   2135  HB3 GLN   139      51.804  23.270  64.965  1.00  0.00           H  
ATOM   2136  CG  GLN   139      51.159  21.698  66.290  1.00  0.00           C  
ATOM   2137  HG2 GLN   139      50.196  22.162  66.500  1.00  0.00           H  
ATOM   2138  HG3 GLN   139      51.013  20.619  66.225  1.00  0.00           H  
ATOM   2139  CD  GLN   139      52.113  22.003  67.446  1.00  0.00           C  
ATOM   2140  OE1 GLN   139      52.716  23.071  67.540  1.00  0.00           O  
ATOM   2141  NE2 GLN   139      52.298  21.087  68.367  1.00  0.00           N  
ATOM   2142 1HE2 GLN   139      52.944  21.244  69.120  1.00  0.00           H  
ATOM   2143 2HE2 GLN   139      51.777  20.212  68.306  1.00  0.00           H  
ATOM   2144  C   GLN   139      49.481  22.507  63.755  1.00  0.00           C  
ATOM   2145  O   GLN   139      48.508  21.983  64.288  1.00  0.00           O  
ATOM   2146  N   ASP   140      49.375  23.710  63.181  1.00  0.00           N  
ATOM   2147  H   ASP   140      50.190  24.106  62.722  1.00  0.00           H  
ATOM   2148  CA  ASP   140      48.090  24.402  62.986  1.00  0.00           C  
ATOM   2149  HA  ASP   140      47.491  24.334  63.892  1.00  0.00           H  
ATOM   2150  CB  ASP   140      48.362  25.889  62.728  1.00  0.00           C  
ATOM   2151  HB2 ASP   140      48.868  26.312  63.598  1.00  0.00           H  
ATOM   2152  HB3 ASP   140      49.033  25.990  61.876  1.00  0.00           H  
ATOM   2153  CG  ASP   140      47.074  26.675  62.469  1.00  0.00           C  
ATOM   2154  OD1 ASP   140      46.666  26.787  61.288  1.00  0.00           O  
ATOM   2155  OD2 ASP   140      46.479  27.193  63.443  1.00  0.00           O1-
ATOM   2156  C   ASP   140      47.258  23.756  61.866  1.00  0.00           C  
ATOM   2157  O   ASP   140      46.061  23.523  62.046  1.00  0.00           O  
ATOM   2158  N   TYR   141      47.890  23.382  60.746  1.00  0.00           N  
ATOM   2159  H   TYR   141      48.876  23.604  60.642  1.00  0.00           H  
ATOM   2160  CA  TYR   141      47.210  22.644  59.678  1.00  0.00           C  
ATOM   2161  HA  TYR   141      46.333  23.220  59.395  1.00  0.00           H  
ATOM   2162  CB  TYR   141      48.111  22.524  58.437  1.00  0.00           C  
ATOM   2163  HB2 TYR   141      49.108  22.201  58.740  1.00  0.00           H  
ATOM   2164  HB3 TYR   141      47.700  21.754  57.783  1.00  0.00           H  
ATOM   2165  CG  TYR   141      48.195  23.805  57.625  1.00  0.00           C  
ATOM   2166  CD1 TYR   141      47.015  24.372  57.102  1.00  0.00           C  
ATOM   2167  HD1 TYR   141      46.063  23.882  57.252  1.00  0.00           H  
ATOM   2168  CE1 TYR   141      47.061  25.583  56.391  1.00  0.00           C  
ATOM   2169  HE1 TYR   141      46.149  26.018  56.011  1.00  0.00           H  
ATOM   2170  CZ  TYR   141      48.298  26.229  56.178  1.00  0.00           C  
ATOM   2171  OH  TYR   141      48.335  27.416  55.515  1.00  0.00           O  
ATOM   2172  HH  TYR   141      47.446  27.720  55.265  1.00  0.00           H  
ATOM   2173  CE2 TYR   141      49.488  25.643  56.664  1.00  0.00           C  
ATOM   2174  HE2 TYR   141      50.436  26.130  56.484  1.00  0.00           H  
ATOM   2175  CD2 TYR   141      49.433  24.435  57.389  1.00  0.00           C  
ATOM   2176  HD2 TYR   141      50.345  23.995  57.768  1.00  0.00           H  
ATOM   2177  C   TYR   141      46.682  21.276  60.141  1.00  0.00           C  
ATOM   2178  O   TYR   141      45.616  20.870  59.688  1.00  0.00           O  
ATOM   2179  N   LEU   142      47.374  20.611  61.076  1.00  0.00           N  
ATOM   2180  H   LEU   142      48.256  21.019  61.360  1.00  0.00           H  
ATOM   2181  CA  LEU   142      46.977  19.348  61.718  1.00  0.00           C  
ATOM   2182  HA  LEU   142      46.740  18.619  60.946  1.00  0.00           H  
ATOM   2183  CB  LEU   142      48.194  18.847  62.525  1.00  0.00           C  
ATOM   2184  HB2 LEU   142      49.020  18.681  61.831  1.00  0.00           H  
ATOM   2185  HB3 LEU   142      48.493  19.634  63.215  1.00  0.00           H  
ATOM   2186  CG  LEU   142      47.993  17.558  63.349  1.00  0.00           C  
ATOM   2187  HG  LEU   142      47.191  17.712  64.071  1.00  0.00           H  
ATOM   2188  CD1 LEU   142      47.640  16.356  62.466  1.00  0.00           C  
ATOM   2189 1HD1 LEU   142      46.692  16.524  61.957  1.00  0.00           H  
ATOM   2190 2HD1 LEU   142      48.422  16.189  61.724  1.00  0.00           H  
ATOM   2191 3HD1 LEU   142      47.541  15.468  63.090  1.00  0.00           H  
ATOM   2192  CD2 LEU   142      49.280  17.256  64.132  1.00  0.00           C  
ATOM   2193 1HD2 LEU   142      50.111  17.090  63.445  1.00  0.00           H  
ATOM   2194 2HD2 LEU   142      49.519  18.091  64.790  1.00  0.00           H  
ATOM   2195 3HD2 LEU   142      49.138  16.363  64.743  1.00  0.00           H  
ATOM   2196  C   LEU   142      45.720  19.491  62.595  1.00  0.00           C  
ATOM   2197  O   LEU   142      44.921  18.552  62.674  1.00  0.00           O  
ATOM   2198  N   ARG   143      45.533  20.651  63.237  1.00  0.00           N  
ATOM   2199  H   ARG   143      46.242  21.367  63.138  1.00  0.00           H  
ATOM   2200  CA  ARG   143      44.340  20.960  64.037  1.00  0.00           C  
ATOM   2201  HA  ARG   143      44.091  20.090  64.646  1.00  0.00           H  
ATOM   2202  CB  ARG   143      44.645  22.133  64.989  1.00  0.00           C  
ATOM   2203  HB2 ARG   143      45.185  22.913  64.453  1.00  0.00           H  
ATOM   2204  HB3 ARG   143      43.707  22.555  65.351  1.00  0.00           H  
ATOM   2205  CG  ARG   143      45.460  21.660  66.208  1.00  0.00           C  
ATOM   2206  HG2 ARG   143      44.803  21.070  66.850  1.00  0.00           H  
ATOM   2207  HG3 ARG   143      46.281  21.017  65.887  1.00  0.00           H  
ATOM   2208  CD  ARG   143      46.034  22.823  67.029  1.00  0.00           C  
ATOM   2209  HD2 ARG   143      45.271  23.593  67.145  1.00  0.00           H  
ATOM   2210  HD3 ARG   143      46.310  22.447  68.016  1.00  0.00           H  
ATOM   2211  NE  ARG   143      47.229  23.387  66.383  1.00  0.00           N  
ATOM   2212  HE  ARG   143      47.565  22.895  65.559  1.00  0.00           H  
ATOM   2213  CZ  ARG   143      47.967  24.404  66.809  1.00  0.00           C  
ATOM   2214  NH1 ARG   143      47.709  25.059  67.915  1.00  0.00           N1+
ATOM   2215 1HH1 ARG   143      46.926  24.807  68.498  1.00  0.00           H  
ATOM   2216 2HH1 ARG   143      48.196  25.933  68.097  1.00  0.00           H  
ATOM   2217  NH2 ARG   143      49.012  24.785  66.114  1.00  0.00           N  
ATOM   2218 1HH2 ARG   143      49.207  24.374  65.213  1.00  0.00           H  
ATOM   2219 2HH2 ARG   143      49.678  25.427  66.533  1.00  0.00           H  
ATOM   2220  C   ARG   143      43.117  21.241  63.150  1.00  0.00           C  
ATOM   2221  O   ARG   143      42.033  20.728  63.420  1.00  0.00           O  
ATOM   2222  N   SER   144      43.273  21.991  62.062  1.00  0.00           N  
ATOM   2223  H   SER   144      44.177  22.415  61.889  1.00  0.00           H  
ATOM   2224  CA  SER   144      42.203  22.183  61.065  1.00  0.00           C  
ATOM   2225  HA  SER   144      41.267  22.393  61.583  1.00  0.00           H  
ATOM   2226  CB  SER   144      42.533  23.391  60.184  1.00  0.00           C  
ATOM   2227  HB2 SER   144      41.825  23.449  59.357  1.00  0.00           H  
ATOM   2228  HB3 SER   144      42.427  24.294  60.786  1.00  0.00           H  
ATOM   2229  OG  SER   144      43.857  23.317  59.673  1.00  0.00           O  
ATOM   2230  HG  SER   144      44.076  22.383  59.503  1.00  0.00           H  
ATOM   2231  C   SER   144      41.949  20.947  60.180  1.00  0.00           C  
ATOM   2232  O   SER   144      42.789  20.054  60.080  1.00  0.00           O  
ATOM   2233  N   ASP   145      40.810  20.900  59.482  1.00  0.00           N  
ATOM   2234  H   ASP   145      40.134  21.654  59.587  1.00  0.00           H  
ATOM   2235  CA  ASP   145      40.446  19.790  58.591  1.00  0.00           C  
ATOM   2236  HA  ASP   145      40.529  18.855  59.148  1.00  0.00           H  
ATOM   2237  CB  ASP   145      38.986  19.970  58.163  1.00  0.00           C  
ATOM   2238  HB2 ASP   145      38.353  20.013  59.050  1.00  0.00           H  
ATOM   2239  HB3 ASP   145      38.887  20.919  57.632  1.00  0.00           H  
ATOM   2240  CG  ASP   145      38.510  18.829  57.262  1.00  0.00           C  
ATOM   2241  OD1 ASP   145      38.218  19.089  56.070  1.00  0.00           O  
ATOM   2242  OD2 ASP   145      38.427  17.671  57.739  1.00  0.00           O1-
ATOM   2243  C   ASP   145      41.351  19.676  57.352  1.00  0.00           C  
ATOM   2244  O   ASP   145      41.595  18.572  56.873  1.00  0.00           O  
ATOM   2245  N   TYR   146      41.890  20.791  56.852  1.00  0.00           N  
ATOM   2246  H   TYR   146      41.666  21.655  57.323  1.00  0.00           H  
ATOM   2247  CA  TYR   146      42.791  20.864  55.687  1.00  0.00           C  
ATOM   2248  HA  TYR   146      42.417  20.174  54.929  1.00  0.00           H  
ATOM   2249  CB  TYR   146      42.703  22.283  55.094  1.00  0.00           C  
ATOM   2250  HB2 TYR   146      42.874  23.019  55.882  1.00  0.00           H  
ATOM   2251  HB3 TYR   146      43.494  22.409  54.354  1.00  0.00           H  
ATOM   2252  CG  TYR   146      41.382  22.572  54.395  1.00  0.00           C  
ATOM   2253  CD1 TYR   146      41.212  22.168  53.059  1.00  0.00           C  
ATOM   2254  HD1 TYR   146      42.014  21.663  52.541  1.00  0.00           H  
ATOM   2255  CE1 TYR   146      40.012  22.439  52.378  1.00  0.00           C  
ATOM   2256  HE1 TYR   146      39.904  22.147  51.344  1.00  0.00           H  
ATOM   2257  CZ  TYR   146      38.962  23.118  53.029  1.00  0.00           C  
ATOM   2258  OH  TYR   146      37.815  23.380  52.343  1.00  0.00           O  
ATOM   2259  HH  TYR   146      37.134  23.837  52.861  1.00  0.00           H  
ATOM   2260  CE2 TYR   146      39.119  23.509  54.380  1.00  0.00           C  
ATOM   2261  HE2 TYR   146      38.318  24.025  54.889  1.00  0.00           H  
ATOM   2262  CD2 TYR   146      40.328  23.237  55.057  1.00  0.00           C  
ATOM   2263  HD2 TYR   146      40.447  23.549  56.085  1.00  0.00           H  
ATOM   2264  C   TYR   146      44.238  20.390  55.993  1.00  0.00           C  
ATOM   2265  O   TYR   146      45.225  20.937  55.504  1.00  0.00           O  
ATOM   2266  N   SER   147      44.370  19.369  56.838  1.00  0.00           N  
ATOM   2267  H   SER   147      43.509  18.969  57.193  1.00  0.00           H  
ATOM   2268  CA  SER   147      45.645  18.783  57.266  1.00  0.00           C  
ATOM   2269  HA  SER   147      46.272  19.590  57.637  1.00  0.00           H  
ATOM   2270  CB  SER   147      45.380  17.802  58.422  1.00  0.00           C  
ATOM   2271  HB2 SER   147      44.892  18.348  59.229  1.00  0.00           H  
ATOM   2272  HB3 SER   147      44.709  17.011  58.084  1.00  0.00           H  
ATOM   2273  OG  SER   147      46.572  17.220  58.928  1.00  0.00           O  
ATOM   2274  HG  SER   147      46.846  16.469  58.370  1.00  0.00           H  
ATOM   2275  C   SER   147      46.383  18.046  56.131  1.00  0.00           C  
ATOM   2276  O   SER   147      45.725  17.435  55.275  1.00  0.00           O  
ATOM   2277  N   PRO   148      47.734  17.991  56.160  1.00  0.00           N  
ATOM   2278  CD  PRO   148      48.641  18.786  56.984  1.00  0.00           C  
ATOM   2279  HD2 PRO   148      48.278  18.918  58.002  1.00  0.00           H  
ATOM   2280  HD3 PRO   148      48.794  19.758  56.513  1.00  0.00           H  
ATOM   2281  CG  PRO   148      49.960  18.016  57.013  1.00  0.00           C  
ATOM   2282  HG2 PRO   148      49.934  17.289  57.825  1.00  0.00           H  
ATOM   2283  HG3 PRO   148      50.817  18.679  57.122  1.00  0.00           H  
ATOM   2284  CB  PRO   148      49.963  17.286  55.671  1.00  0.00           C  
ATOM   2285  HB2 PRO   148      50.587  16.393  55.701  1.00  0.00           H  
ATOM   2286  HB3 PRO   148      50.307  17.963  54.887  1.00  0.00           H  
ATOM   2287  CA  PRO   148      48.483  16.958  55.450  1.00  0.00           C  
ATOM   2288  HA  PRO   148      48.257  17.007  54.386  1.00  0.00           H  
ATOM   2289  C   PRO   148      48.088  15.577  55.998  1.00  0.00           C  
ATOM   2290  O   PRO   148      47.790  15.433  57.187  1.00  0.00           O  
ATOM   2291  N   GLN   149      48.032  14.567  55.126  1.00  0.00           N  
ATOM   2292  H   GLN   149      48.297  14.744  54.156  1.00  0.00           H  
ATOM   2293  CA  GLN   149      47.306  13.326  55.395  1.00  0.00           C  
ATOM   2294  HA  GLN   149      47.301  13.159  56.467  1.00  0.00           H  
ATOM   2295  CB  GLN   149      45.850  13.536  54.930  1.00  0.00           C  
ATOM   2296  HB2 GLN   149      45.566  14.564  55.144  1.00  0.00           H  
ATOM   2297  HB3 GLN   149      45.793  13.411  53.847  1.00  0.00           H  
ATOM   2298  CG  GLN   149      44.818  12.616  55.597  1.00  0.00           C  
ATOM   2299  HG2 GLN   149      43.860  12.743  55.089  1.00  0.00           H  
ATOM   2300  HG3 GLN   149      45.126  11.579  55.484  1.00  0.00           H  
ATOM   2301  CD  GLN   149      44.616  12.917  57.081  1.00  0.00           C  
ATOM   2302  OE1 GLN   149      45.017  12.141  57.939  1.00  0.00           O  
ATOM   2303  NE2 GLN   149      44.036  14.044  57.437  1.00  0.00           N  
ATOM   2304 1HE2 GLN   149      43.879  14.226  58.425  1.00  0.00           H  
ATOM   2305 2HE2 GLN   149      43.717  14.697  56.728  1.00  0.00           H  
ATOM   2306  C   GLN   149      47.978  12.145  54.668  1.00  0.00           C  
ATOM   2307  O   GLN   149      48.092  12.203  53.437  1.00  0.00           O  
ATOM   2308  N   PRO   150      48.393  11.056  55.353  1.00  0.00           N  
ATOM   2309  CD  PRO   150      49.032   9.936  54.676  1.00  0.00           C  
ATOM   2310  HD2 PRO   150      50.114  10.072  54.714  1.00  0.00           H  
ATOM   2311  HD3 PRO   150      48.704   9.834  53.641  1.00  0.00           H  
ATOM   2312  CG  PRO   150      48.635   8.699  55.466  1.00  0.00           C  
ATOM   2313  HG2 PRO   150      49.352   7.890  55.330  1.00  0.00           H  
ATOM   2314  HG3 PRO   150      47.632   8.385  55.178  1.00  0.00           H  
ATOM   2315  CB  PRO   150      48.623   9.236  56.893  1.00  0.00           C  
ATOM   2316  HB2 PRO   150      49.648   9.260  57.268  1.00  0.00           H  
ATOM   2317  HB3 PRO   150      47.998   8.639  57.555  1.00  0.00           H  
ATOM   2318  CA  PRO   150      48.068  10.658  56.730  1.00  0.00           C  
ATOM   2319  HA  PRO   150      46.982  10.608  56.815  1.00  0.00           H  
ATOM   2320  C   PRO   150      48.627  11.552  57.842  1.00  0.00           C  
ATOM   2321  O   PRO   150      49.827  11.812  57.915  1.00  0.00           O  
ATOM   2322  N   ALA   151      47.747  11.962  58.760  1.00  0.00           N  
ATOM   2323  H   ALA   151      46.760  11.766  58.615  1.00  0.00           H  
ATOM   2324  CA  ALA   151      48.083  12.790  59.916  1.00  0.00           C  
ATOM   2325  HA  ALA   151      48.636  13.658  59.561  1.00  0.00           H  
ATOM   2326  CB  ALA   151      46.773  13.287  60.537  1.00  0.00           C  
ATOM   2327  HB1 ALA   151      46.206  13.867  59.806  1.00  0.00           H  
ATOM   2328  HB2 ALA   151      46.168  12.450  60.881  1.00  0.00           H  
ATOM   2329  HB3 ALA   151      46.989  13.925  61.391  1.00  0.00           H  
ATOM   2330  C   ALA   151      48.967  12.065  60.951  1.00  0.00           C  
ATOM   2331  O   ALA   151      49.679  12.716  61.714  1.00  0.00           O  
ATOM   2332  N   ASP   152      48.963  10.729  60.979  1.00  0.00           N  
ATOM   2333  H   ASP   152      48.306  10.251  60.380  1.00  0.00           H  
ATOM   2334  CA  ASP   152      49.861   9.924  61.822  1.00  0.00           C  
ATOM   2335  HA  ASP   152      49.796  10.286  62.849  1.00  0.00           H  
ATOM   2336  CB  ASP   152      49.388   8.461  61.795  1.00  0.00           C  
ATOM   2337  HB2 ASP   152      48.345   8.418  62.114  1.00  0.00           H  
ATOM   2338  HB3 ASP   152      49.441   8.088  60.770  1.00  0.00           H  
ATOM   2339  CG  ASP   152      50.215   7.557  62.715  1.00  0.00           C  
ATOM   2340  OD1 ASP   152      50.316   7.851  63.926  1.00  0.00           O  
ATOM   2341  OD2 ASP   152      50.768   6.537  62.239  1.00  0.00           O1-
ATOM   2342  C   ASP   152      51.331  10.042  61.377  1.00  0.00           C  
ATOM   2343  O   ASP   152      52.233  10.089  62.218  1.00  0.00           O  
ATOM   2344  N   GLU   153      51.559  10.158  60.062  1.00  0.00           N  
ATOM   2345  H   GLU   153      50.760  10.149  59.445  1.00  0.00           H  
ATOM   2346  CA  GLU   153      52.872  10.463  59.485  1.00  0.00           C  
ATOM   2347  HA  GLU   153      53.634   9.926  60.051  1.00  0.00           H  
ATOM   2348  CB  GLU   153      52.965  10.000  58.020  1.00  0.00           C  
ATOM   2349  HB2 GLU   153      52.101  10.352  57.454  1.00  0.00           H  
ATOM   2350  HB3 GLU   153      53.871  10.413  57.574  1.00  0.00           H  
ATOM   2351  CG  GLU   153      53.042   8.472  57.969  1.00  0.00           C  
ATOM   2352  HG2 GLU   153      53.890   8.142  58.567  1.00  0.00           H  
ATOM   2353  HG3 GLU   153      52.132   8.066  58.406  1.00  0.00           H  
ATOM   2354  CD  GLU   153      53.200   7.916  56.559  1.00  0.00           C  
ATOM   2355  OE1 GLU   153      54.171   8.269  55.849  1.00  0.00           O  
ATOM   2356  OE2 GLU   153      52.364   7.073  56.163  1.00  0.00           O1-
ATOM   2357  C   GLU   153      53.193  11.953  59.604  1.00  0.00           C  
ATOM   2358  O   GLU   153      54.326  12.293  59.937  1.00  0.00           O  
ATOM   2359  N   ALA   154      52.213  12.851  59.436  1.00  0.00           N  
ATOM   2360  H   ALA   154      51.303  12.535  59.120  1.00  0.00           H  
ATOM   2361  CA  ALA   154      52.418  14.278  59.697  1.00  0.00           C  
ATOM   2362  HA  ALA   154      53.197  14.639  59.025  1.00  0.00           H  
ATOM   2363  CB  ALA   154      51.127  15.051  59.404  1.00  0.00           C  
ATOM   2364  HB1 ALA   154      50.748  14.802  58.411  1.00  0.00           H  
ATOM   2365  HB2 ALA   154      50.373  14.822  60.155  1.00  0.00           H  
ATOM   2366  HB3 ALA   154      51.334  16.121  59.446  1.00  0.00           H  
ATOM   2367  C   ALA   154      52.916  14.515  61.133  1.00  0.00           C  
ATOM   2368  O   ALA   154      53.866  15.269  61.324  1.00  0.00           O  
ATOM   2369  N   ALA   155      52.349  13.815  62.123  1.00  0.00           N  
ATOM   2370  H   ALA   155      51.532  13.255  61.900  1.00  0.00           H  
ATOM   2371  CA  ALA   155      52.804  13.841  63.514  1.00  0.00           C  
ATOM   2372  HA  ALA   155      52.877  14.883  63.831  1.00  0.00           H  
ATOM   2373  CB  ALA   155      51.736  13.159  64.378  1.00  0.00           C  
ATOM   2374  HB1 ALA   155      52.025  13.208  65.428  1.00  0.00           H  
ATOM   2375  HB2 ALA   155      50.781  13.672  64.259  1.00  0.00           H  
ATOM   2376  HB3 ALA   155      51.618  12.113  64.088  1.00  0.00           H  
ATOM   2377  C   ALA   155      54.197  13.206  63.709  1.00  0.00           C  
ATOM   2378  O   ALA   155      55.010  13.757  64.454  1.00  0.00           O  
ATOM   2379  N   ALA   156      54.501  12.084  63.039  1.00  0.00           N  
ATOM   2380  H   ALA   156      53.789  11.675  62.445  1.00  0.00           H  
ATOM   2381  CA  ALA   156      55.829  11.447  63.059  1.00  0.00           C  
ATOM   2382  HA  ALA   156      56.118  11.242  64.091  1.00  0.00           H  
ATOM   2383  CB  ALA   156      55.751  10.117  62.294  1.00  0.00           C  
ATOM   2384  HB1 ALA   156      56.695   9.581  62.395  1.00  0.00           H  
ATOM   2385  HB2 ALA   156      54.948   9.494  62.681  1.00  0.00           H  
ATOM   2386  HB3 ALA   156      55.575  10.301  61.234  1.00  0.00           H  
ATOM   2387  C   ALA   156      56.925  12.336  62.445  1.00  0.00           C  
ATOM   2388  O   ALA   156      58.082  12.296  62.871  1.00  0.00           O  
ATOM   2389  N   ILE   157      56.566  13.135  61.442  1.00  0.00           N  
ATOM   2390  H   ILE   157      55.631  12.999  61.059  1.00  0.00           H  
ATOM   2391  CA  ILE   157      57.432  14.129  60.796  1.00  0.00           C  
ATOM   2392  HA  ILE   157      58.439  13.724  60.681  1.00  0.00           H  
ATOM   2393  CB  ILE   157      56.872  14.428  59.384  1.00  0.00           C  
ATOM   2394  HB  ILE   157      55.804  14.638  59.470  1.00  0.00           H  
ATOM   2395  CG2 ILE   157      57.550  15.660  58.762  1.00  0.00           C  
ATOM   2396 1HG2 ILE   157      58.628  15.512  58.744  1.00  0.00           H  
ATOM   2397 2HG2 ILE   157      57.199  15.816  57.746  1.00  0.00           H  
ATOM   2398 3HG2 ILE   157      57.314  16.555  59.337  1.00  0.00           H  
ATOM   2399  CG1 ILE   157      57.067  13.184  58.477  1.00  0.00           C  
ATOM   2400 2HG1 ILE   157      58.118  13.096  58.198  1.00  0.00           H  
ATOM   2401 3HG1 ILE   157      56.803  12.279  59.023  1.00  0.00           H  
ATOM   2402  CD1 ILE   157      56.214  13.196  57.204  1.00  0.00           C  
ATOM   2403 1HD1 ILE   157      55.167  13.371  57.453  1.00  0.00           H  
ATOM   2404 2HD1 ILE   157      56.564  13.966  56.526  1.00  0.00           H  
ATOM   2405 3HD1 ILE   157      56.301  12.230  56.705  1.00  0.00           H  
ATOM   2406  C   ILE   157      57.584  15.362  61.698  1.00  0.00           C  
ATOM   2407  O   ILE   157      58.707  15.789  61.942  1.00  0.00           O  
ATOM   2408  N   ASN   158      56.499  15.884  62.277  1.00  0.00           N  
ATOM   2409  H   ASN   158      55.589  15.518  62.018  1.00  0.00           H  
ATOM   2410  CA  ASN   158      56.553  16.983  63.253  1.00  0.00           C  
ATOM   2411  HA  ASN   158      56.984  17.848  62.746  1.00  0.00           H  
ATOM   2412  CB  ASN   158      55.121  17.375  63.686  1.00  0.00           C  
ATOM   2413  HB2 ASN   158      54.869  18.332  63.231  1.00  0.00           H  
ATOM   2414  HB3 ASN   158      54.403  16.649  63.313  1.00  0.00           H  
ATOM   2415  CG  ASN   158      54.912  17.488  65.193  1.00  0.00           C  
ATOM   2416  OD1 ASN   158      55.063  18.547  65.780  1.00  0.00           O  
ATOM   2417  ND2 ASN   158      54.578  16.389  65.846  1.00  0.00           N  
ATOM   2418 1HD2 ASN   158      54.356  16.451  66.832  1.00  0.00           H  
ATOM   2419 2HD2 ASN   158      54.517  15.501  65.370  1.00  0.00           H  
ATOM   2420  C   ASN   158      57.492  16.666  64.435  1.00  0.00           C  
ATOM   2421  O   ASN   158      58.272  17.526  64.834  1.00  0.00           O  
ATOM   2422  N   GLU   159      57.479  15.431  64.949  1.00  0.00           N  
ATOM   2423  H   GLU   159      56.800  14.765  64.598  1.00  0.00           H  
ATOM   2424  CA  GLU   159      58.391  15.008  66.017  1.00  0.00           C  
ATOM   2425  HA  GLU   159      58.338  15.743  66.819  1.00  0.00           H  
ATOM   2426  CB  GLU   159      57.957  13.643  66.578  1.00  0.00           C  
ATOM   2427  HB2 GLU   159      57.674  12.989  65.752  1.00  0.00           H  
ATOM   2428  HB3 GLU   159      58.796  13.181  67.098  1.00  0.00           H  
ATOM   2429  CG  GLU   159      56.779  13.741  67.557  1.00  0.00           C  
ATOM   2430  HG2 GLU   159      55.924  14.184  67.047  1.00  0.00           H  
ATOM   2431  HG3 GLU   159      56.499  12.733  67.864  1.00  0.00           H  
ATOM   2432  CD  GLU   159      57.101  14.556  68.813  1.00  0.00           C  
ATOM   2433  OE1 GLU   159      58.256  14.534  69.291  1.00  0.00           O  
ATOM   2434  OE2 GLU   159      56.177  15.203  69.359  1.00  0.00           O1-
ATOM   2435  C   GLU   159      59.863  14.967  65.577  1.00  0.00           C  
ATOM   2436  O   GLU   159      60.738  15.213  66.406  1.00  0.00           O  
ATOM   2437  N   TYR   160      60.166  14.729  64.296  1.00  0.00           N  
ATOM   2438  H   TYR   160      59.418  14.601  63.625  1.00  0.00           H  
ATOM   2439  CA  TYR   160      61.538  14.820  63.783  1.00  0.00           C  
ATOM   2440  HA  TYR   160      62.208  14.343  64.500  1.00  0.00           H  
ATOM   2441  CB  TYR   160      61.649  14.061  62.451  1.00  0.00           C  
ATOM   2442  HB2 TYR   160      61.280  13.044  62.590  1.00  0.00           H  
ATOM   2443  HB3 TYR   160      61.021  14.543  61.702  1.00  0.00           H  
ATOM   2444  CG  TYR   160      63.075  13.998  61.934  1.00  0.00           C  
ATOM   2445  CD1 TYR   160      63.934  12.977  62.378  1.00  0.00           C  
ATOM   2446  HD1 TYR   160      63.565  12.215  63.050  1.00  0.00           H  
ATOM   2447  CE1 TYR   160      65.280  12.957  61.971  1.00  0.00           C  
ATOM   2448  HE1 TYR   160      65.932  12.175  62.328  1.00  0.00           H  
ATOM   2449  CZ  TYR   160      65.779  13.968  61.117  1.00  0.00           C  
ATOM   2450  OH  TYR   160      67.095  13.984  60.768  1.00  0.00           O  
ATOM   2451  HH  TYR   160      67.598  13.268  61.197  1.00  0.00           H  
ATOM   2452  CE2 TYR   160      64.913  14.987  60.661  1.00  0.00           C  
ATOM   2453  HE2 TYR   160      65.290  15.768  60.016  1.00  0.00           H  
ATOM   2454  CD2 TYR   160      63.566  14.999  61.071  1.00  0.00           C  
ATOM   2455  HD2 TYR   160      62.912  15.793  60.739  1.00  0.00           H  
ATOM   2456  C   TYR   160      62.009  16.277  63.618  1.00  0.00           C  
ATOM   2457  O   TYR   160      63.183  16.578  63.853  1.00  0.00           O  
ATOM   2458  N   TRP   161      61.121  17.197  63.228  1.00  0.00           N  
ATOM   2459  H   TRP   161      60.184  16.884  63.000  1.00  0.00           H  
ATOM   2460  CA  TRP   161      61.471  18.602  62.983  1.00  0.00           C  
ATOM   2461  HA  TRP   161      62.525  18.649  62.713  1.00  0.00           H  
ATOM   2462  CB  TRP   161      60.709  19.102  61.753  1.00  0.00           C  
ATOM   2463  HB2 TRP   161      59.640  18.931  61.888  1.00  0.00           H  
ATOM   2464  HB3 TRP   161      60.866  20.177  61.654  1.00  0.00           H  
ATOM   2465  CG  TRP   161      61.176  18.449  60.484  1.00  0.00           C  
ATOM   2466  CD1 TRP   161      60.530  17.464  59.825  1.00  0.00           C  
ATOM   2467  HD1 TRP   161      59.583  17.049  60.129  1.00  0.00           H  
ATOM   2468  NE1 TRP   161      61.264  17.063  58.728  1.00  0.00           N  
ATOM   2469  HE1 TRP   161      60.980  16.300  58.116  1.00  0.00           H  
ATOM   2470  CE2 TRP   161      62.437  17.776  58.621  1.00  0.00           C  
ATOM   2471  CZ2 TRP   161      63.500  17.738  57.708  1.00  0.00           C  
ATOM   2472  HZ2 TRP   161      63.481  17.053  56.874  1.00  0.00           H  
ATOM   2473  CH2 TRP   161      64.586  18.609  57.892  1.00  0.00           C  
ATOM   2474  HH2 TRP   161      65.405  18.608  57.187  1.00  0.00           H  
ATOM   2475  CZ3 TRP   161      64.604  19.488  58.989  1.00  0.00           C  
ATOM   2476  HZ3 TRP   161      65.443  20.156  59.128  1.00  0.00           H  
ATOM   2477  CE3 TRP   161      63.531  19.514  59.901  1.00  0.00           C  
ATOM   2478  HE3 TRP   161      63.549  20.204  60.730  1.00  0.00           H  
ATOM   2479  CD2 TRP   161      62.414  18.666  59.737  1.00  0.00           C  
ATOM   2480  C   TRP   161      61.340  19.515  64.215  1.00  0.00           C  
ATOM   2481  O   TRP   161      62.009  20.544  64.258  1.00  0.00           O  
ATOM   2482  N   LYS   162      60.620  19.110  65.272  1.00  0.00           N  
ATOM   2483  H   LYS   162      60.024  18.297  65.159  1.00  0.00           H  
ATOM   2484  CA  LYS   162      60.673  19.748  66.602  1.00  0.00           C  
ATOM   2485  HA  LYS   162      60.173  20.717  66.536  1.00  0.00           H  
ATOM   2486  CB  LYS   162      59.913  18.883  67.632  1.00  0.00           C  
ATOM   2487  HB2 LYS   162      60.004  17.826  67.369  1.00  0.00           H  
ATOM   2488  HB3 LYS   162      60.367  19.023  68.615  1.00  0.00           H  
ATOM   2489  CG  LYS   162      58.426  19.252  67.755  1.00  0.00           C  
ATOM   2490  HG2 LYS   162      58.347  20.285  68.094  1.00  0.00           H  
ATOM   2491  HG3 LYS   162      57.932  19.159  66.789  1.00  0.00           H  
ATOM   2492  CD  LYS   162      57.732  18.343  68.779  1.00  0.00           C  
ATOM   2493  HD2 LYS   162      57.800  17.308  68.445  1.00  0.00           H  
ATOM   2494  HD3 LYS   162      58.247  18.436  69.734  1.00  0.00           H  
ATOM   2495  CE  LYS   162      56.257  18.721  68.960  1.00  0.00           C  
ATOM   2496  HE2 LYS   162      56.183  19.780  69.217  1.00  0.00           H  
ATOM   2497  HE3 LYS   162      55.734  18.570  68.012  1.00  0.00           H  
ATOM   2498  NZ  LYS   162      55.608  17.910  70.018  1.00  0.00           N1+
ATOM   2499  HZ1 LYS   162      55.957  18.128  70.944  1.00  0.00           H  
ATOM   2500  HZ2 LYS   162      54.604  18.076  70.020  1.00  0.00           H  
ATOM   2501  HZ3 LYS   162      55.761  16.919  69.845  1.00  0.00           H  
ATOM   2502  C   LYS   162      62.120  20.056  67.070  1.00  0.00           C  
ATOM   2503  O   LYS   162      62.367  21.194  67.488  1.00  0.00           O  
ATOM   2504  N   PRO   163      63.093  19.122  66.977  1.00  0.00           N  
ATOM   2505  CD  PRO   163      62.882  17.679  66.969  1.00  0.00           C  
ATOM   2506  HD2 PRO   163      62.322  17.350  66.098  1.00  0.00           H  
ATOM   2507  HD3 PRO   163      62.349  17.390  67.875  1.00  0.00           H  
ATOM   2508  CG  PRO   163      64.266  17.040  66.984  1.00  0.00           C  
ATOM   2509  HG2 PRO   163      64.613  16.864  65.969  1.00  0.00           H  
ATOM   2510  HG3 PRO   163      64.263  16.111  67.553  1.00  0.00           H  
ATOM   2511  CB  PRO   163      65.133  18.107  67.642  1.00  0.00           C  
ATOM   2512  HB2 PRO   163      66.179  18.017  67.348  1.00  0.00           H  
ATOM   2513  HB3 PRO   163      65.038  18.023  68.723  1.00  0.00           H  
ATOM   2514  CA  PRO   163      64.508  19.427  67.186  1.00  0.00           C  
ATOM   2515  HA  PRO   163      64.622  20.152  67.994  1.00  0.00           H  
ATOM   2516  C   PRO   163      65.210  19.991  65.936  1.00  0.00           C  
ATOM   2517  O   PRO   163      65.991  20.927  66.070  1.00  0.00           O  
HETATM 2518  N   HID   164      64.974  19.454  64.731  1.00  0.00           N  
HETATM 2519  H   HID   164      64.337  18.672  64.662  1.00  0.00           H  
HETATM 2520  CA  HID   164      65.812  19.745  63.549  1.00  0.00           C  
HETATM 2521  HA  HID   164      66.831  19.934  63.894  1.00  0.00           H  
HETATM 2522  CB  HID   164      65.852  18.497  62.648  1.00  0.00           C  
HETATM 2523  HB2 HID   164      64.838  18.214  62.366  1.00  0.00           H  
HETATM 2524  HB3 HID   164      66.387  18.738  61.728  1.00  0.00           H  
HETATM 2525  CG  HID   164      66.554  17.318  63.273  1.00  0.00           C  
HETATM 2526  ND1 HID   164      65.969  16.141  63.671  1.00  0.00           N  
HETATM 2527  HD1 HID   164      64.977  15.925  63.622  1.00  0.00           H  
HETATM 2528  CE1 HID   164      66.929  15.341  64.161  1.00  0.00           C  
HETATM 2529  HE1 HID   164      66.755  14.345  64.552  1.00  0.00           H  
HETATM 2530  NE2 HID   164      68.129  15.950  64.095  1.00  0.00           N  
HETATM 2531  CD2 HID   164      67.893  17.209  63.526  1.00  0.00           C  
HETATM 2532  HD2 HID   164      68.639  17.964  63.314  1.00  0.00           H  
HETATM 2533  C   HID   164      65.436  21.002  62.725  1.00  0.00           C  
HETATM 2534  O   HID   164      66.022  21.228  61.666  1.00  0.00           O  
ATOM   2535  N   SER   165      64.462  21.815  63.132  1.00  0.00           N  
ATOM   2536  H   SER   165      63.985  21.616  64.002  1.00  0.00           H  
ATOM   2537  CA  SER   165      64.035  23.004  62.373  1.00  0.00           C  
ATOM   2538  HA  SER   165      63.959  22.733  61.319  1.00  0.00           H  
ATOM   2539  CB  SER   165      62.640  23.436  62.834  1.00  0.00           C  
ATOM   2540  HB2 SER   165      62.265  24.175  62.133  1.00  0.00           H  
ATOM   2541  HB3 SER   165      61.965  22.581  62.818  1.00  0.00           H  
ATOM   2542  OG  SER   165      62.678  24.010  64.130  1.00  0.00           O  
ATOM   2543  HG  SER   165      61.775  23.954  64.529  1.00  0.00           H  
ATOM   2544  C   SER   165      65.001  24.204  62.463  1.00  0.00           C  
ATOM   2545  O   SER   165      65.876  24.270  63.333  1.00  0.00           O  
ATOM   2546  N   LEU   166      64.830  25.200  61.582  1.00  0.00           N  
ATOM   2547  H   LEU   166      64.167  25.071  60.823  1.00  0.00           H  
ATOM   2548  CA  LEU   166      65.550  26.477  61.659  1.00  0.00           C  
ATOM   2549  HA  LEU   166      66.608  26.253  61.798  1.00  0.00           H  
ATOM   2550  CB  LEU   166      65.370  27.234  60.327  1.00  0.00           C  
ATOM   2551  HB2 LEU   166      65.694  26.586  59.510  1.00  0.00           H  
ATOM   2552  HB3 LEU   166      64.309  27.444  60.188  1.00  0.00           H  
ATOM   2553  CG  LEU   166      66.144  28.568  60.232  1.00  0.00           C  
ATOM   2554  HG  LEU   166      65.770  29.251  60.996  1.00  0.00           H  
ATOM   2555  CD1 LEU   166      67.659  28.392  60.420  1.00  0.00           C  
ATOM   2556 1HD1 LEU   166      68.046  27.655  59.715  1.00  0.00           H  
ATOM   2557 2HD1 LEU   166      68.159  29.346  60.246  1.00  0.00           H  
ATOM   2558 3HD1 LEU   166      67.882  28.070  61.437  1.00  0.00           H  
ATOM   2559  CD2 LEU   166      65.907  29.218  58.863  1.00  0.00           C  
ATOM   2560 1HD2 LEU   166      66.405  28.638  58.088  1.00  0.00           H  
ATOM   2561 2HD2 LEU   166      64.841  29.261  58.646  1.00  0.00           H  
ATOM   2562 3HD2 LEU   166      66.310  30.232  58.860  1.00  0.00           H  
ATOM   2563  C   LEU   166      65.111  27.311  62.876  1.00  0.00           C  
ATOM   2564  O   LEU   166      65.958  27.958  63.495  1.00  0.00           O  
ATOM   2565  N   GLN   167      63.829  27.267  63.261  1.00  0.00           N  
ATOM   2566  H   GLN   167      63.162  26.773  62.676  1.00  0.00           H  
ATOM   2567  CA  GLN   167      63.346  27.893  64.496  1.00  0.00           C  
ATOM   2568  HA  GLN   167      63.565  28.961  64.451  1.00  0.00           H  
ATOM   2569  CB  GLN   167      61.820  27.718  64.627  1.00  0.00           C  
ATOM   2570  HB2 GLN   167      61.344  28.177  63.760  1.00  0.00           H  
ATOM   2571  HB3 GLN   167      61.567  26.656  64.637  1.00  0.00           H  
ATOM   2572  CG  GLN   167      61.277  28.380  65.911  1.00  0.00           C  
ATOM   2573  HG2 GLN   167      61.666  27.852  66.781  1.00  0.00           H  
ATOM   2574  HG3 GLN   167      61.636  29.407  65.962  1.00  0.00           H  
ATOM   2575  CD  GLN   167      59.749  28.403  66.019  1.00  0.00           C  
ATOM   2576  OE1 GLN   167      59.011  28.132  65.077  1.00  0.00           O  
ATOM   2577  NE2 GLN   167      59.210  28.747  67.167  1.00  0.00           N  
ATOM   2578 1HE2 GLN   167      58.203  28.744  67.230  1.00  0.00           H  
ATOM   2579 2HE2 GLN   167      59.788  29.017  67.952  1.00  0.00           H  
ATOM   2580  C   GLN   167      64.092  27.336  65.716  1.00  0.00           C  
ATOM   2581  O   GLN   167      64.628  28.113  66.501  1.00  0.00           O  
ATOM   2582  N   SER   168      64.201  26.013  65.857  1.00  0.00           N  
ATOM   2583  H   SER   168      63.748  25.395  65.187  1.00  0.00           H  
ATOM   2584  CA  SER   168      64.900  25.375  66.986  1.00  0.00           C  
ATOM   2585  HA  SER   168      64.524  25.805  67.914  1.00  0.00           H  
ATOM   2586  CB  SER   168      64.573  23.878  67.009  1.00  0.00           C  
ATOM   2587  HB2 SER   168      64.830  23.430  66.047  1.00  0.00           H  
ATOM   2588  HB3 SER   168      65.147  23.390  67.798  1.00  0.00           H  
ATOM   2589  OG  SER   168      63.189  23.715  67.270  1.00  0.00           O  
ATOM   2590  HG  SER   168      62.977  22.761  67.260  1.00  0.00           H  
ATOM   2591  C   SER   168      66.424  25.602  67.000  1.00  0.00           C  
ATOM   2592  O   SER   168      67.073  25.323  68.010  1.00  0.00           O  
ATOM   2593  N   LYS   169      66.994  26.151  65.920  1.00  0.00           N  
ATOM   2594  H   LYS   169      66.400  26.302  65.112  1.00  0.00           H  
ATOM   2595  CA  LYS   169      68.376  26.638  65.858  1.00  0.00           C  
ATOM   2596  HA  LYS   169      68.980  26.067  66.564  1.00  0.00           H  
ATOM   2597  CB  LYS   169      68.890  26.398  64.426  1.00  0.00           C  
ATOM   2598  HB2 LYS   169      68.543  25.428  64.078  1.00  0.00           H  
ATOM   2599  HB3 LYS   169      68.459  27.149  63.764  1.00  0.00           H  
ATOM   2600  CG  LYS   169      70.419  26.463  64.290  1.00  0.00           C  
ATOM   2601  HG2 LYS   169      70.666  26.526  63.230  1.00  0.00           H  
ATOM   2602  HG3 LYS   169      70.778  27.373  64.771  1.00  0.00           H  
ATOM   2603  CD  LYS   169      71.168  25.260  64.886  1.00  0.00           C  
ATOM   2604  HD2 LYS   169      72.238  25.462  64.817  1.00  0.00           H  
ATOM   2605  HD3 LYS   169      70.916  25.147  65.941  1.00  0.00           H  
ATOM   2606  CE  LYS   169      70.858  23.958  64.133  1.00  0.00           C  
ATOM   2607  HE2 LYS   169      69.788  23.748  64.191  1.00  0.00           H  
ATOM   2608  HE3 LYS   169      71.124  24.083  63.080  1.00  0.00           H  
ATOM   2609  NZ  LYS   169      71.610  22.820  64.700  1.00  0.00           N1+
ATOM   2610  HZ1 LYS   169      72.595  23.054  64.778  1.00  0.00           H  
ATOM   2611  HZ2 LYS   169      71.287  22.598  65.638  1.00  0.00           H  
ATOM   2612  HZ3 LYS   169      71.541  21.983  64.129  1.00  0.00           H  
ATOM   2613  C   LYS   169      68.491  28.125  66.254  1.00  0.00           C  
ATOM   2614  O   LYS   169      69.403  28.498  66.995  1.00  0.00           O  
ATOM   2615  N   CYS   170      67.560  28.973  65.794  1.00  0.00           N  
ATOM   2616  H   CYS   170      66.844  28.588  65.187  1.00  0.00           H  
ATOM   2617  CA  CYS   170      67.573  30.430  66.020  1.00  0.00           C  
ATOM   2618  HA  CYS   170      68.602  30.794  65.964  1.00  0.00           H  
ATOM   2619  CB  CYS   170      66.754  31.109  64.908  1.00  0.00           C  
ATOM   2620  HB2 CYS   170      65.716  30.762  64.929  1.00  0.00           H  
ATOM   2621  HB3 CYS   170      66.749  32.189  65.075  1.00  0.00           H  
ATOM   2622  SG  CYS   170      67.475  30.777  63.275  1.00  0.00           S  
ATOM   2623  HG  CYS   170      67.071  29.498  63.183  1.00  0.00           H  
ATOM   2624  C   CYS   170      67.031  30.841  67.403  1.00  0.00           C  
ATOM   2625  O   CYS   170      67.504  31.817  67.991  1.00  0.00           O  
ATOM   2626  N   GLN   171      66.036  30.117  67.921  1.00  0.00           N  
ATOM   2627  H   GLN   171      65.668  29.354  67.360  1.00  0.00           H  
ATOM   2628  CA  GLN   171      65.345  30.416  69.177  1.00  0.00           C  
ATOM   2629  HA  GLN   171      64.988  31.448  69.112  1.00  0.00           H  
ATOM   2630  CB  GLN   171      64.101  29.509  69.271  1.00  0.00           C  
ATOM   2631  HB2 GLN   171      63.564  29.578  68.323  1.00  0.00           H  
ATOM   2632  HB3 GLN   171      64.402  28.471  69.417  1.00  0.00           H  
ATOM   2633  CG  GLN   171      63.114  29.916  70.372  1.00  0.00           C  
ATOM   2634  HG2 GLN   171      63.544  29.694  71.349  1.00  0.00           H  
ATOM   2635  HG3 GLN   171      62.935  30.987  70.304  1.00  0.00           H  
ATOM   2636  CD  GLN   171      61.770  29.196  70.221  1.00  0.00           C  
ATOM   2637  OE1 GLN   171      60.862  29.660  69.535  1.00  0.00           O  
ATOM   2638  NE2 GLN   171      61.597  28.029  70.802  1.00  0.00           N  
ATOM   2639 1HE2 GLN   171      60.696  27.592  70.720  1.00  0.00           H  
ATOM   2640 2HE2 GLN   171      62.322  27.623  71.387  1.00  0.00           H  
ATOM   2641  C   GLN   171      66.252  30.369  70.430  1.00  0.00           C  
ATOM   2642  O   GLN   171      66.121  31.287  71.242  1.00  0.00           O  
ATOM   2643  N   PRO   172      67.185  29.401  70.611  1.00  0.00           N  
ATOM   2644  CD  PRO   172      67.329  28.154  69.865  1.00  0.00           C  
ATOM   2645  HD2 PRO   172      67.451  28.311  68.798  1.00  0.00           H  
ATOM   2646  HD3 PRO   172      66.466  27.515  70.053  1.00  0.00           H  
ATOM   2647  CG  PRO   172      68.585  27.482  70.408  1.00  0.00           C  
ATOM   2648  HG2 PRO   172      69.463  27.869  69.893  1.00  0.00           H  
ATOM   2649  HG3 PRO   172      68.534  26.399  70.318  1.00  0.00           H  
ATOM   2650  CB  PRO   172      68.597  27.942  71.860  1.00  0.00           C  
ATOM   2651  HB2 PRO   172      69.591  27.861  72.303  1.00  0.00           H  
ATOM   2652  HB3 PRO   172      67.880  27.358  72.435  1.00  0.00           H  
ATOM   2653  CA  PRO   172      68.115  29.393  71.750  1.00  0.00           C  
ATOM   2654  HA  PRO   172      67.587  29.661  72.666  1.00  0.00           H  
ATOM   2655  C   PRO   172      69.320  30.340  71.592  1.00  0.00           C  
ATOM   2656  O   PRO   172      70.024  30.586  72.571  1.00  0.00           O  
ATOM   2657  N   TYR   173      69.594  30.862  70.389  1.00  0.00           N  
ATOM   2658  H   TYR   173      68.999  30.629  69.606  1.00  0.00           H  
ATOM   2659  CA  TYR   173      70.701  31.800  70.149  1.00  0.00           C  
ATOM   2660  HA  TYR   173      71.538  31.549  70.805  1.00  0.00           H  
ATOM   2661  CB  TYR   173      71.179  31.636  68.697  1.00  0.00           C  
ATOM   2662  HB2 TYR   173      71.395  30.581  68.515  1.00  0.00           H  
ATOM   2663  HB3 TYR   173      70.374  31.925  68.018  1.00  0.00           H  
ATOM   2664  CG  TYR   173      72.419  32.447  68.365  1.00  0.00           C  
ATOM   2665  CD1 TYR   173      73.698  31.861  68.453  1.00  0.00           C  
ATOM   2666  HD1 TYR   173      73.799  30.823  68.738  1.00  0.00           H  
ATOM   2667  CE1 TYR   173      74.852  32.623  68.177  1.00  0.00           C  
ATOM   2668  HE1 TYR   173      75.829  32.167  68.241  1.00  0.00           H  
ATOM   2669  CZ  TYR   173      74.726  33.986  67.823  1.00  0.00           C  
ATOM   2670  OH  TYR   173      75.822  34.750  67.570  1.00  0.00           O  
ATOM   2671  HH  TYR   173      76.657  34.281  67.695  1.00  0.00           H  
ATOM   2672  CE2 TYR   173      73.445  34.572  67.738  1.00  0.00           C  
ATOM   2673  HE2 TYR   173      73.358  35.618  67.490  1.00  0.00           H  
ATOM   2674  CD2 TYR   173      72.297  33.801  67.996  1.00  0.00           C  
ATOM   2675  HD2 TYR   173      71.322  34.261  67.934  1.00  0.00           H  
ATOM   2676  C   TYR   173      70.307  33.261  70.446  1.00  0.00           C  
ATOM   2677  O   TYR   173      71.105  34.026  70.995  1.00  0.00           O  
ATOM   2678  N   PHE   174      69.073  33.639  70.092  1.00  0.00           N  
ATOM   2679  H   PHE   174      68.478  32.942  69.665  1.00  0.00           H  
ATOM   2680  CA  PHE   174      68.512  34.977  70.299  1.00  0.00           C  
ATOM   2681  HA  PHE   174      69.226  35.711  69.916  1.00  0.00           H  
ATOM   2682  CB  PHE   174      67.219  35.081  69.475  1.00  0.00           C  
ATOM   2683  HB2 PHE   174      67.387  34.600  68.509  1.00  0.00           H  
ATOM   2684  HB3 PHE   174      66.430  34.522  69.981  1.00  0.00           H  
ATOM   2685  CG  PHE   174      66.744  36.493  69.198  1.00  0.00           C  
ATOM   2686  CD1 PHE   174      65.816  37.120  70.051  1.00  0.00           C  
ATOM   2687  HD1 PHE   174      65.440  36.603  70.923  1.00  0.00           H  
ATOM   2688  CE1 PHE   174      65.377  38.427  69.773  1.00  0.00           C  
ATOM   2689  HE1 PHE   174      64.654  38.900  70.418  1.00  0.00           H  
ATOM   2690  CZ  PHE   174      65.876  39.120  68.656  1.00  0.00           C  
ATOM   2691  HZ  PHE   174      65.547  40.130  68.451  1.00  0.00           H  
ATOM   2692  CE2 PHE   174      66.802  38.496  67.801  1.00  0.00           C  
ATOM   2693  HE2 PHE   174      67.179  39.026  66.936  1.00  0.00           H  
ATOM   2694  CD2 PHE   174      67.225  37.182  68.066  1.00  0.00           C  
ATOM   2695  HD2 PHE   174      67.925  36.703  67.398  1.00  0.00           H  
ATOM   2696  C   PHE   174      68.289  35.273  71.795  1.00  0.00           C  
ATOM   2697  O   PHE   174      68.072  34.350  72.587  1.00  0.00           O  
ATOM   2698  N   ASP   175      68.357  36.545  72.200  1.00  0.00           N  
ATOM   2699  H   ASP   175      68.543  37.269  71.512  1.00  0.00           H  
ATOM   2700  CA  ASP   175      68.305  36.938  73.614  1.00  0.00           C  
ATOM   2701  HA  ASP   175      69.092  36.375  74.110  1.00  0.00           H  
ATOM   2702  CB  ASP   175      68.679  38.414  73.784  1.00  0.00           C  
ATOM   2703  HB2 ASP   175      69.603  38.619  73.240  1.00  0.00           H  
ATOM   2704  HB3 ASP   175      67.887  39.043  73.374  1.00  0.00           H  
ATOM   2705  CG  ASP   175      68.884  38.745  75.264  1.00  0.00           C  
ATOM   2706  OD1 ASP   175      67.884  39.025  75.966  1.00  0.00           O  
ATOM   2707  OD2 ASP   175      70.044  38.707  75.731  1.00  0.00           O1-
ATOM   2708  C   ASP   175      66.932  36.643  74.272  1.00  0.00           C  
ATOM   2709  O   ASP   175      65.901  37.082  73.743  1.00  0.00           O  
ATOM   2710  N   PRO   176      66.899  35.951  75.434  1.00  0.00           N  
ATOM   2711  CD  PRO   176      68.046  35.345  76.106  1.00  0.00           C  
ATOM   2712  HD2 PRO   176      68.578  36.105  76.680  1.00  0.00           H  
ATOM   2713  HD3 PRO   176      68.720  34.860  75.402  1.00  0.00           H  
ATOM   2714  CG  PRO   176      67.486  34.284  77.044  1.00  0.00           C  
ATOM   2715  HG2 PRO   176      68.117  34.149  77.924  1.00  0.00           H  
ATOM   2716  HG3 PRO   176      67.361  33.342  76.507  1.00  0.00           H  
ATOM   2717  CB  PRO   176      66.126  34.859  77.404  1.00  0.00           C  
ATOM   2718  HB2 PRO   176      66.252  35.593  78.201  1.00  0.00           H  
ATOM   2719  HB3 PRO   176      65.434  34.077  77.710  1.00  0.00           H  
ATOM   2720  CA  PRO   176      65.666  35.552  76.117  1.00  0.00           C  
ATOM   2721  HA  PRO   176      65.154  34.822  75.487  1.00  0.00           H  
ATOM   2722  C   PRO   176      64.683  36.680  76.461  1.00  0.00           C  
ATOM   2723  O   PRO   176      63.494  36.401  76.609  1.00  0.00           O  
ATOM   2724  N   ALA   177      65.137  37.930  76.623  1.00  0.00           N  
ATOM   2725  H   ALA   177      66.127  38.126  76.484  1.00  0.00           H  
ATOM   2726  CA  ALA   177      64.280  39.050  77.035  1.00  0.00           C  
ATOM   2727  HA  ALA   177      63.436  38.669  77.614  1.00  0.00           H  
ATOM   2728  CB  ALA   177      65.106  39.948  77.957  1.00  0.00           C  
ATOM   2729  HB1 ALA   177      65.505  39.358  78.783  1.00  0.00           H  
ATOM   2730  HB2 ALA   177      65.927  40.393  77.397  1.00  0.00           H  
ATOM   2731  HB3 ALA   177      64.477  40.744  78.358  1.00  0.00           H  
ATOM   2732  C   ALA   177      63.684  39.850  75.861  1.00  0.00           C  
ATOM   2733  O   ALA   177      62.748  40.628  76.064  1.00  0.00           O  
ATOM   2734  N   ASP   178      64.206  39.675  74.642  1.00  0.00           N  
ATOM   2735  H   ASP   178      64.981  39.026  74.558  1.00  0.00           H  
ATOM   2736  CA  ASP   178      63.675  40.285  73.412  1.00  0.00           C  
ATOM   2737  HA  ASP   178      63.047  41.142  73.660  1.00  0.00           H  
ATOM   2738  CB  ASP   178      64.838  40.782  72.540  1.00  0.00           C  
ATOM   2739  HB2 ASP   178      65.520  39.950  72.353  1.00  0.00           H  
ATOM   2740  HB3 ASP   178      64.441  41.114  71.579  1.00  0.00           H  
ATOM   2741  CG  ASP   178      65.618  41.947  73.147  1.00  0.00           C  
ATOM   2742  OD1 ASP   178      66.869  41.900  73.113  1.00  0.00           O  
ATOM   2743  OD2 ASP   178      65.009  42.935  73.620  1.00  0.00           O1-
ATOM   2744  C   ASP   178      62.811  39.309  72.592  1.00  0.00           C  
ATOM   2745  O   ASP   178      62.003  39.751  71.773  1.00  0.00           O  
ATOM   2746  N   LEU   179      62.961  37.995  72.800  1.00  0.00           N  
ATOM   2747  H   LEU   179      63.669  37.705  73.464  1.00  0.00           H  
ATOM   2748  CA  LEU   179      62.303  36.949  72.008  1.00  0.00           C  
ATOM   2749  HA  LEU   179      62.656  37.033  70.980  1.00  0.00           H  
ATOM   2750  CB  LEU   179      62.731  35.584  72.581  1.00  0.00           C  
ATOM   2751  HB2 LEU   179      63.817  35.553  72.686  1.00  0.00           H  
ATOM   2752  HB3 LEU   179      62.301  35.482  73.579  1.00  0.00           H  
ATOM   2753  CG  LEU   179      62.288  34.388  71.714  1.00  0.00           C  
ATOM   2754  HG  LEU   179      61.239  34.502  71.443  1.00  0.00           H  
ATOM   2755  CD1 LEU   179      63.124  34.273  70.429  1.00  0.00           C  
ATOM   2756 1HD1 LEU   179      62.775  33.432  69.832  1.00  0.00           H  
ATOM   2757 2HD1 LEU   179      63.029  35.179  69.833  1.00  0.00           H  
ATOM   2758 3HD1 LEU   179      64.173  34.118  70.680  1.00  0.00           H  
ATOM   2759  CD2 LEU   179      62.413  33.094  72.525  1.00  0.00           C  
ATOM   2760 1HD2 LEU   179      63.455  32.909  72.788  1.00  0.00           H  
ATOM   2761 2HD2 LEU   179      61.818  33.174  73.435  1.00  0.00           H  
ATOM   2762 3HD2 LEU   179      62.026  32.262  71.941  1.00  0.00           H  
ATOM   2763  C   LEU   179      60.770  37.092  71.968  1.00  0.00           C  
ATOM   2764  O   LEU   179      60.173  37.002  70.896  1.00  0.00           O  
ATOM   2765  N   GLY   180      60.129  37.379  73.107  1.00  0.00           N  
ATOM   2766  H   GLY   180      60.664  37.429  73.968  1.00  0.00           H  
ATOM   2767  CA  GLY   180      58.673  37.546  73.184  1.00  0.00           C  
ATOM   2768  HA2 GLY   180      58.192  36.668  72.751  1.00  0.00           H  
ATOM   2769  HA3 GLY   180      58.376  37.644  74.228  1.00  0.00           H  
ATOM   2770  C   GLY   180      58.169  38.773  72.421  1.00  0.00           C  
ATOM   2771  O   GLY   180      57.063  38.727  71.880  1.00  0.00           O  
ATOM   2772  N   ARG   181      58.993  39.831  72.314  1.00  0.00           N  
ATOM   2773  H   ARG   181      59.892  39.768  72.772  1.00  0.00           H  
ATOM   2774  CA  ARG   181      58.731  41.001  71.463  1.00  0.00           C  
ATOM   2775  HA  ARG   181      57.688  41.294  71.584  1.00  0.00           H  
ATOM   2776  CB  ARG   181      59.610  42.198  71.870  1.00  0.00           C  
ATOM   2777  HB2 ARG   181      60.660  41.910  71.835  1.00  0.00           H  
ATOM   2778  HB3 ARG   181      59.461  42.993  71.137  1.00  0.00           H  
ATOM   2779  CG  ARG   181      59.290  42.772  73.261  1.00  0.00           C  
ATOM   2780  HG2 ARG   181      58.264  43.139  73.278  1.00  0.00           H  
ATOM   2781  HG3 ARG   181      59.411  41.998  74.021  1.00  0.00           H  
ATOM   2782  CD  ARG   181      60.257  43.925  73.557  1.00  0.00           C  
ATOM   2783  HD2 ARG   181      61.271  43.523  73.564  1.00  0.00           H  
ATOM   2784  HD3 ARG   181      60.178  44.672  72.765  1.00  0.00           H  
ATOM   2785  NE  ARG   181      59.993  44.567  74.852  1.00  0.00           N  
ATOM   2786  HE  ARG   181      59.109  44.356  75.312  1.00  0.00           H  
ATOM   2787  CZ  ARG   181      60.786  45.448  75.452  1.00  0.00           C  
ATOM   2788  NH1 ARG   181      61.859  45.937  74.866  1.00  0.00           N1+
ATOM   2789 1HH1 ARG   181      62.147  45.573  73.972  1.00  0.00           H  
ATOM   2790 2HH1 ARG   181      62.508  46.526  75.382  1.00  0.00           H  
ATOM   2791  NH2 ARG   181      60.516  45.839  76.674  1.00  0.00           N  
ATOM   2792 1HH2 ARG   181      59.831  45.322  77.211  1.00  0.00           H  
ATOM   2793 2HH2 ARG   181      61.171  46.428  77.159  1.00  0.00           H  
ATOM   2794  C   ARG   181      58.958  40.670  69.981  1.00  0.00           C  
ATOM   2795  O   ARG   181      58.133  41.048  69.153  1.00  0.00           O  
ATOM   2796  N   MET   182      60.021  39.926  69.641  1.00  0.00           N  
ATOM   2797  H   MET   182      60.655  39.653  70.384  1.00  0.00           H  
ATOM   2798  CA  MET   182      60.341  39.492  68.267  1.00  0.00           C  
ATOM   2799  HA  MET   182      60.555  40.373  67.661  1.00  0.00           H  
ATOM   2800  CB  MET   182      61.594  38.597  68.302  1.00  0.00           C  
ATOM   2801  HB2 MET   182      62.387  39.096  68.864  1.00  0.00           H  
ATOM   2802  HB3 MET   182      61.352  37.670  68.816  1.00  0.00           H  
ATOM   2803  CG  MET   182      62.130  38.258  66.905  1.00  0.00           C  
ATOM   2804  HG2 MET   182      61.301  38.047  66.228  1.00  0.00           H  
ATOM   2805  HG3 MET   182      62.658  39.130  66.522  1.00  0.00           H  
ATOM   2806  SD  MET   182      63.254  36.834  66.864  1.00  0.00           S  
ATOM   2807  CE  MET   182      62.046  35.492  67.026  1.00  0.00           C  
ATOM   2808  HE1 MET   182      61.513  35.569  67.975  1.00  0.00           H  
ATOM   2809  HE2 MET   182      61.323  35.541  66.213  1.00  0.00           H  
ATOM   2810  HE3 MET   182      62.554  34.528  66.990  1.00  0.00           H  
ATOM   2811  C   MET   182      59.166  38.755  67.605  1.00  0.00           C  
ATOM   2812  O   MET   182      58.837  39.033  66.453  1.00  0.00           O  
ATOM   2813  N   TYR   183      58.495  37.867  68.345  1.00  0.00           N  
ATOM   2814  H   TYR   183      58.870  37.636  69.260  1.00  0.00           H  
ATOM   2815  CA  TYR   183      57.306  37.132  67.891  1.00  0.00           C  
ATOM   2816  HA  TYR   183      57.397  36.932  66.822  1.00  0.00           H  
ATOM   2817  CB  TYR   183      57.253  35.782  68.634  1.00  0.00           C  
ATOM   2818  HB2 TYR   183      57.262  35.978  69.708  1.00  0.00           H  
ATOM   2819  HB3 TYR   183      56.304  35.297  68.409  1.00  0.00           H  
ATOM   2820  CG  TYR   183      58.328  34.763  68.295  1.00  0.00           C  
ATOM   2821  CD1 TYR   183      59.023  34.111  69.334  1.00  0.00           C  
ATOM   2822  HD1 TYR   183      58.845  34.396  70.362  1.00  0.00           H  
ATOM   2823  CE1 TYR   183      59.894  33.044  69.049  1.00  0.00           C  
ATOM   2824  HE1 TYR   183      60.383  32.520  69.856  1.00  0.00           H  
ATOM   2825  CZ  TYR   183      60.099  32.639  67.712  1.00  0.00           C  
ATOM   2826  OH  TYR   183      60.904  31.578  67.440  1.00  0.00           O  
ATOM   2827  HH  TYR   183      61.113  31.084  68.244  1.00  0.00           H  
ATOM   2828  CE2 TYR   183      59.436  33.316  66.664  1.00  0.00           C  
ATOM   2829  HE2 TYR   183      59.577  32.990  65.644  1.00  0.00           H  
ATOM   2830  CD2 TYR   183      58.543  34.364  66.959  1.00  0.00           C  
ATOM   2831  HD2 TYR   183      57.985  34.831  66.159  1.00  0.00           H  
ATOM   2832  C   TYR   183      55.967  37.886  68.075  1.00  0.00           C  
ATOM   2833  O   TYR   183      54.912  37.313  67.802  1.00  0.00           O  
ATOM   2834  N   GLN   184      55.943  39.129  68.574  1.00  0.00           N  
ATOM   2835  H   GLN   184      56.819  39.603  68.761  1.00  0.00           H  
ATOM   2836  CA  GLN   184      54.683  39.779  68.974  1.00  0.00           C  
ATOM   2837  HA  GLN   184      54.085  39.039  69.511  1.00  0.00           H  
ATOM   2838  CB  GLN   184      54.989  40.940  69.942  1.00  0.00           C  
ATOM   2839  HB2 GLN   184      55.588  40.556  70.767  1.00  0.00           H  
ATOM   2840  HB3 GLN   184      55.580  41.691  69.417  1.00  0.00           H  
ATOM   2841  CG  GLN   184      53.759  41.641  70.546  1.00  0.00           C  
ATOM   2842  HG2 GLN   184      54.103  42.409  71.236  1.00  0.00           H  
ATOM   2843  HG3 GLN   184      53.201  42.138  69.754  1.00  0.00           H  
ATOM   2844  CD  GLN   184      52.817  40.711  71.309  1.00  0.00           C  
ATOM   2845  OE1 GLN   184      52.912  40.538  72.516  1.00  0.00           O  
ATOM   2846  NE2 GLN   184      51.885  40.076  70.634  1.00  0.00           N  
ATOM   2847 1HE2 GLN   184      51.219  39.504  71.141  1.00  0.00           H  
ATOM   2848 2HE2 GLN   184      51.835  40.165  69.626  1.00  0.00           H  
ATOM   2849  C   GLN   184      53.831  40.240  67.776  1.00  0.00           C  
ATOM   2850  O   GLN   184      52.605  40.197  67.866  1.00  0.00           O  
ATOM   2851  N   VAL   185      54.456  40.663  66.672  1.00  0.00           N  
ATOM   2852  H   VAL   185      55.477  40.669  66.677  1.00  0.00           H  
ATOM   2853  CA  VAL   185      53.829  41.157  65.431  1.00  0.00           C  
ATOM   2854  HA  VAL   185      54.650  41.562  64.841  1.00  0.00           H  
ATOM   2855  CB  VAL   185      53.178  40.047  64.569  1.00  0.00           C  
ATOM   2856  HB  VAL   185      52.256  39.700  65.036  1.00  0.00           H  
ATOM   2857  CG1 VAL   185      52.847  40.580  63.163  1.00  0.00           C  
ATOM   2858 1HG1 VAL   185      52.418  39.781  62.557  1.00  0.00           H  
ATOM   2859 2HG1 VAL   185      52.124  41.393  63.219  1.00  0.00           H  
ATOM   2860 3HG1 VAL   185      53.753  40.946  62.675  1.00  0.00           H  
ATOM   2861  CG2 VAL   185      54.129  38.849  64.389  1.00  0.00           C  
ATOM   2862 1HG2 VAL   185      53.683  38.114  63.719  1.00  0.00           H  
ATOM   2863 2HG2 VAL   185      55.076  39.189  63.967  1.00  0.00           H  
ATOM   2864 3HG2 VAL   185      54.317  38.364  65.345  1.00  0.00           H  
ATOM   2865  C   VAL   185      52.885  42.328  65.729  1.00  0.00           C  
ATOM   2866  O   VAL   185      51.662  42.221  65.652  1.00  0.00           O  
ATOM   2867  N   SER   186      53.484  43.453  66.128  1.00  0.00           N  
ATOM   2868  H   SER   186      54.497  43.435  66.214  1.00  0.00           H  
ATOM   2869  CA  SER   186      52.769  44.648  66.590  1.00  0.00           C  
ATOM   2870  HA  SER   186      51.796  44.708  66.105  1.00  0.00           H  
ATOM   2871  CB  SER   186      52.551  44.502  68.104  1.00  0.00           C  
ATOM   2872  HB2 SER   186      52.102  43.525  68.292  1.00  0.00           H  
ATOM   2873  HB3 SER   186      53.515  44.540  68.613  1.00  0.00           H  
ATOM   2874  OG  SER   186      51.693  45.483  68.650  1.00  0.00           O  
ATOM   2875  HG  SER   186      51.623  45.303  69.617  1.00  0.00           H  
ATOM   2876  C   SER   186      53.516  45.943  66.225  1.00  0.00           C  
ATOM   2877  O   SER   186      52.915  46.855  65.660  1.00  0.00           O  
ATOM   2878  N   SER   187      54.833  46.013  66.451  1.00  0.00           N  
ATOM   2879  H   SER   187      55.295  45.239  66.921  1.00  0.00           H  
ATOM   2880  CA  SER   187      55.705  47.102  65.976  1.00  0.00           C  
ATOM   2881  HA  SER   187      55.095  47.953  65.673  1.00  0.00           H  
ATOM   2882  CB  SER   187      56.624  47.575  67.113  1.00  0.00           C  
ATOM   2883  HB2 SER   187      57.299  48.336  66.722  1.00  0.00           H  
ATOM   2884  HB3 SER   187      56.014  48.032  67.893  1.00  0.00           H  
ATOM   2885  OG  SER   187      57.393  46.526  67.684  1.00  0.00           O  
ATOM   2886  HG  SER   187      57.996  46.943  68.346  1.00  0.00           H  
ATOM   2887  C   SER   187      56.556  46.727  64.749  1.00  0.00           C  
ATOM   2888  O   SER   187      56.934  47.618  63.988  1.00  0.00           O  
ATOM   2889  N   MET   188      56.821  45.434  64.509  1.00  0.00           N  
ATOM   2890  H   MET   188      56.495  44.747  65.179  1.00  0.00           H  
ATOM   2891  CA  MET   188      57.597  44.926  63.366  1.00  0.00           C  
ATOM   2892  HA  MET   188      57.251  45.460  62.482  1.00  0.00           H  
ATOM   2893  CB  MET   188      59.100  45.249  63.520  1.00  0.00           C  
ATOM   2894  HB2 MET   188      59.653  44.784  62.703  1.00  0.00           H  
ATOM   2895  HB3 MET   188      59.223  46.325  63.405  1.00  0.00           H  
ATOM   2896  CG  MET   188      59.747  44.859  64.862  1.00  0.00           C  
ATOM   2897  HG2 MET   188      60.743  45.304  64.895  1.00  0.00           H  
ATOM   2898  HG3 MET   188      59.174  45.316  65.670  1.00  0.00           H  
ATOM   2899  SD  MET   188      59.926  43.091  65.224  1.00  0.00           S  
ATOM   2900  CE  MET   188      61.144  42.633  63.963  1.00  0.00           C  
ATOM   2901  HE1 MET   188      62.045  43.235  64.076  1.00  0.00           H  
ATOM   2902  HE2 MET   188      61.395  41.578  64.069  1.00  0.00           H  
ATOM   2903  HE3 MET   188      60.726  42.787  62.969  1.00  0.00           H  
ATOM   2904  C   MET   188      57.323  43.442  63.072  1.00  0.00           C  
ATOM   2905  O   MET   188      56.841  42.702  63.931  1.00  0.00           O  
ATOM   2906  N   GLU   189      57.565  42.991  61.844  1.00  0.00           N  
ATOM   2907  H   GLU   189      57.986  43.626  61.173  1.00  0.00           H  
ATOM   2908  CA  GLU   189      57.183  41.633  61.441  1.00  0.00           C  
ATOM   2909  HA  GLU   189      56.205  41.415  61.874  1.00  0.00           H  
ATOM   2910  CB  GLU   189      57.030  41.595  59.920  1.00  0.00           C  
ATOM   2911  HB2 GLU   189      56.486  42.480  59.598  1.00  0.00           H  
ATOM   2912  HB3 GLU   189      58.018  41.617  59.462  1.00  0.00           H  
ATOM   2913  CG  GLU   189      56.243  40.371  59.442  1.00  0.00           C  
ATOM   2914  HG2 GLU   189      56.637  39.460  59.890  1.00  0.00           H  
ATOM   2915  HG3 GLU   189      55.193  40.473  59.722  1.00  0.00           H  
ATOM   2916  CD  GLU   189      56.377  40.261  57.936  1.00  0.00           C  
ATOM   2917  OE1 GLU   189      57.416  39.715  57.499  1.00  0.00           O  
ATOM   2918  OE2 GLU   189      55.511  40.781  57.202  1.00  0.00           O1-
ATOM   2919  C   GLU   189      58.183  40.566  61.933  1.00  0.00           C  
ATOM   2920  O   GLU   189      59.396  40.765  61.892  1.00  0.00           O  
ATOM   2921  N   ALA   190      57.676  39.401  62.352  1.00  0.00           N  
ATOM   2922  H   ALA   190      56.672  39.320  62.365  1.00  0.00           H  
ATOM   2923  CA  ALA   190      58.460  38.210  62.705  1.00  0.00           C  
ATOM   2924  HA  ALA   190      59.108  38.478  63.542  1.00  0.00           H  
ATOM   2925  CB  ALA   190      57.453  37.143  63.168  1.00  0.00           C  
ATOM   2926  HB1 ALA   190      57.963  36.221  63.442  1.00  0.00           H  
ATOM   2927  HB2 ALA   190      56.907  37.507  64.040  1.00  0.00           H  
ATOM   2928  HB3 ALA   190      56.749  36.924  62.364  1.00  0.00           H  
ATOM   2929  C   ALA   190      59.359  37.700  61.539  1.00  0.00           C  
ATOM   2930  O   ALA   190      59.072  38.008  60.375  1.00  0.00           O  
ATOM   2931  N   PRO   191      60.425  36.914  61.812  1.00  0.00           N  
ATOM   2932  CD  PRO   191      60.895  36.540  63.142  1.00  0.00           C  
ATOM   2933  HD2 PRO   191      60.096  36.155  63.772  1.00  0.00           H  
ATOM   2934  HD3 PRO   191      61.361  37.405  63.616  1.00  0.00           H  
ATOM   2935  CG  PRO   191      61.941  35.454  62.919  1.00  0.00           C  
ATOM   2936  HG2 PRO   191      61.446  34.487  62.816  1.00  0.00           H  
ATOM   2937  HG3 PRO   191      62.680  35.430  63.721  1.00  0.00           H  
ATOM   2938  CB  PRO   191      62.560  35.858  61.584  1.00  0.00           C  
ATOM   2939  HB2 PRO   191      63.018  35.004  61.084  1.00  0.00           H  
ATOM   2940  HB3 PRO   191      63.305  36.638  61.751  1.00  0.00           H  
ATOM   2941  CA  PRO   191      61.378  36.441  60.797  1.00  0.00           C  
ATOM   2942  HA  PRO   191      61.737  37.298  60.225  1.00  0.00           H  
ATOM   2943  C   PRO   191      60.796  35.421  59.800  1.00  0.00           C  
ATOM   2944  O   PRO   191      59.756  34.807  60.030  1.00  0.00           O  
ATOM   2945  N   SER   192      61.507  35.237  58.682  1.00  0.00           N  
ATOM   2946  H   SER   192      62.396  35.730  58.622  1.00  0.00           H  
ATOM   2947  CA  SER   192      61.103  34.491  57.469  1.00  0.00           C  
ATOM   2948  HA  SER   192      60.215  34.965  57.049  1.00  0.00           H  
ATOM   2949  CB  SER   192      62.209  34.597  56.405  1.00  0.00           C  
ATOM   2950  HB2 SER   192      61.891  34.075  55.508  1.00  0.00           H  
ATOM   2951  HB3 SER   192      62.364  35.649  56.159  1.00  0.00           H  
ATOM   2952  OG  SER   192      63.438  34.022  56.818  1.00  0.00           O  
ATOM   2953  HG  SER   192      64.120  34.285  56.157  1.00  0.00           H  
ATOM   2954  C   SER   192      60.745  33.011  57.686  1.00  0.00           C  
ATOM   2955  O   SER   192      59.981  32.425  56.915  1.00  0.00           O  
ATOM   2956  N   PHE   193      61.287  32.375  58.727  1.00  0.00           N  
ATOM   2957  H   PHE   193      61.887  32.918  59.332  1.00  0.00           H  
ATOM   2958  CA  PHE   193      60.976  30.989  59.100  1.00  0.00           C  
ATOM   2959  HA  PHE   193      60.898  30.401  58.183  1.00  0.00           H  
ATOM   2960  CB  PHE   193      62.129  30.393  59.927  1.00  0.00           C  
ATOM   2961  HB2 PHE   193      61.909  29.342  60.119  1.00  0.00           H  
ATOM   2962  HB3 PHE   193      63.025  30.420  59.309  1.00  0.00           H  
ATOM   2963  CG  PHE   193      62.440  31.059  61.260  1.00  0.00           C  
ATOM   2964  CD1 PHE   193      61.628  30.814  62.386  1.00  0.00           C  
ATOM   2965  HD1 PHE   193      60.764  30.170  62.305  1.00  0.00           H  
ATOM   2966  CE1 PHE   193      61.934  31.408  63.624  1.00  0.00           C  
ATOM   2967  HE1 PHE   193      61.297  31.234  64.480  1.00  0.00           H  
ATOM   2968  CZ  PHE   193      63.071  32.225  63.751  1.00  0.00           C  
ATOM   2969  HZ  PHE   193      63.312  32.673  64.707  1.00  0.00           H  
ATOM   2970  CE2 PHE   193      63.890  32.462  62.634  1.00  0.00           C  
ATOM   2971  HE2 PHE   193      64.767  33.088  62.729  1.00  0.00           H  
ATOM   2972  CD2 PHE   193      63.573  31.886  61.390  1.00  0.00           C  
ATOM   2973  HD2 PHE   193      64.214  32.071  60.539  1.00  0.00           H  
ATOM   2974  C   PHE   193      59.621  30.851  59.817  1.00  0.00           C  
ATOM   2975  O   PHE   193      58.993  29.795  59.734  1.00  0.00           O  
ATOM   2976  N   ALA   194      59.160  31.909  60.495  1.00  0.00           N  
ATOM   2977  H   ALA   194      59.709  32.759  60.484  1.00  0.00           H  
ATOM   2978  CA  ALA   194      57.881  31.940  61.209  1.00  0.00           C  
ATOM   2979  HA  ALA   194      57.668  30.949  61.619  1.00  0.00           H  
ATOM   2980  CB  ALA   194      58.018  32.925  62.378  1.00  0.00           C  
ATOM   2981  HB1 ALA   194      58.213  33.930  62.003  1.00  0.00           H  
ATOM   2982  HB2 ALA   194      57.092  32.936  62.956  1.00  0.00           H  
ATOM   2983  HB3 ALA   194      58.834  32.615  63.032  1.00  0.00           H  
ATOM   2984  C   ALA   194      56.701  32.308  60.291  1.00  0.00           C  
ATOM   2985  O   ALA   194      55.559  31.978  60.593  1.00  0.00           O  
ATOM   2986  N   SER   195      56.964  32.981  59.175  1.00  0.00           N  
ATOM   2987  H   SER   195      57.907  33.318  59.024  1.00  0.00           H  
ATOM   2988  CA  SER   195      55.979  33.344  58.152  1.00  0.00           C  
ATOM   2989  HA  SER   195      54.980  33.312  58.575  1.00  0.00           H  
ATOM   2990  CB  SER   195      56.266  34.775  57.691  1.00  0.00           C  
ATOM   2991  HB2 SER   195      55.596  35.047  56.874  1.00  0.00           H  
ATOM   2992  HB3 SER   195      56.103  35.459  58.525  1.00  0.00           H  
ATOM   2993  OG  SER   195      57.613  34.870  57.268  1.00  0.00           O  
ATOM   2994  HG  SER   195      57.912  35.800  57.434  1.00  0.00           H  
ATOM   2995  C   SER   195      55.977  32.407  56.936  1.00  0.00           C  
ATOM   2996  O   SER   195      54.923  32.182  56.338  1.00  0.00           O  
ATOM   2997  N   GLY   196      57.149  31.902  56.535  1.00  0.00           N  
ATOM   2998  H   GLY   196      57.958  32.097  57.112  1.00  0.00           H  
ATOM   2999  CA  GLY   196      57.419  31.308  55.219  1.00  0.00           C  
ATOM   3000  HA2 GLY   196      58.335  30.721  55.278  1.00  0.00           H  
ATOM   3001  HA3 GLY   196      56.591  30.663  54.935  1.00  0.00           H  
ATOM   3002  C   GLY   196      57.611  32.355  54.111  1.00  0.00           C  
ATOM   3003  O   GLY   196      57.840  31.992  52.960  1.00  0.00           O  
ATOM   3004  N   TYR   197      57.569  33.657  54.429  1.00  0.00           N  
ATOM   3005  H   TYR   197      57.461  33.901  55.406  1.00  0.00           H  
ATOM   3006  CA  TYR   197      57.938  34.729  53.496  1.00  0.00           C  
ATOM   3007  HA  TYR   197      57.380  34.612  52.568  1.00  0.00           H  
ATOM   3008  CB  TYR   197      57.661  36.124  54.082  1.00  0.00           C  
ATOM   3009  HB2 TYR   197      58.133  36.184  55.063  1.00  0.00           H  
ATOM   3010  HB3 TYR   197      58.184  36.849  53.455  1.00  0.00           H  
ATOM   3011  CG  TYR   197      56.241  36.644  54.183  1.00  0.00           C  
ATOM   3012  CD1 TYR   197      55.314  36.498  53.130  1.00  0.00           C  
ATOM   3013  HD1 TYR   197      55.550  35.901  52.263  1.00  0.00           H  
ATOM   3014  CE1 TYR   197      54.098  37.211  53.161  1.00  0.00           C  
ATOM   3015  HE1 TYR   197      53.396  37.150  52.345  1.00  0.00           H  
ATOM   3016  CZ  TYR   197      53.816  38.087  54.229  1.00  0.00           C  
ATOM   3017  OH  TYR   197      52.702  38.864  54.216  1.00  0.00           O  
ATOM   3018  HH  TYR   197      52.753  39.568  54.876  1.00  0.00           H  
ATOM   3019  CE2 TYR   197      54.719  38.186  55.303  1.00  0.00           C  
ATOM   3020  HE2 TYR   197      54.501  38.833  56.136  1.00  0.00           H  
ATOM   3021  CD2 TYR   197      55.921  37.470  55.275  1.00  0.00           C  
ATOM   3022  HD2 TYR   197      56.628  37.614  56.073  1.00  0.00           H  
ATOM   3023  C   TYR   197      59.439  34.695  53.172  1.00  0.00           C  
ATOM   3024  O   TYR   197      60.276  34.916  54.044  1.00  0.00           O  
ATOM   3025  N   ASN   198      59.777  34.553  51.895  1.00  0.00           N  
ATOM   3026  H   ASN   198      59.036  34.374  51.233  1.00  0.00           H  
ATOM   3027  CA  ASN   198      61.069  34.964  51.349  1.00  0.00           C  
ATOM   3028  HA  ASN   198      61.531  35.678  52.034  1.00  0.00           H  
ATOM   3029  CB  ASN   198      61.999  33.744  51.228  1.00  0.00           C  
ATOM   3030  HB2 ASN   198      62.096  33.275  52.207  1.00  0.00           H  
ATOM   3031  HB3 ASN   198      61.551  33.024  50.546  1.00  0.00           H  
ATOM   3032  CG  ASN   198      63.398  34.113  50.739  1.00  0.00           C  
ATOM   3033  OD1 ASN   198      63.939  35.160  51.073  1.00  0.00           O  
ATOM   3034  ND2 ASN   198      64.015  33.281  49.920  1.00  0.00           N  
ATOM   3035 1HD2 ASN   198      64.935  33.544  49.603  1.00  0.00           H  
ATOM   3036 2HD2 ASN   198      63.574  32.430  49.616  1.00  0.00           H  
ATOM   3037  C   ASN   198      60.837  35.690  50.015  1.00  0.00           C  
ATOM   3038  O   ASN   198      59.840  35.444  49.341  1.00  0.00           O  
ATOM   3039  N   SER   199      61.745  36.579  49.636  1.00  0.00           N  
ATOM   3040  H   SER   199      62.576  36.687  50.204  1.00  0.00           H  
ATOM   3041  CA  SER   199      61.698  37.378  48.409  1.00  0.00           C  
ATOM   3042  HA  SER   199      60.828  37.121  47.805  1.00  0.00           H  
ATOM   3043  CB  SER   199      61.621  38.872  48.764  1.00  0.00           C  
ATOM   3044  HB2 SER   199      61.589  39.458  47.845  1.00  0.00           H  
ATOM   3045  HB3 SER   199      60.712  39.070  49.335  1.00  0.00           H  
ATOM   3046  OG  SER   199      62.755  39.257  49.528  1.00  0.00           O  
ATOM   3047  HG  SER   199      63.533  38.858  49.103  1.00  0.00           H  
ATOM   3048  C   SER   199      62.972  37.081  47.615  1.00  0.00           C  
ATOM   3049  O   SER   199      64.070  37.324  48.128  1.00  0.00           O  
ATOM   3050  N   ILE   200      62.862  36.514  46.411  1.00  0.00           N  
ATOM   3051  H   ILE   200      61.941  36.351  46.000  1.00  0.00           H  
ATOM   3052  CA  ILE   200      64.036  36.011  45.685  1.00  0.00           C  
ATOM   3053  HA  ILE   200      64.916  36.519  46.084  1.00  0.00           H  
ATOM   3054  CB  ILE   200      64.197  34.492  45.958  1.00  0.00           C  
ATOM   3055  HB  ILE   200      63.959  34.319  47.009  1.00  0.00           H  
ATOM   3056  CG2 ILE   200      63.242  33.636  45.114  1.00  0.00           C  
ATOM   3057 1HG2 ILE   200      63.521  33.678  44.065  1.00  0.00           H  
ATOM   3058 2HG2 ILE   200      63.285  32.596  45.431  1.00  0.00           H  
ATOM   3059 3HG2 ILE   200      62.222  34.003  45.226  1.00  0.00           H  
ATOM   3060  CG1 ILE   200      65.658  34.057  45.753  1.00  0.00           C  
ATOM   3061 2HG1 ILE   200      65.936  34.140  44.702  1.00  0.00           H  
ATOM   3062 3HG1 ILE   200      66.271  34.740  46.332  1.00  0.00           H  
ATOM   3063  CD1 ILE   200      65.969  32.636  46.240  1.00  0.00           C  
ATOM   3064 1HD1 ILE   200      65.641  32.513  47.273  1.00  0.00           H  
ATOM   3065 2HD1 ILE   200      65.473  31.898  45.608  1.00  0.00           H  
ATOM   3066 3HD1 ILE   200      67.044  32.470  46.191  1.00  0.00           H  
ATOM   3067  C   ILE   200      63.995  36.352  44.195  1.00  0.00           C  
ATOM   3068  O   ILE   200      62.930  36.364  43.579  1.00  0.00           O  
ATOM   3069  N   VAL   201      65.177  36.575  43.624  1.00  0.00           N  
ATOM   3070  H   VAL   201      66.005  36.658  44.218  1.00  0.00           H  
ATOM   3071  CA  VAL   201      65.427  36.698  42.190  1.00  0.00           C  
ATOM   3072  HA  VAL   201      64.518  36.454  41.640  1.00  0.00           H  
ATOM   3073  CB  VAL   201      65.838  38.141  41.813  1.00  0.00           C  
ATOM   3074  HB  VAL   201      66.782  38.388  42.301  1.00  0.00           H  
ATOM   3075  CG1 VAL   201      66.029  38.271  40.293  1.00  0.00           C  
ATOM   3076 1HG1 VAL   201      66.258  39.304  40.030  1.00  0.00           H  
ATOM   3077 2HG1 VAL   201      66.860  37.645  39.967  1.00  0.00           H  
ATOM   3078 3HG1 VAL   201      65.122  37.962  39.773  1.00  0.00           H  
ATOM   3079  CG2 VAL   201      64.800  39.164  42.298  1.00  0.00           C  
ATOM   3080 1HG2 VAL   201      64.834  39.241  43.385  1.00  0.00           H  
ATOM   3081 2HG2 VAL   201      65.011  40.148  41.877  1.00  0.00           H  
ATOM   3082 3HG2 VAL   201      63.802  38.846  42.003  1.00  0.00           H  
ATOM   3083  C   VAL   201      66.530  35.690  41.849  1.00  0.00           C  
ATOM   3084  O   VAL   201      67.701  35.980  42.089  1.00  0.00           O  
ATOM   3085  N   PRO   202      66.202  34.483  41.355  1.00  0.00           N  
ATOM   3086  CD  PRO   202      64.869  33.930  41.168  1.00  0.00           C  
ATOM   3087  HD2 PRO   202      64.265  34.561  40.516  1.00  0.00           H  
ATOM   3088  HD3 PRO   202      64.382  33.821  42.134  1.00  0.00           H  
ATOM   3089  CG  PRO   202      65.068  32.552  40.531  1.00  0.00           C  
ATOM   3090  HG2 PRO   202      64.996  32.632  39.450  1.00  0.00           H  
ATOM   3091  HG3 PRO   202      64.353  31.822  40.909  1.00  0.00           H  
ATOM   3092  CB  PRO   202      66.504  32.181  40.886  1.00  0.00           C  
ATOM   3093  HB2 PRO   202      66.937  31.500  40.153  1.00  0.00           H  
ATOM   3094  HB3 PRO   202      66.534  31.742  41.884  1.00  0.00           H  
ATOM   3095  CA  PRO   202      67.210  33.538  40.905  1.00  0.00           C  
ATOM   3096  HA  PRO   202      68.033  33.508  41.619  1.00  0.00           H  
ATOM   3097  C   PRO   202      67.707  33.969  39.512  1.00  0.00           C  
ATOM   3098  O   PRO   202      66.940  34.558  38.745  1.00  0.00           O  
ATOM   3099  N   PRO   203      68.977  33.697  39.165  1.00  0.00           N  
ATOM   3100  CD  PRO   203      69.996  33.123  40.029  1.00  0.00           C  
ATOM   3101  HD2 PRO   203      69.672  32.172  40.450  1.00  0.00           H  
ATOM   3102  HD3 PRO   203      70.230  33.825  40.831  1.00  0.00           H  
ATOM   3103  CG  PRO   203      71.230  32.927  39.154  1.00  0.00           C  
ATOM   3104  HG2 PRO   203      71.209  31.932  38.713  1.00  0.00           H  
ATOM   3105  HG3 PRO   203      72.147  33.085  39.720  1.00  0.00           H  
ATOM   3106  CB  PRO   203      71.059  33.971  38.056  1.00  0.00           C  
ATOM   3107  HB2 PRO   203      71.599  33.701  37.149  1.00  0.00           H  
ATOM   3108  HB3 PRO   203      71.396  34.941  38.420  1.00  0.00           H  
ATOM   3109  CA  PRO   203      69.541  34.004  37.852  1.00  0.00           C  
ATOM   3110  HA  PRO   203      69.255  35.011  37.553  1.00  0.00           H  
ATOM   3111  C   PRO   203      69.044  33.023  36.776  1.00  0.00           C  
ATOM   3112  O   PRO   203      69.720  32.058  36.414  1.00  0.00           O  
ATOM   3113  N   TYR   204      67.854  33.295  36.229  1.00  0.00           N  
ATOM   3114  H   TYR   204      67.332  34.074  36.614  1.00  0.00           H  
ATOM   3115  CA  TYR   204      67.257  32.535  35.125  1.00  0.00           C  
ATOM   3116  HA  TYR   204      67.081  31.516  35.473  1.00  0.00           H  
ATOM   3117  CB  TYR   204      65.901  33.144  34.732  1.00  0.00           C  
ATOM   3118  HB2 TYR   204      66.023  34.210  34.542  1.00  0.00           H  
ATOM   3119  HB3 TYR   204      65.574  32.684  33.799  1.00  0.00           H  
ATOM   3120  CG  TYR   204      64.808  32.924  35.765  1.00  0.00           C  
ATOM   3121  CD1 TYR   204      64.221  31.650  35.879  1.00  0.00           C  
ATOM   3122  HD1 TYR   204      64.537  30.854  35.222  1.00  0.00           H  
ATOM   3123  CE1 TYR   204      63.255  31.405  36.871  1.00  0.00           C  
ATOM   3124  HE1 TYR   204      62.812  30.431  36.995  1.00  0.00           H  
ATOM   3125  CZ  TYR   204      62.876  32.427  37.763  1.00  0.00           C  
ATOM   3126  OH  TYR   204      62.010  32.120  38.765  1.00  0.00           O  
ATOM   3127  HH  TYR   204      62.032  32.720  39.526  1.00  0.00           H  
ATOM   3128  CE2 TYR   204      63.430  33.721  37.627  1.00  0.00           C  
ATOM   3129  HE2 TYR   204      63.144  34.511  38.308  1.00  0.00           H  
ATOM   3130  CD2 TYR   204      64.395  33.962  36.626  1.00  0.00           C  
ATOM   3131  HD2 TYR   204      64.840  34.943  36.536  1.00  0.00           H  
ATOM   3132  C   TYR   204      68.206  32.424  33.921  1.00  0.00           C  
ATOM   3133  O   TYR   204      68.337  31.341  33.341  1.00  0.00           O  
ATOM   3134  N   GLU   205      68.921  33.509  33.595  1.00  0.00           N  
ATOM   3135  H   GLU   205      68.748  34.356  34.138  1.00  0.00           H  
ATOM   3136  CA  GLU   205      69.890  33.605  32.501  1.00  0.00           C  
ATOM   3137  HA  GLU   205      69.348  33.586  31.555  1.00  0.00           H  
ATOM   3138  CB  GLU   205      70.679  34.928  32.580  1.00  0.00           C  
ATOM   3139  HB2 GLU   205      71.113  35.051  33.574  1.00  0.00           H  
ATOM   3140  HB3 GLU   205      71.506  34.857  31.872  1.00  0.00           H  
ATOM   3141  CG  GLU   205      69.874  36.180  32.195  1.00  0.00           C  
ATOM   3142  HG2 GLU   205      70.579  36.910  31.794  1.00  0.00           H  
ATOM   3143  HG3 GLU   205      69.171  35.937  31.399  1.00  0.00           H  
ATOM   3144  CD  GLU   205      69.132  36.850  33.352  1.00  0.00           C  
ATOM   3145  OE1 GLU   205      68.653  36.164  34.283  1.00  0.00           O  
ATOM   3146  OE2 GLU   205      69.012  38.093  33.330  1.00  0.00           O1-
ATOM   3147  C   GLU   205      70.884  32.435  32.475  1.00  0.00           C  
ATOM   3148  O   GLU   205      71.187  31.940  31.391  1.00  0.00           O  
ATOM   3149  N   THR   206      71.355  31.945  33.634  1.00  0.00           N  
ATOM   3150  H   THR   206      71.082  32.386  34.506  1.00  0.00           H  
ATOM   3151  CA  THR   206      72.304  30.821  33.700  1.00  0.00           C  
ATOM   3152  HA  THR   206      73.175  31.070  33.097  1.00  0.00           H  
ATOM   3153  CB  THR   206      72.767  30.583  35.142  1.00  0.00           C  
ATOM   3154  HB  THR   206      71.930  30.239  35.752  1.00  0.00           H  
ATOM   3155  CG2 THR   206      73.900  29.557  35.193  1.00  0.00           C  
ATOM   3156 1HG2 THR   206      73.523  28.573  34.915  1.00  0.00           H  
ATOM   3157 2HG2 THR   206      74.692  29.850  34.504  1.00  0.00           H  
ATOM   3158 3HG2 THR   206      74.308  29.500  36.200  1.00  0.00           H  
ATOM   3159  OG1 THR   206      73.265  31.782  35.681  1.00  0.00           O  
ATOM   3160  HG1 THR   206      73.432  31.617  36.633  1.00  0.00           H  
ATOM   3161  C   THR   206      71.714  29.544  33.109  1.00  0.00           C  
ATOM   3162  O   THR   206      72.392  28.852  32.356  1.00  0.00           O  
ATOM   3163  N   VAL   207      70.451  29.243  33.410  1.00  0.00           N  
ATOM   3164  H   VAL   207      69.921  29.924  33.940  1.00  0.00           H  
ATOM   3165  CA  VAL   207      69.783  28.014  32.945  1.00  0.00           C  
ATOM   3166  HA  VAL   207      70.491  27.191  33.051  1.00  0.00           H  
ATOM   3167  CB  VAL   207      68.536  27.675  33.798  1.00  0.00           C  
ATOM   3168  HB  VAL   207      67.806  28.480  33.693  1.00  0.00           H  
ATOM   3169  CG1 VAL   207      67.887  26.354  33.345  1.00  0.00           C  
ATOM   3170 1HG1 VAL   207      68.632  25.557  33.341  1.00  0.00           H  
ATOM   3171 2HG1 VAL   207      67.078  26.078  34.019  1.00  0.00           H  
ATOM   3172 3HG1 VAL   207      67.469  26.460  32.344  1.00  0.00           H  
ATOM   3173  CG2 VAL   207      68.916  27.556  35.286  1.00  0.00           C  
ATOM   3174 1HG2 VAL   207      68.046  27.264  35.874  1.00  0.00           H  
ATOM   3175 2HG2 VAL   207      69.696  26.803  35.412  1.00  0.00           H  
ATOM   3176 3HG2 VAL   207      69.274  28.513  35.665  1.00  0.00           H  
ATOM   3177  C   VAL   207      69.403  28.131  31.463  1.00  0.00           C  
ATOM   3178  O   VAL   207      69.555  27.168  30.712  1.00  0.00           O  
ATOM   3179  N   LEU   208      68.946  29.312  31.027  1.00  0.00           N  
ATOM   3180  H   LEU   208      68.841  30.069  31.694  1.00  0.00           H  
ATOM   3181  CA  LEU   208      68.531  29.545  29.642  1.00  0.00           C  
ATOM   3182  HA  LEU   208      67.951  28.686  29.301  1.00  0.00           H  
ATOM   3183  CB  LEU   208      67.630  30.797  29.570  1.00  0.00           C  
ATOM   3184  HB2 LEU   208      67.986  31.556  30.270  1.00  0.00           H  
ATOM   3185  HB3 LEU   208      67.717  31.215  28.566  1.00  0.00           H  
ATOM   3186  CG  LEU   208      66.128  30.515  29.815  1.00  0.00           C  
ATOM   3187  HG  LEU   208      65.795  29.777  29.086  1.00  0.00           H  
ATOM   3188  CD1 LEU   208      65.815  29.976  31.219  1.00  0.00           C  
ATOM   3189 1HD1 LEU   208      64.741  29.830  31.321  1.00  0.00           H  
ATOM   3190 2HD1 LEU   208      66.303  29.014  31.375  1.00  0.00           H  
ATOM   3191 3HD1 LEU   208      66.148  30.684  31.977  1.00  0.00           H  
ATOM   3192  CD2 LEU   208      65.313  31.795  29.584  1.00  0.00           C  
ATOM   3193 1HD2 LEU   208      65.486  32.171  28.575  1.00  0.00           H  
ATOM   3194 2HD2 LEU   208      64.249  31.583  29.698  1.00  0.00           H  
ATOM   3195 3HD2 LEU   208      65.605  32.556  30.306  1.00  0.00           H  
ATOM   3196  C   LEU   208      69.729  29.640  28.684  1.00  0.00           C  
ATOM   3197  O   LEU   208      69.643  29.099  27.579  1.00  0.00           O  
ATOM   3198  N   GLU   209      70.826  30.294  29.084  1.00  0.00           N  
ATOM   3199  H   GLU   209      70.823  30.727  30.004  1.00  0.00           H  
ATOM   3200  CA  GLU   209      71.970  30.588  28.209  1.00  0.00           C  
ATOM   3201  HA  GLU   209      71.646  30.533  27.171  1.00  0.00           H  
ATOM   3202  CB  GLU   209      72.486  32.016  28.444  1.00  0.00           C  
ATOM   3203  HB2 GLU   209      72.868  32.101  29.461  1.00  0.00           H  
ATOM   3204  HB3 GLU   209      73.320  32.176  27.760  1.00  0.00           H  
ATOM   3205  CG  GLU   209      71.450  33.121  28.187  1.00  0.00           C  
ATOM   3206  HG2 GLU   209      71.067  33.012  27.172  1.00  0.00           H  
ATOM   3207  HG3 GLU   209      70.619  33.018  28.885  1.00  0.00           H  
ATOM   3208  CD  GLU   209      72.039  34.527  28.328  1.00  0.00           C  
ATOM   3209  OE1 GLU   209      73.270  34.673  28.536  1.00  0.00           O  
ATOM   3210  OE2 GLU   209      71.272  35.508  28.186  1.00  0.00           O1-
ATOM   3211  C   GLU   209      73.163  29.629  28.355  1.00  0.00           C  
ATOM   3212  O   GLU   209      73.951  29.534  27.415  1.00  0.00           O  
ATOM   3213  N   ASP   210      73.349  28.936  29.487  1.00  0.00           N  
ATOM   3214  H   ASP   210      72.706  29.070  30.260  1.00  0.00           H  
ATOM   3215  CA  ASP   210      74.509  28.049  29.706  1.00  0.00           C  
ATOM   3216  HA  ASP   210      75.089  28.003  28.787  1.00  0.00           H  
ATOM   3217  CB  ASP   210      75.404  28.657  30.807  1.00  0.00           C  
ATOM   3218  HB2 ASP   210      75.334  29.746  30.766  1.00  0.00           H  
ATOM   3219  HB3 ASP   210      75.047  28.339  31.788  1.00  0.00           H  
ATOM   3220  CG  ASP   210      76.886  28.297  30.648  1.00  0.00           C  
ATOM   3221  OD1 ASP   210      77.404  28.409  29.509  1.00  0.00           O  
ATOM   3222  OD2 ASP   210      77.554  27.989  31.662  1.00  0.00           O1-
ATOM   3223  C   ASP   210      74.122  26.590  30.011  1.00  0.00           C  
ATOM   3224  O   ASP   210      74.779  25.676  29.510  1.00  0.00           O  
ATOM   3225  N   GLY   211      73.040  26.362  30.764  1.00  0.00           N  
ATOM   3226  H   GLY   211      72.576  27.166  31.175  1.00  0.00           H  
ATOM   3227  CA  GLY   211      72.500  25.027  31.061  1.00  0.00           C  
ATOM   3228  HA2 GLY   211      71.454  25.124  31.356  1.00  0.00           H  
ATOM   3229  HA3 GLY   211      72.557  24.396  30.174  1.00  0.00           H  
ATOM   3230  C   GLY   211      73.255  24.309  32.183  1.00  0.00           C  
ATOM   3231  O   GLY   211      74.439  24.552  32.422  1.00  0.00           O  
ATOM   3232  N   LEU   212      72.576  23.394  32.884  1.00  0.00           N  
ATOM   3233  H   LEU   212      71.626  23.174  32.603  1.00  0.00           H  
ATOM   3234  CA  LEU   212      73.124  22.747  34.086  1.00  0.00           C  
ATOM   3235  HA  LEU   212      73.424  23.522  34.791  1.00  0.00           H  
ATOM   3236  CB  LEU   212      72.046  21.870  34.747  1.00  0.00           C  
ATOM   3237  HB2 LEU   212      71.723  21.123  34.022  1.00  0.00           H  
ATOM   3238  HB3 LEU   212      72.505  21.344  35.586  1.00  0.00           H  
ATOM   3239  CG  LEU   212      70.804  22.621  35.271  1.00  0.00           C  
ATOM   3240  HG  LEU   212      70.307  23.119  34.441  1.00  0.00           H  
ATOM   3241  CD1 LEU   212      69.834  21.588  35.860  1.00  0.00           C  
ATOM   3242 1HD1 LEU   212      69.615  20.823  35.116  1.00  0.00           H  
ATOM   3243 2HD1 LEU   212      70.277  21.111  36.734  1.00  0.00           H  
ATOM   3244 3HD1 LEU   212      68.903  22.078  36.146  1.00  0.00           H  
ATOM   3245  CD2 LEU   212      71.137  23.688  36.325  1.00  0.00           C  
ATOM   3246 1HD2 LEU   212      70.217  24.139  36.695  1.00  0.00           H  
ATOM   3247 2HD2 LEU   212      71.675  23.240  37.160  1.00  0.00           H  
ATOM   3248 3HD2 LEU   212      71.744  24.478  35.884  1.00  0.00           H  
ATOM   3249  C   LEU   212      74.397  21.930  33.812  1.00  0.00           C  
ATOM   3250  O   LEU   212      75.302  21.939  34.646  1.00  0.00           O  
ATOM   3251  N   LEU   213      74.512  21.281  32.648  1.00  0.00           N  
ATOM   3252  H   LEU   213      73.736  21.323  31.994  1.00  0.00           H  
ATOM   3253  CA  LEU   213      75.691  20.492  32.262  1.00  0.00           C  
ATOM   3254  HA  LEU   213      75.831  19.707  33.005  1.00  0.00           H  
ATOM   3255  CB  LEU   213      75.407  19.840  30.894  1.00  0.00           C  
ATOM   3256  HB2 LEU   213      74.497  19.243  30.980  1.00  0.00           H  
ATOM   3257  HB3 LEU   213      75.215  20.631  30.166  1.00  0.00           H  
ATOM   3258  CG  LEU   213      76.532  18.938  30.345  1.00  0.00           C  
ATOM   3259  HG  LEU   213      77.430  19.537  30.188  1.00  0.00           H  
ATOM   3260  CD1 LEU   213      76.875  17.780  31.296  1.00  0.00           C  
ATOM   3261 1HD1 LEU   213      77.616  17.131  30.830  1.00  0.00           H  
ATOM   3262 2HD1 LEU   213      77.299  18.165  32.224  1.00  0.00           H  
ATOM   3263 3HD1 LEU   213      75.977  17.204  31.520  1.00  0.00           H  
ATOM   3264  CD2 LEU   213      76.096  18.369  28.988  1.00  0.00           C  
ATOM   3265 1HD2 LEU   213      76.890  17.747  28.574  1.00  0.00           H  
ATOM   3266 2HD2 LEU   213      75.195  17.765  29.103  1.00  0.00           H  
ATOM   3267 3HD2 LEU   213      75.892  19.184  28.293  1.00  0.00           H  
ATOM   3268  C   LEU   213      76.977  21.331  32.255  1.00  0.00           C  
ATOM   3269  O   LEU   213      78.006  20.877  32.756  1.00  0.00           O  
ATOM   3270  N   ALA   214      76.918  22.575  31.772  1.00  0.00           N  
ATOM   3271  H   ALA   214      76.037  22.917  31.411  1.00  0.00           H  
ATOM   3272  CA  ALA   214      78.050  23.498  31.823  1.00  0.00           C  
ATOM   3273  HA  ALA   214      78.927  23.011  31.390  1.00  0.00           H  
ATOM   3274  CB  ALA   214      77.708  24.725  30.971  1.00  0.00           C  
ATOM   3275  HB1 ALA   214      76.842  25.247  31.382  1.00  0.00           H  
ATOM   3276  HB2 ALA   214      78.557  25.406  30.957  1.00  0.00           H  
ATOM   3277  HB3 ALA   214      77.488  24.418  29.947  1.00  0.00           H  
ATOM   3278  C   ALA   214      78.410  23.878  33.270  1.00  0.00           C  
ATOM   3279  O   ALA   214      79.589  23.915  33.622  1.00  0.00           O  
ATOM   3280  N   ARG   215      77.409  24.098  34.136  1.00  0.00           N  
ATOM   3281  H   ARG   215      76.458  24.024  33.798  1.00  0.00           H  
ATOM   3282  CA  ARG   215      77.645  24.439  35.549  1.00  0.00           C  
ATOM   3283  HA  ARG   215      78.413  25.211  35.572  1.00  0.00           H  
ATOM   3284  CB  ARG   215      76.389  25.036  36.213  1.00  0.00           C  
ATOM   3285  HB2 ARG   215      75.689  24.229  36.435  1.00  0.00           H  
ATOM   3286  HB3 ARG   215      76.686  25.477  37.164  1.00  0.00           H  
ATOM   3287  CG  ARG   215      75.631  26.109  35.403  1.00  0.00           C  
ATOM   3288  HG2 ARG   215      75.058  25.591  34.638  1.00  0.00           H  
ATOM   3289  HG3 ARG   215      74.907  26.595  36.059  1.00  0.00           H  
ATOM   3290  CD  ARG   215      76.468  27.188  34.693  1.00  0.00           C  
ATOM   3291  HD2 ARG   215      77.297  26.730  34.150  1.00  0.00           H  
ATOM   3292  HD3 ARG   215      75.826  27.665  33.951  1.00  0.00           H  
ATOM   3293  NE  ARG   215      76.983  28.231  35.600  1.00  0.00           N  
ATOM   3294  HE  ARG   215      76.770  28.161  36.589  1.00  0.00           H  
ATOM   3295  CZ  ARG   215      77.633  29.325  35.215  1.00  0.00           C  
ATOM   3296  NH1 ARG   215      77.936  29.546  33.956  1.00  0.00           N1+
ATOM   3297 1HH1 ARG   215      77.723  28.856  33.238  1.00  0.00           H  
ATOM   3298 2HH1 ARG   215      78.401  30.399  33.670  1.00  0.00           H  
ATOM   3299  NH2 ARG   215      77.976  30.213  36.121  1.00  0.00           N  
ATOM   3300 1HH2 ARG   215      77.674  30.049  37.078  1.00  0.00           H  
ATOM   3301 2HH2 ARG   215      78.522  31.039  35.896  1.00  0.00           H  
ATOM   3302  C   ARG   215      78.204  23.243  36.345  1.00  0.00           C  
ATOM   3303  O   ARG   215      79.041  23.442  37.223  1.00  0.00           O  
ATOM   3304  N   ILE   216      77.829  22.002  36.001  1.00  0.00           N  
ATOM   3305  H   ILE   216      77.081  21.912  35.318  1.00  0.00           H  
ATOM   3306  CA  ILE   216      78.497  20.775  36.491  1.00  0.00           C  
ATOM   3307  HA  ILE   216      78.497  20.780  37.581  1.00  0.00           H  
ATOM   3308  CB  ILE   216      77.759  19.496  36.009  1.00  0.00           C  
ATOM   3309  HB  ILE   216      77.616  19.565  34.931  1.00  0.00           H  
ATOM   3310  CG2 ILE   216      78.595  18.226  36.287  1.00  0.00           C  
ATOM   3311 1HG2 ILE   216      79.544  18.262  35.753  1.00  0.00           H  
ATOM   3312 2HG2 ILE   216      78.793  18.126  37.354  1.00  0.00           H  
ATOM   3313 3HG2 ILE   216      78.075  17.336  35.936  1.00  0.00           H  
ATOM   3314  CG1 ILE   216      76.371  19.373  36.681  1.00  0.00           C  
ATOM   3315 2HG1 ILE   216      76.497  19.170  37.745  1.00  0.00           H  
ATOM   3316 3HG1 ILE   216      75.837  20.318  36.591  1.00  0.00           H  
ATOM   3317  CD1 ILE   216      75.482  18.280  36.068  1.00  0.00           C  
ATOM   3318 1HD1 ILE   216      74.486  18.329  36.502  1.00  0.00           H  
ATOM   3319 2HD1 ILE   216      75.401  18.424  34.991  1.00  0.00           H  
ATOM   3320 3HD1 ILE   216      75.889  17.290  36.275  1.00  0.00           H  
ATOM   3321  C   ILE   216      79.976  20.780  36.083  1.00  0.00           C  
ATOM   3322  O   ILE   216      80.840  20.640  36.944  1.00  0.00           O  
ATOM   3323  N   LYS   217      80.296  21.003  34.804  1.00  0.00           N  
ATOM   3324  H   LYS   217      79.557  21.093  34.114  1.00  0.00           H  
ATOM   3325  CA  LYS   217      81.695  21.051  34.355  1.00  0.00           C  
ATOM   3326  HA  LYS   217      82.179  20.124  34.667  1.00  0.00           H  
ATOM   3327  CB  LYS   217      81.758  21.125  32.819  1.00  0.00           C  
ATOM   3328  HB2 LYS   217      81.028  21.843  32.441  1.00  0.00           H  
ATOM   3329  HB3 LYS   217      82.755  21.461  32.530  1.00  0.00           H  
ATOM   3330  CG  LYS   217      81.517  19.739  32.195  1.00  0.00           C  
ATOM   3331  HG2 LYS   217      82.211  19.031  32.648  1.00  0.00           H  
ATOM   3332  HG3 LYS   217      80.497  19.409  32.398  1.00  0.00           H  
ATOM   3333  CD  LYS   217      81.759  19.754  30.681  1.00  0.00           C  
ATOM   3334  HD2 LYS   217      80.954  20.300  30.184  1.00  0.00           H  
ATOM   3335  HD3 LYS   217      82.708  20.250  30.482  1.00  0.00           H  
ATOM   3336  CE  LYS   217      81.848  18.324  30.138  1.00  0.00           C  
ATOM   3337  HE2 LYS   217      82.645  17.800  30.670  1.00  0.00           H  
ATOM   3338  HE3 LYS   217      80.907  17.800  30.326  1.00  0.00           H  
ATOM   3339  NZ  LYS   217      82.145  18.313  28.688  1.00  0.00           N1+
ATOM   3340  HZ1 LYS   217      82.424  17.386  28.375  1.00  0.00           H  
ATOM   3341  HZ2 LYS   217      81.316  18.557  28.149  1.00  0.00           H  
ATOM   3342  HZ3 LYS   217      82.904  18.942  28.453  1.00  0.00           H  
ATOM   3343  C   LYS   217      82.514  22.167  35.034  1.00  0.00           C  
ATOM   3344  O   LYS   217      83.680  21.936  35.357  1.00  0.00           O  
ATOM   3345  N   LEU   218      81.927  23.333  35.334  1.00  0.00           N  
ATOM   3346  H   LEU   218      80.988  23.495  34.986  1.00  0.00           H  
ATOM   3347  CA  LEU   218      82.573  24.363  36.166  1.00  0.00           C  
ATOM   3348  HA  LEU   218      83.547  24.601  35.739  1.00  0.00           H  
ATOM   3349  CB  LEU   218      81.712  25.640  36.207  1.00  0.00           C  
ATOM   3350  HB2 LEU   218      80.703  25.371  36.516  1.00  0.00           H  
ATOM   3351  HB3 LEU   218      82.118  26.307  36.970  1.00  0.00           H  
ATOM   3352  CG  LEU   218      81.642  26.420  34.879  1.00  0.00           C  
ATOM   3353  HG  LEU   218      81.290  25.760  34.089  1.00  0.00           H  
ATOM   3354  CD1 LEU   218      80.627  27.560  35.033  1.00  0.00           C  
ATOM   3355 1HD1 LEU   218      80.518  28.085  34.086  1.00  0.00           H  
ATOM   3356 2HD1 LEU   218      79.657  27.152  35.313  1.00  0.00           H  
ATOM   3357 3HD1 LEU   218      80.954  28.261  35.799  1.00  0.00           H  
ATOM   3358  CD2 LEU   218      83.008  26.988  34.460  1.00  0.00           C  
ATOM   3359 1HD2 LEU   218      83.692  26.179  34.211  1.00  0.00           H  
ATOM   3360 2HD2 LEU   218      82.890  27.614  33.575  1.00  0.00           H  
ATOM   3361 3HD2 LEU   218      83.433  27.586  35.265  1.00  0.00           H  
ATOM   3362  C   LEU   218      82.858  23.849  37.584  1.00  0.00           C  
ATOM   3363  O   LEU   218      83.997  23.945  38.042  1.00  0.00           O  
ATOM   3364  N   ALA   219      81.868  23.262  38.263  1.00  0.00           N  
ATOM   3365  H   ALA   219      80.945  23.221  37.840  1.00  0.00           H  
ATOM   3366  CA  ALA   219      82.038  22.683  39.597  1.00  0.00           C  
ATOM   3367  HA  ALA   219      82.348  23.471  40.286  1.00  0.00           H  
ATOM   3368  CB  ALA   219      80.680  22.139  40.063  1.00  0.00           C  
ATOM   3369  HB1 ALA   219      79.951  22.945  40.096  1.00  0.00           H  
ATOM   3370  HB2 ALA   219      80.326  21.366  39.382  1.00  0.00           H  
ATOM   3371  HB3 ALA   219      80.775  21.710  41.060  1.00  0.00           H  
ATOM   3372  C   ALA   219      83.134  21.602  39.622  1.00  0.00           C  
ATOM   3373  O   ALA   219      84.020  21.649  40.477  1.00  0.00           O  
ATOM   3374  N   GLU   220      83.125  20.670  38.666  1.00  0.00           N  
ATOM   3375  H   GLU   220      82.355  20.678  37.999  1.00  0.00           H  
ATOM   3376  CA  GLU   220      84.096  19.573  38.605  1.00  0.00           C  
ATOM   3377  HA  GLU   220      84.186  19.167  39.612  1.00  0.00           H  
ATOM   3378  CB  GLU   220      83.578  18.437  37.708  1.00  0.00           C  
ATOM   3379  HB2 GLU   220      83.372  18.811  36.704  1.00  0.00           H  
ATOM   3380  HB3 GLU   220      84.360  17.679  37.637  1.00  0.00           H  
ATOM   3381  CG  GLU   220      82.313  17.784  38.293  1.00  0.00           C  
ATOM   3382  HG2 GLU   220      82.380  17.770  39.382  1.00  0.00           H  
ATOM   3383  HG3 GLU   220      81.432  18.362  38.018  1.00  0.00           H  
ATOM   3384  CD  GLU   220      82.151  16.349  37.806  1.00  0.00           C  
ATOM   3385  OE1 GLU   220      82.471  15.422  38.590  1.00  0.00           O  
ATOM   3386  OE2 GLU   220      81.781  16.130  36.629  1.00  0.00           O1-
ATOM   3387  C   GLU   220      85.517  20.022  38.203  1.00  0.00           C  
ATOM   3388  O   GLU   220      86.493  19.402  38.637  1.00  0.00           O  
ATOM   3389  N   LYS   221      85.679  21.127  37.460  1.00  0.00           N  
ATOM   3390  H   LYS   221      84.858  21.561  37.048  1.00  0.00           H  
ATOM   3391  CA  LYS   221      86.968  21.830  37.336  1.00  0.00           C  
ATOM   3392  HA  LYS   221      87.747  21.131  37.026  1.00  0.00           H  
ATOM   3393  CB  LYS   221      86.863  22.958  36.290  1.00  0.00           C  
ATOM   3394  HB2 LYS   221      85.945  23.523  36.453  1.00  0.00           H  
ATOM   3395  HB3 LYS   221      87.704  23.641  36.428  1.00  0.00           H  
ATOM   3396  CG  LYS   221      86.903  22.463  34.838  1.00  0.00           C  
ATOM   3397  HG2 LYS   221      87.881  22.021  34.640  1.00  0.00           H  
ATOM   3398  HG3 LYS   221      86.140  21.703  34.677  1.00  0.00           H  
ATOM   3399  CD  LYS   221      86.669  23.641  33.879  1.00  0.00           C  
ATOM   3400  HD2 LYS   221      85.680  24.067  34.053  1.00  0.00           H  
ATOM   3401  HD3 LYS   221      87.424  24.406  34.063  1.00  0.00           H  
ATOM   3402  CE  LYS   221      86.772  23.154  32.432  1.00  0.00           C  
ATOM   3403  HE2 LYS   221      87.701  22.591  32.319  1.00  0.00           H  
ATOM   3404  HE3 LYS   221      85.942  22.471  32.226  1.00  0.00           H  
ATOM   3405  NZ  LYS   221      86.765  24.264  31.449  1.00  0.00           N1+
ATOM   3406  HZ1 LYS   221      85.906  24.807  31.481  1.00  0.00           H  
ATOM   3407  HZ2 LYS   221      87.538  24.906  31.594  1.00  0.00           H  
ATOM   3408  HZ3 LYS   221      86.858  23.883  30.513  1.00  0.00           H  
ATOM   3409  C   LYS   221      87.407  22.415  38.689  1.00  0.00           C  
ATOM   3410  O   LYS   221      88.526  22.172  39.143  1.00  0.00           O  
HETATM 3411  N   HIP   222      86.517  23.146  39.358  1.00  0.00           N  
HETATM 3412  H   HIP   222      85.605  23.307  38.950  1.00  0.00           H  
HETATM 3413  CA  HIP   222      86.849  23.819  40.601  1.00  0.00           C  
HETATM 3414  HA  HIP   222      87.736  24.424  40.416  1.00  0.00           H  
HETATM 3415  CB  HIP   222      85.701  24.779  40.956  1.00  0.00           C  
HETATM 3416  HB2 HIP   222      84.794  24.207  41.160  1.00  0.00           H  
HETATM 3417  HB3 HIP   222      86.000  25.289  41.866  1.00  0.00           H  
HETATM 3418  CG  HIP   222      85.401  25.855  39.937  1.00  0.00           C  
HETATM 3419  ND1 HIP   222      86.291  26.396  39.031  1.00  0.00           N  
HETATM 3420  HD1 HIP   222      87.288  26.184  38.995  1.00  0.00           H  
HETATM 3421  CE1 HIP   222      85.651  27.337  38.312  1.00  0.00           C  
HETATM 3422  HE1 HIP   222      86.101  27.953  37.541  1.00  0.00           H  
HETATM 3423  NE2 HIP   222      84.377  27.420  38.738  1.00  0.00           N  
HETATM 3424  HE2 HIP   222      83.682  28.078  38.366  1.00  0.00           H  
HETATM 3425  CD2 HIP   222      84.206  26.502  39.766  1.00  0.00           C  
HETATM 3426  HD2 HIP   222      83.302  26.327  40.338  1.00  0.00           H  
HETATM 3427  C   HIP   222      87.208  22.817  41.743  1.00  0.00           C  
HETATM 3428  O   HIP   222      88.172  23.035  42.479  1.00  0.00           O  
ATOM   3429  N   ILE   223      86.523  21.662  41.844  1.00  0.00           N  
ATOM   3430  H   ILE   223      85.689  21.552  41.269  1.00  0.00           H  
ATOM   3431  CA  ILE   223      86.903  20.555  42.751  1.00  0.00           C  
ATOM   3432  HA  ILE   223      86.930  20.928  43.775  1.00  0.00           H  
ATOM   3433  CB  ILE   223      85.861  19.406  42.669  1.00  0.00           C  
ATOM   3434  HB  ILE   223      85.692  19.184  41.616  1.00  0.00           H  
ATOM   3435  CG2 ILE   223      86.369  18.116  43.353  1.00  0.00           C  
ATOM   3436 1HG2 ILE   223      87.255  17.733  42.845  1.00  0.00           H  
ATOM   3437 2HG2 ILE   223      86.616  18.310  44.397  1.00  0.00           H  
ATOM   3438 3HG2 ILE   223      85.619  17.330  43.306  1.00  0.00           H  
ATOM   3439  CG1 ILE   223      84.514  19.836  43.294  1.00  0.00           C  
ATOM   3440 2HG1 ILE   223      84.608  19.867  44.380  1.00  0.00           H  
ATOM   3441 3HG1 ILE   223      84.259  20.839  42.957  1.00  0.00           H  
ATOM   3442  CD1 ILE   223      83.340  18.917  42.921  1.00  0.00           C  
ATOM   3443 1HD1 ILE   223      82.421  19.307  43.352  1.00  0.00           H  
ATOM   3444 2HD1 ILE   223      83.232  18.875  41.837  1.00  0.00           H  
ATOM   3445 3HD1 ILE   223      83.496  17.911  43.308  1.00  0.00           H  
ATOM   3446  C   ILE   223      88.328  20.058  42.463  1.00  0.00           C  
ATOM   3447  O   ILE   223      89.142  19.994  43.384  1.00  0.00           O  
ATOM   3448  N   ALA   224      88.650  19.749  41.202  1.00  0.00           N  
ATOM   3449  H   ALA   224      87.944  19.825  40.483  1.00  0.00           H  
ATOM   3450  CA  ALA   224      89.972  19.250  40.817  1.00  0.00           C  
ATOM   3451  HA  ALA   224      90.176  18.338  41.382  1.00  0.00           H  
ATOM   3452  CB  ALA   224      89.938  18.897  39.324  1.00  0.00           C  
ATOM   3453  HB1 ALA   224      89.184  18.132  39.141  1.00  0.00           H  
ATOM   3454  HB2 ALA   224      89.715  19.781  38.726  1.00  0.00           H  
ATOM   3455  HB3 ALA   224      90.910  18.505  39.022  1.00  0.00           H  
ATOM   3456  C   ALA   224      91.096  20.251  41.149  1.00  0.00           C  
ATOM   3457  O   ALA   224      92.150  19.846  41.646  1.00  0.00           O  
ATOM   3458  N   GLU   225      90.861  21.547  40.934  1.00  0.00           N  
ATOM   3459  H   GLU   225      89.990  21.798  40.480  1.00  0.00           H  
ATOM   3460  CA  GLU   225      91.810  22.618  41.257  1.00  0.00           C  
ATOM   3461  HA  GLU   225      92.783  22.344  40.850  1.00  0.00           H  
ATOM   3462  CB  GLU   225      91.346  23.898  40.549  1.00  0.00           C  
ATOM   3463  HB2 GLU   225      91.252  23.680  39.486  1.00  0.00           H  
ATOM   3464  HB3 GLU   225      90.365  24.197  40.927  1.00  0.00           H  
ATOM   3465  CG  GLU   225      92.331  25.057  40.720  1.00  0.00           C  
ATOM   3466  HG2 GLU   225      92.276  25.431  41.739  1.00  0.00           H  
ATOM   3467  HG3 GLU   225      93.346  24.703  40.527  1.00  0.00           H  
ATOM   3468  CD  GLU   225      92.008  26.199  39.769  1.00  0.00           C  
ATOM   3469  OE1 GLU   225      90.929  26.827  39.887  1.00  0.00           O  
ATOM   3470  OE2 GLU   225      92.824  26.474  38.857  1.00  0.00           O1-
ATOM   3471  C   GLU   225      91.981  22.829  42.774  1.00  0.00           C  
ATOM   3472  O   GLU   225      93.097  23.056  43.245  1.00  0.00           O  
ATOM   3473  N   ALA   226      90.910  22.710  43.565  1.00  0.00           N  
ATOM   3474  H   ALA   226      89.996  22.586  43.139  1.00  0.00           H  
ATOM   3475  CA  ALA   226      90.989  22.744  45.028  1.00  0.00           C  
ATOM   3476  HA  ALA   226      91.575  23.611  45.337  1.00  0.00           H  
ATOM   3477  CB  ALA   226      89.566  22.909  45.569  1.00  0.00           C  
ATOM   3478  HB1 ALA   226      89.154  23.848  45.196  1.00  0.00           H  
ATOM   3479  HB2 ALA   226      88.938  22.081  45.239  1.00  0.00           H  
ATOM   3480  HB3 ALA   226      89.583  22.943  46.657  1.00  0.00           H  
ATOM   3481  C   ALA   226      91.697  21.503  45.602  1.00  0.00           C  
ATOM   3482  O   ALA   226      92.406  21.602  46.603  1.00  0.00           O  
ATOM   3483  N   GLN   227      91.563  20.342  44.955  1.00  0.00           N  
ATOM   3484  H   GLN   227      90.901  20.296  44.184  1.00  0.00           H  
ATOM   3485  CA  GLN   227      92.340  19.148  45.295  1.00  0.00           C  
ATOM   3486  HA  GLN   227      92.328  19.018  46.377  1.00  0.00           H  
ATOM   3487  CB  GLN   227      91.703  17.903  44.653  1.00  0.00           C  
ATOM   3488  HB2 GLN   227      91.499  18.103  43.600  1.00  0.00           H  
ATOM   3489  HB3 GLN   227      92.401  17.067  44.718  1.00  0.00           H  
ATOM   3490  CG  GLN   227      90.400  17.507  45.373  1.00  0.00           C  
ATOM   3491  HG2 GLN   227      90.636  17.233  46.401  1.00  0.00           H  
ATOM   3492  HG3 GLN   227      89.727  18.362  45.400  1.00  0.00           H  
ATOM   3493  CD  GLN   227      89.638  16.352  44.719  1.00  0.00           C  
ATOM   3494  OE1 GLN   227      89.840  15.991  43.563  1.00  0.00           O  
ATOM   3495  NE2 GLN   227      88.733  15.724  45.440  1.00  0.00           N  
ATOM   3496 1HE2 GLN   227      88.128  15.045  44.989  1.00  0.00           H  
ATOM   3497 2HE2 GLN   227      88.639  15.907  46.435  1.00  0.00           H  
ATOM   3498  C   GLN   227      93.822  19.300  44.913  1.00  0.00           C  
ATOM   3499  O   GLN   227      94.678  18.886  45.695  1.00  0.00           O  
ATOM   3500  N   ALA   228      94.154  19.928  43.779  1.00  0.00           N  
ATOM   3501  H   ALA   228      93.417  20.234  43.153  1.00  0.00           H  
ATOM   3502  CA  ALA   228      95.545  20.183  43.384  1.00  0.00           C  
ATOM   3503  HA  ALA   228      96.089  19.236  43.388  1.00  0.00           H  
ATOM   3504  CB  ALA   228      95.550  20.743  41.956  1.00  0.00           C  
ATOM   3505  HB1 ALA   228      96.580  20.902  41.630  1.00  0.00           H  
ATOM   3506  HB2 ALA   228      95.072  20.038  41.275  1.00  0.00           H  
ATOM   3507  HB3 ALA   228      95.017  21.694  41.919  1.00  0.00           H  
ATOM   3508  C   ALA   228      96.272  21.122  44.367  1.00  0.00           C  
ATOM   3509  O   ALA   228      97.429  20.885  44.722  1.00  0.00           O  
ATOM   3510  N   ASP   229      95.590  22.156  44.863  1.00  0.00           N  
ATOM   3511  H   ASP   229      94.657  22.326  44.499  1.00  0.00           H  
ATOM   3512  CA  ASP   229      96.103  23.061  45.900  1.00  0.00           C  
ATOM   3513  HA  ASP   229      97.044  23.494  45.554  1.00  0.00           H  
ATOM   3514  CB  ASP   229      95.096  24.203  46.059  1.00  0.00           C  
ATOM   3515  HB2 ASP   229      94.999  24.682  45.087  1.00  0.00           H  
ATOM   3516  HB3 ASP   229      94.124  23.796  46.342  1.00  0.00           H  
ATOM   3517  CG  ASP   229      95.514  25.263  47.075  1.00  0.00           C  
ATOM   3518  OD1 ASP   229      96.105  26.293  46.679  1.00  0.00           O  
ATOM   3519  OD2 ASP   229      95.173  25.120  48.268  1.00  0.00           O1-
ATOM   3520  C   ASP   229      96.389  22.330  47.227  1.00  0.00           C  
ATOM   3521  O   ASP   229      97.440  22.555  47.829  1.00  0.00           O  
ATOM   3522  N   MET   230      95.538  21.375  47.626  1.00  0.00           N  
ATOM   3523  H   MET   230      94.685  21.247  47.092  1.00  0.00           H  
ATOM   3524  CA  MET   230      95.788  20.487  48.781  1.00  0.00           C  
ATOM   3525  HA  MET   230      96.075  21.107  49.630  1.00  0.00           H  
ATOM   3526  CB  MET   230      94.510  19.722  49.156  1.00  0.00           C  
ATOM   3527  HB2 MET   230      94.106  19.214  48.282  1.00  0.00           H  
ATOM   3528  HB3 MET   230      94.751  18.971  49.910  1.00  0.00           H  
ATOM   3529  CG  MET   230      93.456  20.658  49.745  1.00  0.00           C  
ATOM   3530  HG2 MET   230      93.943  21.275  50.501  1.00  0.00           H  
ATOM   3531  HG3 MET   230      93.081  21.316  48.962  1.00  0.00           H  
ATOM   3532  SD  MET   230      92.062  19.816  50.536  1.00  0.00           S  
ATOM   3533  CE  MET   230      91.307  19.007  49.106  1.00  0.00           C  
ATOM   3534  HE1 MET   230      91.097  19.750  48.336  1.00  0.00           H  
ATOM   3535  HE2 MET   230      91.980  18.245  48.718  1.00  0.00           H  
ATOM   3536  HE3 MET   230      90.376  18.529  49.413  1.00  0.00           H  
ATOM   3537  C   MET   230      96.946  19.498  48.572  1.00  0.00           C  
ATOM   3538  O   MET   230      97.426  18.901  49.539  1.00  0.00           O  
ATOM   3539  N   SER   231      97.420  19.323  47.341  1.00  0.00           N  
ATOM   3540  H   SER   231      96.925  19.772  46.578  1.00  0.00           H  
ATOM   3541  CA  SER   231      98.654  18.587  47.021  1.00  0.00           C  
ATOM   3542  HA  SER   231      98.910  17.904  47.831  1.00  0.00           H  
ATOM   3543  CB  SER   231      98.438  17.737  45.767  1.00  0.00           C  
ATOM   3544  HB2 SER   231      98.093  18.363  44.944  1.00  0.00           H  
ATOM   3545  HB3 SER   231      99.386  17.280  45.480  1.00  0.00           H  
ATOM   3546  OG  SER   231      97.501  16.705  46.014  1.00  0.00           O  
ATOM   3547  HG  SER   231      97.605  16.062  45.275  1.00  0.00           H  
ATOM   3548  C   SER   231      99.880  19.497  46.825  1.00  0.00           C  
ATOM   3549  O   SER   231     101.002  18.989  46.775  1.00  0.00           O  
ATOM   3550  N   THR   232      99.693  20.823  46.748  1.00  0.00           N  
ATOM   3551  H   THR   232      98.752  21.179  46.877  1.00  0.00           H  
ATOM   3552  CA  THR   232     100.754  21.806  46.481  1.00  0.00           C  
ATOM   3553  HA  THR   232     101.557  21.323  45.924  1.00  0.00           H  
ATOM   3554  CB  THR   232     100.206  22.954  45.625  1.00  0.00           C  
ATOM   3555  HB  THR   232      99.401  23.465  46.158  1.00  0.00           H  
ATOM   3556  CG2 THR   232     101.289  23.971  45.258  1.00  0.00           C  
ATOM   3557 1HG2 THR   232     102.124  23.472  44.766  1.00  0.00           H  
ATOM   3558 2HG2 THR   232     100.871  24.724  44.590  1.00  0.00           H  
ATOM   3559 3HG2 THR   232     101.651  24.475  46.155  1.00  0.00           H  
ATOM   3560  OG1 THR   232      99.709  22.419  44.416  1.00  0.00           O  
ATOM   3561  HG1 THR   232      98.962  21.827  44.628  1.00  0.00           H  
ATOM   3562  C   THR   232     101.324  22.326  47.798  1.00  0.00           C  
ATOM   3563  O   THR   232     100.608  22.969  48.568  1.00  0.00           O  
ATOM   3564  N   PHE   233     102.608  22.059  48.047  1.00  0.00           N  
ATOM   3565  H   PHE   233     103.139  21.549  47.349  1.00  0.00           H  
ATOM   3566  CA  PHE   233     103.310  22.432  49.279  1.00  0.00           C  
ATOM   3567  HA  PHE   233     102.737  22.015  50.105  1.00  0.00           H  
ATOM   3568  CB  PHE   233     104.697  21.763  49.278  1.00  0.00           C  
ATOM   3569  HB2 PHE   233     104.590  20.724  48.960  1.00  0.00           H  
ATOM   3570  HB3 PHE   233     105.340  22.260  48.547  1.00  0.00           H  
ATOM   3571  CG  PHE   233     105.374  21.777  50.636  1.00  0.00           C  
ATOM   3572  CD1 PHE   233     105.145  20.723  51.541  1.00  0.00           C  
ATOM   3573  HD1 PHE   233     104.550  19.876  51.240  1.00  0.00           H  
ATOM   3574  CE1 PHE   233     105.657  20.784  52.847  1.00  0.00           C  
ATOM   3575  HE1 PHE   233     105.453  19.982  53.544  1.00  0.00           H  
ATOM   3576  CZ  PHE   233     106.401  21.904  53.257  1.00  0.00           C  
ATOM   3577  HZ  PHE   233     106.764  21.971  54.272  1.00  0.00           H  
ATOM   3578  CE2 PHE   233     106.654  22.948  52.349  1.00  0.00           C  
ATOM   3579  HE2 PHE   233     107.209  23.818  52.673  1.00  0.00           H  
ATOM   3580  CD2 PHE   233     106.151  22.881  51.036  1.00  0.00           C  
ATOM   3581  HD2 PHE   233     106.328  23.698  50.350  1.00  0.00           H  
ATOM   3582  C   PHE   233     103.413  23.970  49.440  1.00  0.00           C  
ATOM   3583  O   PHE   233     103.682  24.650  48.444  1.00  0.00           O  
ATOM   3584  N   PRO   234     103.261  24.547  50.655  1.00  0.00           N  
ATOM   3585  CD  PRO   234     103.371  25.986  50.864  1.00  0.00           C  
ATOM   3586  HD2 PRO   234     102.788  26.539  50.128  1.00  0.00           H  
ATOM   3587  HD3 PRO   234     104.420  26.279  50.809  1.00  0.00           H  
ATOM   3588  CG  PRO   234     102.833  26.258  52.265  1.00  0.00           C  
ATOM   3589  HG2 PRO   234     101.749  26.385  52.226  1.00  0.00           H  
ATOM   3590  HG3 PRO   234     103.304  27.128  52.717  1.00  0.00           H  
ATOM   3591  CB  PRO   234     103.179  24.971  53.005  1.00  0.00           C  
ATOM   3592  HB2 PRO   234     102.529  24.820  53.866  1.00  0.00           H  
ATOM   3593  HB3 PRO   234     104.225  24.999  53.316  1.00  0.00           H  
ATOM   3594  CA  PRO   234     102.992  23.890  51.935  1.00  0.00           C  
ATOM   3595  HA  PRO   234     103.706  23.095  52.122  1.00  0.00           H  
ATOM   3596  C   PRO   234     101.584  23.305  51.990  1.00  0.00           C  
ATOM   3597  O   PRO   234     100.636  23.880  51.465  1.00  0.00           O  
ATOM   3598  N   TRP   235     101.440  22.163  52.660  1.00  0.00           N  
ATOM   3599  H   TRP   235     102.254  21.745  53.088  1.00  0.00           H  
ATOM   3600  CA  TRP   235     100.156  21.483  52.857  1.00  0.00           C  
ATOM   3601  HA  TRP   235      99.514  21.688  51.998  1.00  0.00           H  
ATOM   3602  CB  TRP   235     100.404  19.965  52.894  1.00  0.00           C  
ATOM   3603  HB2 TRP   235     100.986  19.728  53.786  1.00  0.00           H  
ATOM   3604  HB3 TRP   235      99.441  19.458  52.986  1.00  0.00           H  
ATOM   3605  CG  TRP   235     101.115  19.397  51.696  1.00  0.00           C  
ATOM   3606  CD1 TRP   235     100.827  19.682  50.404  1.00  0.00           C  
ATOM   3607  HD1 TRP   235     100.047  20.360  50.077  1.00  0.00           H  
ATOM   3608  NE1 TRP   235     101.687  18.997  49.569  1.00  0.00           N  
ATOM   3609  HE1 TRP   235     101.657  19.064  48.551  1.00  0.00           H  
ATOM   3610  CE2 TRP   235     102.569  18.216  50.279  1.00  0.00           C  
ATOM   3611  CZ2 TRP   235     103.590  17.338  49.892  1.00  0.00           C  
ATOM   3612  HZ2 TRP   235     103.804  17.178  48.843  1.00  0.00           H  
ATOM   3613  CH2 TRP   235     104.318  16.660  50.883  1.00  0.00           C  
ATOM   3614  HH2 TRP   235     105.103  15.968  50.605  1.00  0.00           H  
ATOM   3615  CZ3 TRP   235     104.017  16.872  52.239  1.00  0.00           C  
ATOM   3616  HZ3 TRP   235     104.580  16.342  52.998  1.00  0.00           H  
ATOM   3617  CE3 TRP   235     102.989  17.757  52.617  1.00  0.00           C  
ATOM   3618  HE3 TRP   235     102.767  17.899  53.666  1.00  0.00           H  
ATOM   3619  CD2 TRP   235     102.233  18.454  51.648  1.00  0.00           C  
ATOM   3620  C   TRP   235      99.416  22.046  54.088  1.00  0.00           C  
ATOM   3621  O   TRP   235      99.026  21.307  54.994  1.00  0.00           O  
ATOM   3622  N   ASN   236      99.273  23.377  54.139  1.00  0.00           N  
ATOM   3623  H   ASN   236      99.627  23.903  53.350  1.00  0.00           H  
ATOM   3624  CA  ASN   236      98.688  24.131  55.253  1.00  0.00           C  
ATOM   3625  HA  ASN   236      99.343  24.010  56.116  1.00  0.00           H  
ATOM   3626  CB  ASN   236      98.675  25.626  54.882  1.00  0.00           C  
ATOM   3627  HB2 ASN   236      99.697  25.949  54.669  1.00  0.00           H  
ATOM   3628  HB3 ASN   236      98.087  25.770  53.977  1.00  0.00           H  
ATOM   3629  CG  ASN   236      98.089  26.506  55.983  1.00  0.00           C  
ATOM   3630  OD1 ASN   236      96.900  26.455  56.260  1.00  0.00           O  
ATOM   3631  ND2 ASN   236      98.889  27.316  56.650  1.00  0.00           N  
ATOM   3632 1HD2 ASN   236      98.486  27.859  57.397  1.00  0.00           H  
ATOM   3633 2HD2 ASN   236      99.865  27.413  56.390  1.00  0.00           H  
ATOM   3634  C   ASN   236      97.288  23.606  55.644  1.00  0.00           C  
ATOM   3635  O   ASN   236      96.444  23.338  54.778  1.00  0.00           O  
ATOM   3636  N   GLY   237      97.047  23.462  56.955  1.00  0.00           N  
ATOM   3637  H   GLY   237      97.775  23.748  57.603  1.00  0.00           H  
ATOM   3638  CA  GLY   237      95.867  22.810  57.525  1.00  0.00           C  
ATOM   3639  HA2 GLY   237      95.730  21.835  57.052  1.00  0.00           H  
ATOM   3640  HA3 GLY   237      96.016  22.673  58.596  1.00  0.00           H  
ATOM   3641  C   GLY   237      94.581  23.607  57.322  1.00  0.00           C  
ATOM   3642  O   GLY   237      93.632  23.067  56.755  1.00  0.00           O  
ATOM   3643  N   THR   238      94.535  24.883  57.731  1.00  0.00           N  
ATOM   3644  H   THR   238      95.364  25.308  58.140  1.00  0.00           H  
ATOM   3645  CA  THR   238      93.340  25.732  57.551  1.00  0.00           C  
ATOM   3646  HA  THR   238      92.472  25.193  57.928  1.00  0.00           H  
ATOM   3647  CB  THR   238      93.447  27.036  58.348  1.00  0.00           C  
ATOM   3648  HB  THR   238      92.599  27.678  58.104  1.00  0.00           H  
ATOM   3649  CG2 THR   238      93.435  26.787  59.857  1.00  0.00           C  
ATOM   3650 1HG2 THR   238      92.522  26.263  60.134  1.00  0.00           H  
ATOM   3651 2HG2 THR   238      94.292  26.186  60.156  1.00  0.00           H  
ATOM   3652 3HG2 THR   238      93.462  27.739  60.387  1.00  0.00           H  
ATOM   3653  OG1 THR   238      94.639  27.692  58.002  1.00  0.00           O  
ATOM   3654  HG1 THR   238      94.779  28.413  58.644  1.00  0.00           H  
ATOM   3655  C   THR   238      93.062  26.010  56.078  1.00  0.00           C  
ATOM   3656  O   THR   238      91.900  26.056  55.681  1.00  0.00           O  
ATOM   3657  N   LYS   239      94.096  26.123  55.244  1.00  0.00           N  
ATOM   3658  H   LYS   239      95.029  26.123  55.646  1.00  0.00           H  
ATOM   3659  CA  LYS   239      93.959  26.259  53.786  1.00  0.00           C  
ATOM   3660  HA  LYS   239      93.261  27.074  53.588  1.00  0.00           H  
ATOM   3661  CB  LYS   239      95.340  26.634  53.206  1.00  0.00           C  
ATOM   3662  HB2 LYS   239      95.946  27.077  53.996  1.00  0.00           H  
ATOM   3663  HB3 LYS   239      95.861  25.742  52.854  1.00  0.00           H  
ATOM   3664  CG  LYS   239      95.297  27.692  52.096  1.00  0.00           C  
ATOM   3665  HG2 LYS   239      94.691  28.533  52.434  1.00  0.00           H  
ATOM   3666  HG3 LYS   239      96.315  28.049  51.933  1.00  0.00           H  
ATOM   3667  CD  LYS   239      94.752  27.181  50.763  1.00  0.00           C  
ATOM   3668  HD2 LYS   239      95.346  26.327  50.446  1.00  0.00           H  
ATOM   3669  HD3 LYS   239      93.712  26.884  50.879  1.00  0.00           H  
ATOM   3670  CE  LYS   239      94.861  28.297  49.720  1.00  0.00           C  
ATOM   3671  HE2 LYS   239      94.388  29.197  50.121  1.00  0.00           H  
ATOM   3672  HE3 LYS   239      95.916  28.519  49.539  1.00  0.00           H  
ATOM   3673  NZ  LYS   239      94.197  27.930  48.449  1.00  0.00           N1+
ATOM   3674  HZ1 LYS   239      93.215  27.728  48.616  1.00  0.00           H  
ATOM   3675  HZ2 LYS   239      94.239  28.703  47.798  1.00  0.00           H  
ATOM   3676  HZ3 LYS   239      94.645  27.115  48.038  1.00  0.00           H  
ATOM   3677  C   LYS   239      93.352  24.989  53.150  1.00  0.00           C  
ATOM   3678  O   LYS   239      92.470  25.080  52.297  1.00  0.00           O  
ATOM   3679  N   GLY   240      93.730  23.801  53.642  1.00  0.00           N  
ATOM   3680  H   GLY   240      94.468  23.788  54.337  1.00  0.00           H  
ATOM   3681  CA  GLY   240      93.126  22.522  53.248  1.00  0.00           C  
ATOM   3682  HA2 GLY   240      93.142  22.436  52.163  1.00  0.00           H  
ATOM   3683  HA3 GLY   240      93.688  21.699  53.690  1.00  0.00           H  
ATOM   3684  C   GLY   240      91.669  22.408  53.698  1.00  0.00           C  
ATOM   3685  O   GLY   240      90.810  22.034  52.902  1.00  0.00           O  
ATOM   3686  N   LEU   241      91.364  22.798  54.940  1.00  0.00           N  
ATOM   3687  H   LEU   241      92.124  23.074  55.552  1.00  0.00           H  
ATOM   3688  CA  LEU   241      89.996  22.830  55.476  1.00  0.00           C  
ATOM   3689  HA  LEU   241      89.551  21.844  55.364  1.00  0.00           H  
ATOM   3690  CB  LEU   241      90.045  23.174  56.977  1.00  0.00           C  
ATOM   3691  HB2 LEU   241      90.636  24.080  57.108  1.00  0.00           H  
ATOM   3692  HB3 LEU   241      89.033  23.393  57.325  1.00  0.00           H  
ATOM   3693  CG  LEU   241      90.627  22.046  57.860  1.00  0.00           C  
ATOM   3694  HG  LEU   241      91.578  21.713  57.448  1.00  0.00           H  
ATOM   3695  CD1 LEU   241      90.892  22.568  59.279  1.00  0.00           C  
ATOM   3696 1HD1 LEU   241      91.597  23.399  59.243  1.00  0.00           H  
ATOM   3697 2HD1 LEU   241      89.965  22.907  59.737  1.00  0.00           H  
ATOM   3698 3HD1 LEU   241      91.324  21.775  59.891  1.00  0.00           H  
ATOM   3699  CD2 LEU   241      89.688  20.829  57.916  1.00  0.00           C  
ATOM   3700 1HD2 LEU   241      88.682  21.147  58.183  1.00  0.00           H  
ATOM   3701 2HD2 LEU   241      89.657  20.329  56.949  1.00  0.00           H  
ATOM   3702 3HD2 LEU   241      90.045  20.115  58.658  1.00  0.00           H  
ATOM   3703  C   LEU   241      89.075  23.781  54.694  1.00  0.00           C  
ATOM   3704  O   LEU   241      87.892  23.479  54.533  1.00  0.00           O  
ATOM   3705  N   ASP   242      89.592  24.888  54.159  1.00  0.00           N  
ATOM   3706  H   ASP   242      90.550  25.128  54.388  1.00  0.00           H  
ATOM   3707  CA  ASP   242      88.843  25.776  53.260  1.00  0.00           C  
ATOM   3708  HA  ASP   242      87.883  26.010  53.721  1.00  0.00           H  
ATOM   3709  CB  ASP   242      89.615  27.089  53.090  1.00  0.00           C  
ATOM   3710  HB2 ASP   242      89.733  27.562  54.063  1.00  0.00           H  
ATOM   3711  HB3 ASP   242      90.606  26.886  52.686  1.00  0.00           H  
ATOM   3712  CG  ASP   242      88.876  28.049  52.163  1.00  0.00           C  
ATOM   3713  OD1 ASP   242      89.331  28.249  51.012  1.00  0.00           O  
ATOM   3714  OD2 ASP   242      87.852  28.636  52.587  1.00  0.00           O1-
ATOM   3715  C   ASP   242      88.553  25.128  51.895  1.00  0.00           C  
ATOM   3716  O   ASP   242      87.427  25.214  51.409  1.00  0.00           O  
ATOM   3717  N   ASN   243      89.526  24.438  51.291  1.00  0.00           N  
ATOM   3718  H   ASN   243      90.446  24.421  51.720  1.00  0.00           H  
ATOM   3719  CA  ASN   243      89.300  23.669  50.059  1.00  0.00           C  
ATOM   3720  HA  ASN   243      88.888  24.335  49.300  1.00  0.00           H  
ATOM   3721  CB  ASN   243      90.629  23.106  49.544  1.00  0.00           C  
ATOM   3722  HB2 ASN   243      91.138  22.595  50.359  1.00  0.00           H  
ATOM   3723  HB3 ASN   243      90.437  22.368  48.766  1.00  0.00           H  
ATOM   3724  CG  ASN   243      91.547  24.169  48.959  1.00  0.00           C  
ATOM   3725  OD1 ASN   243      91.136  25.055  48.213  1.00  0.00           O  
ATOM   3726  ND2 ASN   243      92.816  24.108  49.290  1.00  0.00           N  
ATOM   3727 1HD2 ASN   243      93.483  24.727  48.843  1.00  0.00           H  
ATOM   3728 2HD2 ASN   243      93.145  23.424  49.949  1.00  0.00           H  
ATOM   3729  C   ASN   243      88.282  22.533  50.274  1.00  0.00           C  
ATOM   3730  O   ASN   243      87.377  22.356  49.461  1.00  0.00           O  
ATOM   3731  N   ILE   244      88.379  21.803  51.389  1.00  0.00           N  
ATOM   3732  H   ILE   244      89.182  21.984  51.988  1.00  0.00           H  
ATOM   3733  CA  ILE   244      87.401  20.783  51.821  1.00  0.00           C  
ATOM   3734  HA  ILE   244      87.354  19.982  51.080  1.00  0.00           H  
ATOM   3735  CB  ILE   244      87.878  20.176  53.165  1.00  0.00           C  
ATOM   3736  HB  ILE   244      88.200  20.991  53.811  1.00  0.00           H  
ATOM   3737  CG2 ILE   244      86.767  19.416  53.907  1.00  0.00           C  
ATOM   3738 1HG2 ILE   244      85.927  20.072  54.133  1.00  0.00           H  
ATOM   3739 2HG2 ILE   244      86.424  18.582  53.298  1.00  0.00           H  
ATOM   3740 3HG2 ILE   244      87.140  19.038  54.858  1.00  0.00           H  
ATOM   3741  CG1 ILE   244      89.083  19.237  52.915  1.00  0.00           C  
ATOM   3742 2HG1 ILE   244      88.727  18.299  52.490  1.00  0.00           H  
ATOM   3743 3HG1 ILE   244      89.752  19.689  52.187  1.00  0.00           H  
ATOM   3744  CD1 ILE   244      89.913  18.931  54.167  1.00  0.00           C  
ATOM   3745 1HD1 ILE   244      90.733  18.264  53.899  1.00  0.00           H  
ATOM   3746 2HD1 ILE   244      90.334  19.850  54.569  1.00  0.00           H  
ATOM   3747 3HD1 ILE   244      89.301  18.452  54.930  1.00  0.00           H  
ATOM   3748  C   ILE   244      85.988  21.380  51.897  1.00  0.00           C  
ATOM   3749  O   ILE   244      85.058  20.827  51.299  1.00  0.00           O  
ATOM   3750  N   ALA   245      85.836  22.531  52.561  1.00  0.00           N  
ATOM   3751  H   ALA   245      86.640  22.920  53.044  1.00  0.00           H  
ATOM   3752  CA  ALA   245      84.558  23.232  52.697  1.00  0.00           C  
ATOM   3753  HA  ALA   245      83.819  22.517  53.063  1.00  0.00           H  
ATOM   3754  CB  ALA   245      84.727  24.334  53.750  1.00  0.00           C  
ATOM   3755  HB1 ALA   245      83.779  24.852  53.900  1.00  0.00           H  
ATOM   3756  HB2 ALA   245      85.035  23.893  54.700  1.00  0.00           H  
ATOM   3757  HB3 ALA   245      85.479  25.055  53.427  1.00  0.00           H  
ATOM   3758  C   ALA   245      84.020  23.798  51.369  1.00  0.00           C  
ATOM   3759  O   ALA   245      82.808  23.963  51.232  1.00  0.00           O  
ATOM   3760  N   LYS   246      84.875  24.088  50.383  1.00  0.00           N  
ATOM   3761  H   LYS   246      85.866  24.044  50.591  1.00  0.00           H  
ATOM   3762  CA  LYS   246      84.462  24.426  49.011  1.00  0.00           C  
ATOM   3763  HA  LYS   246      83.619  25.115  49.035  1.00  0.00           H  
ATOM   3764  CB  LYS   246      85.636  25.107  48.283  1.00  0.00           C  
ATOM   3765  HB2 LYS   246      86.554  24.539  48.430  1.00  0.00           H  
ATOM   3766  HB3 LYS   246      85.409  25.123  47.219  1.00  0.00           H  
ATOM   3767  CG  LYS   246      85.846  26.557  48.723  1.00  0.00           C  
ATOM   3768  HG2 LYS   246      84.973  27.120  48.408  1.00  0.00           H  
ATOM   3769  HG3 LYS   246      85.925  26.608  49.809  1.00  0.00           H  
ATOM   3770  CD  LYS   246      87.108  27.171  48.094  1.00  0.00           C  
ATOM   3771  HD2 LYS   246      87.991  26.739  48.569  1.00  0.00           H  
ATOM   3772  HD3 LYS   246      87.136  26.919  47.033  1.00  0.00           H  
ATOM   3773  CE  LYS   246      87.156  28.703  48.215  1.00  0.00           C  
ATOM   3774  HE2 LYS   246      88.084  29.061  47.762  1.00  0.00           H  
ATOM   3775  HE3 LYS   246      86.323  29.130  47.649  1.00  0.00           H  
ATOM   3776  NZ  LYS   246      87.084  29.161  49.621  1.00  0.00           N1+
ATOM   3777  HZ1 LYS   246      87.825  28.740  50.179  1.00  0.00           H  
ATOM   3778  HZ2 LYS   246      87.198  30.169  49.696  1.00  0.00           H  
ATOM   3779  HZ3 LYS   246      86.192  28.915  50.036  1.00  0.00           H  
ATOM   3780  C   LYS   246      83.986  23.191  48.226  1.00  0.00           C  
ATOM   3781  O   LYS   246      82.961  23.244  47.549  1.00  0.00           O  
ATOM   3782  N   ILE   247      84.718  22.078  48.331  1.00  0.00           N  
ATOM   3783  H   ILE   247      85.543  22.127  48.926  1.00  0.00           H  
ATOM   3784  CA  ILE   247      84.464  20.824  47.599  1.00  0.00           C  
ATOM   3785  HA  ILE   247      84.398  21.039  46.535  1.00  0.00           H  
ATOM   3786  CB  ILE   247      85.656  19.855  47.814  1.00  0.00           C  
ATOM   3787  HB  ILE   247      85.915  19.857  48.874  1.00  0.00           H  
ATOM   3788  CG2 ILE   247      85.320  18.405  47.420  1.00  0.00           C  
ATOM   3789 1HG2 ILE   247      84.924  18.367  46.404  1.00  0.00           H  
ATOM   3790 2HG2 ILE   247      86.201  17.769  47.484  1.00  0.00           H  
ATOM   3791 3HG2 ILE   247      84.587  18.001  48.116  1.00  0.00           H  
ATOM   3792  CG1 ILE   247      86.881  20.347  47.006  1.00  0.00           C  
ATOM   3793 2HG1 ILE   247      86.738  20.115  45.952  1.00  0.00           H  
ATOM   3794 3HG1 ILE   247      86.970  21.430  47.086  1.00  0.00           H  
ATOM   3795  CD1 ILE   247      88.209  19.741  47.479  1.00  0.00           C  
ATOM   3796 1HD1 ILE   247      89.029  20.196  46.926  1.00  0.00           H  
ATOM   3797 2HD1 ILE   247      88.350  19.936  48.542  1.00  0.00           H  
ATOM   3798 3HD1 ILE   247      88.225  18.666  47.308  1.00  0.00           H  
ATOM   3799  C   ILE   247      83.095  20.227  47.941  1.00  0.00           C  
ATOM   3800  O   ILE   247      82.366  19.862  47.022  1.00  0.00           O  
ATOM   3801  N   ASP   248      82.704  20.184  49.218  1.00  0.00           N  
ATOM   3802  H   ASP   248      83.355  20.497  49.931  1.00  0.00           H  
ATOM   3803  CA  ASP   248      81.398  19.638  49.629  1.00  0.00           C  
ATOM   3804  HA  ASP   248      81.300  18.630  49.229  1.00  0.00           H  
ATOM   3805  CB  ASP   248      81.317  19.548  51.163  1.00  0.00           C  
ATOM   3806  HB2 ASP   248      81.535  20.530  51.582  1.00  0.00           H  
ATOM   3807  HB3 ASP   248      80.297  19.280  51.443  1.00  0.00           H  
ATOM   3808  CG  ASP   248      82.259  18.512  51.788  1.00  0.00           C  
ATOM   3809  OD1 ASP   248      82.576  17.486  51.137  1.00  0.00           O  
ATOM   3810  OD2 ASP   248      82.672  18.727  52.950  1.00  0.00           O1-
ATOM   3811  C   ASP   248      80.204  20.448  49.080  1.00  0.00           C  
ATOM   3812  O   ASP   248      79.172  19.868  48.737  1.00  0.00           O  
ATOM   3813  N   ASN   249      80.343  21.772  48.944  1.00  0.00           N  
ATOM   3814  H   ASN   249      81.229  22.189  49.191  1.00  0.00           H  
ATOM   3815  CA  ASN   249      79.310  22.622  48.343  1.00  0.00           C  
ATOM   3816  HA  ASN   249      78.340  22.309  48.736  1.00  0.00           H  
ATOM   3817  CB  ASN   249      79.526  24.087  48.762  1.00  0.00           C  
ATOM   3818  HB2 ASN   249      80.590  24.307  48.825  1.00  0.00           H  
ATOM   3819  HB3 ASN   249      79.087  24.744  48.010  1.00  0.00           H  
ATOM   3820  CG  ASN   249      78.852  24.383  50.101  1.00  0.00           C  
ATOM   3821  OD1 ASN   249      79.474  24.394  51.157  1.00  0.00           O  
ATOM   3822  ND2 ASN   249      77.554  24.612  50.102  1.00  0.00           N  
ATOM   3823 1HD2 ASN   249      77.058  24.755  50.976  1.00  0.00           H  
ATOM   3824 2HD2 ASN   249      77.058  24.683  49.218  1.00  0.00           H  
ATOM   3825  C   ASN   249      79.226  22.439  46.814  1.00  0.00           C  
ATOM   3826  O   ASN   249      78.124  22.279  46.288  1.00  0.00           O  
ATOM   3827  N   TRP   250      80.352  22.352  46.090  1.00  0.00           N  
ATOM   3828  H   TRP   250      81.246  22.478  46.553  1.00  0.00           H  
ATOM   3829  CA  TRP   250      80.337  21.998  44.660  1.00  0.00           C  
ATOM   3830  HA  TRP   250      79.700  22.709  44.134  1.00  0.00           H  
ATOM   3831  CB  TRP   250      81.758  22.101  44.082  1.00  0.00           C  
ATOM   3832  HB2 TRP   250      82.439  21.555  44.735  1.00  0.00           H  
ATOM   3833  HB3 TRP   250      81.770  21.603  43.113  1.00  0.00           H  
ATOM   3834  CG  TRP   250      82.300  23.484  43.864  1.00  0.00           C  
ATOM   3835  CD1 TRP   250      81.637  24.514  43.290  1.00  0.00           C  
ATOM   3836  HD1 TRP   250      80.622  24.471  42.917  1.00  0.00           H  
ATOM   3837  NE1 TRP   250      82.448  25.629  43.248  1.00  0.00           N  
ATOM   3838  HE1 TRP   250      82.174  26.514  42.825  1.00  0.00           H  
ATOM   3839  CE2 TRP   250      83.680  25.383  43.806  1.00  0.00           C  
ATOM   3840  CZ2 TRP   250      84.814  26.184  44.008  1.00  0.00           C  
ATOM   3841  HZ2 TRP   250      84.800  27.229  43.732  1.00  0.00           H  
ATOM   3842  CH2 TRP   250      85.982  25.593  44.520  1.00  0.00           C  
ATOM   3843  HH2 TRP   250      86.880  26.183  44.646  1.00  0.00           H  
ATOM   3844  CZ3 TRP   250      85.991  24.219  44.824  1.00  0.00           C  
ATOM   3845  HZ3 TRP   250      86.892  23.760  45.198  1.00  0.00           H  
ATOM   3846  CE3 TRP   250      84.834  23.439  44.655  1.00  0.00           C  
ATOM   3847  HE3 TRP   250      84.858  22.391  44.897  1.00  0.00           H  
ATOM   3848  CD2 TRP   250      83.640  24.000  44.153  1.00  0.00           C  
ATOM   3849  C   TRP   250      79.724  20.602  44.417  1.00  0.00           C  
ATOM   3850  O   TRP   250      78.898  20.431  43.518  1.00  0.00           O  
ATOM   3851  N   LYS   251      80.035  19.612  45.261  1.00  0.00           N  
ATOM   3852  H   LYS   251      80.749  19.784  45.969  1.00  0.00           H  
ATOM   3853  CA  LYS   251      79.372  18.298  45.241  1.00  0.00           C  
ATOM   3854  HA  LYS   251      79.514  17.838  44.261  1.00  0.00           H  
ATOM   3855  CB  LYS   251      80.020  17.397  46.302  1.00  0.00           C  
ATOM   3856  HB2 LYS   251      80.130  17.967  47.224  1.00  0.00           H  
ATOM   3857  HB3 LYS   251      79.369  16.542  46.495  1.00  0.00           H  
ATOM   3858  CG  LYS   251      81.393  16.865  45.861  1.00  0.00           C  
ATOM   3859  HG2 LYS   251      81.255  15.998  45.215  1.00  0.00           H  
ATOM   3860  HG3 LYS   251      81.922  17.632  45.295  1.00  0.00           H  
ATOM   3861  CD  LYS   251      82.273  16.485  47.057  1.00  0.00           C  
ATOM   3862  HD2 LYS   251      83.211  16.070  46.683  1.00  0.00           H  
ATOM   3863  HD3 LYS   251      82.499  17.395  47.607  1.00  0.00           H  
ATOM   3864  CE  LYS   251      81.625  15.494  48.027  1.00  0.00           C  
ATOM   3865  HE2 LYS   251      80.648  15.869  48.338  1.00  0.00           H  
ATOM   3866  HE3 LYS   251      81.486  14.534  47.521  1.00  0.00           H  
ATOM   3867  NZ  LYS   251      82.480  15.312  49.220  1.00  0.00           N1+
ATOM   3868  HZ1 LYS   251      83.390  14.950  48.947  1.00  0.00           H  
ATOM   3869  HZ2 LYS   251      82.596  16.176  49.743  1.00  0.00           H  
ATOM   3870  HZ3 LYS   251      82.058  14.638  49.855  1.00  0.00           H  
ATOM   3871  C   LYS   251      77.852  18.421  45.450  1.00  0.00           C  
ATOM   3872  O   LYS   251      77.089  17.871  44.656  1.00  0.00           O  
ATOM   3873  N   ALA   252      77.395  19.198  46.440  1.00  0.00           N  
ATOM   3874  H   ALA   252      78.070  19.612  47.078  1.00  0.00           H  
ATOM   3875  CA  ALA   252      75.970  19.466  46.667  1.00  0.00           C  
ATOM   3876  HA  ALA   252      75.473  18.516  46.870  1.00  0.00           H  
ATOM   3877  CB  ALA   252      75.826  20.352  47.914  1.00  0.00           C  
ATOM   3878  HB1 ALA   252      76.329  19.890  48.764  1.00  0.00           H  
ATOM   3879  HB2 ALA   252      76.256  21.338  47.739  1.00  0.00           H  
ATOM   3880  HB3 ALA   252      74.772  20.477  48.161  1.00  0.00           H  
ATOM   3881  C   ALA   252      75.278  20.064  45.424  1.00  0.00           C  
ATOM   3882  O   ALA   252      74.233  19.553  45.013  1.00  0.00           O  
ATOM   3883  N   MET   253      75.893  21.064  44.773  1.00  0.00           N  
ATOM   3884  H   MET   253      76.718  21.471  45.206  1.00  0.00           H  
ATOM   3885  CA  MET   253      75.422  21.633  43.496  1.00  0.00           C  
ATOM   3886  HA  MET   253      74.444  22.093  43.648  1.00  0.00           H  
ATOM   3887  CB  MET   253      76.401  22.710  42.986  1.00  0.00           C  
ATOM   3888  HB2 MET   253      77.392  22.277  42.886  1.00  0.00           H  
ATOM   3889  HB3 MET   253      76.093  23.019  41.988  1.00  0.00           H  
ATOM   3890  CG  MET   253      76.520  23.966  43.854  1.00  0.00           C  
ATOM   3891  HG2 MET   253      75.583  24.524  43.826  1.00  0.00           H  
ATOM   3892  HG3 MET   253      76.708  23.688  44.891  1.00  0.00           H  
ATOM   3893  SD  MET   253      77.875  25.024  43.281  1.00  0.00           S  
ATOM   3894  CE  MET   253      77.929  26.228  44.627  1.00  0.00           C  
ATOM   3895  HE1 MET   253      78.040  25.714  45.582  1.00  0.00           H  
ATOM   3896  HE2 MET   253      78.770  26.905  44.486  1.00  0.00           H  
ATOM   3897  HE3 MET   253      77.009  26.809  44.636  1.00  0.00           H  
ATOM   3898  C   MET   253      75.259  20.552  42.414  1.00  0.00           C  
ATOM   3899  O   MET   253      74.195  20.449  41.804  1.00  0.00           O  
ATOM   3900  N   VAL   254      76.293  19.732  42.188  1.00  0.00           N  
ATOM   3901  H   VAL   254      77.142  19.892  42.727  1.00  0.00           H  
ATOM   3902  CA  VAL   254      76.294  18.674  41.154  1.00  0.00           C  
ATOM   3903  HA  VAL   254      76.049  19.152  40.204  1.00  0.00           H  
ATOM   3904  CB  VAL   254      77.694  18.024  41.007  1.00  0.00           C  
ATOM   3905  HB  VAL   254      78.049  17.736  41.997  1.00  0.00           H  
ATOM   3906  CG1 VAL   254      77.692  16.774  40.106  1.00  0.00           C  
ATOM   3907 1HG1 VAL   254      77.116  15.973  40.569  1.00  0.00           H  
ATOM   3908 2HG1 VAL   254      77.259  17.011  39.133  1.00  0.00           H  
ATOM   3909 3HG1 VAL   254      78.712  16.415  39.965  1.00  0.00           H  
ATOM   3910  CG2 VAL   254      78.686  19.039  40.410  1.00  0.00           C  
ATOM   3911 1HG2 VAL   254      78.375  19.315  39.403  1.00  0.00           H  
ATOM   3912 2HG2 VAL   254      78.726  19.941  41.016  1.00  0.00           H  
ATOM   3913 3HG2 VAL   254      79.686  18.605  40.370  1.00  0.00           H  
ATOM   3914  C   VAL   254      75.215  17.612  41.424  1.00  0.00           C  
ATOM   3915  O   VAL   254      74.499  17.232  40.499  1.00  0.00           O  
ATOM   3916  N   ILE   255      75.052  17.170  42.678  1.00  0.00           N  
ATOM   3917  H   ILE   255      75.695  17.508  43.391  1.00  0.00           H  
ATOM   3918  CA  ILE   255      74.008  16.206  43.084  1.00  0.00           C  
ATOM   3919  HA  ILE   255      74.113  15.290  42.497  1.00  0.00           H  
ATOM   3920  CB  ILE   255      74.192  15.841  44.581  1.00  0.00           C  
ATOM   3921  HB  ILE   255      74.322  16.768  45.141  1.00  0.00           H  
ATOM   3922  CG2 ILE   255      72.971  15.100  45.164  1.00  0.00           C  
ATOM   3923 1HG2 ILE   255      72.073  15.715  45.093  1.00  0.00           H  
ATOM   3924 2HG2 ILE   255      72.807  14.164  44.629  1.00  0.00           H  
ATOM   3925 3HG2 ILE   255      73.125  14.883  46.220  1.00  0.00           H  
ATOM   3926  CG1 ILE   255      75.465  14.976  44.761  1.00  0.00           C  
ATOM   3927 2HG1 ILE   255      75.285  13.974  44.369  1.00  0.00           H  
ATOM   3928 3HG1 ILE   255      76.288  15.404  44.189  1.00  0.00           H  
ATOM   3929  CD1 ILE   255      75.933  14.867  46.219  1.00  0.00           C  
ATOM   3930 1HD1 ILE   255      76.890  14.344  46.250  1.00  0.00           H  
ATOM   3931 2HD1 ILE   255      76.061  15.863  46.643  1.00  0.00           H  
ATOM   3932 3HD1 ILE   255      75.214  14.305  46.815  1.00  0.00           H  
ATOM   3933  C   ILE   255      72.605  16.748  42.773  1.00  0.00           C  
ATOM   3934  O   ILE   255      71.784  16.020  42.207  1.00  0.00           O  
ATOM   3935  N   ALA   256      72.331  18.020  43.084  1.00  0.00           N  
ATOM   3936  H   ALA   256      73.047  18.575  43.541  1.00  0.00           H  
ATOM   3937  CA  ALA   256      71.041  18.650  42.795  1.00  0.00           C  
ATOM   3938  HA  ALA   256      70.252  18.019  43.207  1.00  0.00           H  
ATOM   3939  CB  ALA   256      70.996  20.010  43.505  1.00  0.00           C  
ATOM   3940  HB1 ALA   256      71.150  19.874  44.576  1.00  0.00           H  
ATOM   3941  HB2 ALA   256      71.771  20.672  43.115  1.00  0.00           H  
ATOM   3942  HB3 ALA   256      70.021  20.474  43.349  1.00  0.00           H  
ATOM   3943  C   ALA   256      70.772  18.767  41.283  1.00  0.00           C  
ATOM   3944  O   ALA   256      69.678  18.427  40.818  1.00  0.00           O  
ATOM   3945  N   CYS   257      71.778  19.175  40.499  1.00  0.00           N  
ATOM   3946  H   CYS   257      72.648  19.451  40.944  1.00  0.00           H  
ATOM   3947  CA  CYS   257      71.681  19.245  39.037  1.00  0.00           C  
ATOM   3948  HA  CYS   257      70.877  19.934  38.772  1.00  0.00           H  
ATOM   3949  CB  CYS   257      73.000  19.785  38.462  1.00  0.00           C  
ATOM   3950  HB2 CYS   257      73.840  19.169  38.792  1.00  0.00           H  
ATOM   3951  HB3 CYS   257      72.948  19.754  37.372  1.00  0.00           H  
ATOM   3952  SG  CYS   257      73.264  21.506  38.972  1.00  0.00           S  
ATOM   3953  HG  CYS   257      73.480  21.264  40.276  1.00  0.00           H  
ATOM   3954  C   CYS   257      71.303  17.880  38.432  1.00  0.00           C  
ATOM   3955  O   CYS   257      70.305  17.781  37.719  1.00  0.00           O  
ATOM   3956  N   LYS   258      72.031  16.813  38.782  1.00  0.00           N  
ATOM   3957  H   LYS   258      72.820  16.957  39.401  1.00  0.00           H  
ATOM   3958  CA  LYS   258      71.720  15.436  38.365  1.00  0.00           C  
ATOM   3959  HA  LYS   258      71.831  15.348  37.281  1.00  0.00           H  
ATOM   3960  CB  LYS   258      72.704  14.469  39.044  1.00  0.00           C  
ATOM   3961  HB2 LYS   258      72.740  14.680  40.113  1.00  0.00           H  
ATOM   3962  HB3 LYS   258      72.329  13.451  38.915  1.00  0.00           H  
ATOM   3963  CG  LYS   258      74.125  14.530  38.464  1.00  0.00           C  
ATOM   3964  HG2 LYS   258      74.099  14.218  37.419  1.00  0.00           H  
ATOM   3965  HG3 LYS   258      74.523  15.542  38.522  1.00  0.00           H  
ATOM   3966  CD  LYS   258      75.022  13.577  39.263  1.00  0.00           C  
ATOM   3967  HD2 LYS   258      75.099  13.922  40.295  1.00  0.00           H  
ATOM   3968  HD3 LYS   258      74.555  12.595  39.251  1.00  0.00           H  
ATOM   3969  CE  LYS   258      76.419  13.456  38.654  1.00  0.00           C  
ATOM   3970  HE2 LYS   258      76.317  13.180  37.600  1.00  0.00           H  
ATOM   3971  HE3 LYS   258      76.927  14.422  38.706  1.00  0.00           H  
ATOM   3972  NZ  LYS   258      77.218  12.425  39.355  1.00  0.00           N1+
ATOM   3973  HZ1 LYS   258      76.736  11.532  39.395  1.00  0.00           H  
ATOM   3974  HZ2 LYS   258      78.102  12.270  38.883  1.00  0.00           H  
ATOM   3975  HZ3 LYS   258      77.433  12.716  40.306  1.00  0.00           H  
ATOM   3976  C   LYS   258      70.268  15.043  38.695  1.00  0.00           C  
ATOM   3977  O   LYS   258      69.541  14.579  37.814  1.00  0.00           O  
ATOM   3978  N   ALA   259      69.813  15.307  39.928  1.00  0.00           N  
ATOM   3979  H   ALA   259      70.472  15.670  40.611  1.00  0.00           H  
ATOM   3980  CA  ALA   259      68.447  15.020  40.367  1.00  0.00           C  
ATOM   3981  HA  ALA   259      68.264  13.947  40.263  1.00  0.00           H  
ATOM   3982  CB  ALA   259      68.317  15.393  41.846  1.00  0.00           C  
ATOM   3983  HB1 ALA   259      68.547  16.446  42.001  1.00  0.00           H  
ATOM   3984  HB2 ALA   259      67.291  15.210  42.167  1.00  0.00           H  
ATOM   3985  HB3 ALA   259      68.996  14.788  42.445  1.00  0.00           H  
ATOM   3986  C   ALA   259      67.383  15.746  39.530  1.00  0.00           C  
ATOM   3987  O   ALA   259      66.403  15.115  39.126  1.00  0.00           O  
ATOM   3988  N   VAL   260      67.587  17.037  39.248  1.00  0.00           N  
ATOM   3989  H   VAL   260      68.397  17.490  39.676  1.00  0.00           H  
ATOM   3990  CA  VAL   260      66.675  17.854  38.422  1.00  0.00           C  
ATOM   3991  HA  VAL   260      65.666  17.715  38.813  1.00  0.00           H  
ATOM   3992  CB  VAL   260      67.021  19.359  38.550  1.00  0.00           C  
ATOM   3993  HB  VAL   260      68.094  19.487  38.401  1.00  0.00           H  
ATOM   3994  CG1 VAL   260      66.290  20.251  37.529  1.00  0.00           C  
ATOM   3995 1HG1 VAL   260      66.523  21.299  37.714  1.00  0.00           H  
ATOM   3996 2HG1 VAL   260      66.617  20.008  36.518  1.00  0.00           H  
ATOM   3997 3HG1 VAL   260      65.211  20.107  37.605  1.00  0.00           H  
ATOM   3998  CG2 VAL   260      66.655  19.855  39.960  1.00  0.00           C  
ATOM   3999 1HG2 VAL   260      66.944  20.898  40.077  1.00  0.00           H  
ATOM   4000 2HG2 VAL   260      65.578  19.771  40.115  1.00  0.00           H  
ATOM   4001 3HG2 VAL   260      67.168  19.268  40.719  1.00  0.00           H  
ATOM   4002  C   VAL   260      66.659  17.391  36.954  1.00  0.00           C  
ATOM   4003  O   VAL   260      65.595  17.381  36.336  1.00  0.00           O  
ATOM   4004  N   ILE   261      67.799  16.960  36.398  1.00  0.00           N  
ATOM   4005  H   ILE   261      68.656  17.039  36.941  1.00  0.00           H  
ATOM   4006  CA  ILE   261      67.879  16.390  35.036  1.00  0.00           C  
ATOM   4007  HA  ILE   261      67.371  17.055  34.336  1.00  0.00           H  
ATOM   4008  CB  ILE   261      69.361  16.272  34.600  1.00  0.00           C  
ATOM   4009  HB  ILE   261      69.914  15.736  35.374  1.00  0.00           H  
ATOM   4010  CG2 ILE   261      69.493  15.473  33.287  1.00  0.00           C  
ATOM   4011 1HG2 ILE   261      70.528  15.444  32.954  1.00  0.00           H  
ATOM   4012 2HG2 ILE   261      69.175  14.440  33.437  1.00  0.00           H  
ATOM   4013 3HG2 ILE   261      68.874  15.923  32.510  1.00  0.00           H  
ATOM   4014  CG1 ILE   261      69.976  17.686  34.445  1.00  0.00           C  
ATOM   4015 2HG1 ILE   261      69.528  18.185  33.587  1.00  0.00           H  
ATOM   4016 3HG1 ILE   261      69.735  18.292  35.315  1.00  0.00           H  
ATOM   4017  CD1 ILE   261      71.504  17.695  34.301  1.00  0.00           C  
ATOM   4018 1HD1 ILE   261      71.805  17.238  33.359  1.00  0.00           H  
ATOM   4019 2HD1 ILE   261      71.863  18.723  34.317  1.00  0.00           H  
ATOM   4020 3HD1 ILE   261      71.957  17.151  35.130  1.00  0.00           H  
ATOM   4021  C   ILE   261      67.121  15.057  34.946  1.00  0.00           C  
ATOM   4022  O   ILE   261      66.297  14.873  34.050  1.00  0.00           O  
ATOM   4023  N   SER   262      67.335  14.148  35.895  1.00  0.00           N  
ATOM   4024  H   SER   262      68.047  14.333  36.597  1.00  0.00           H  
ATOM   4025  CA  SER   262      66.613  12.869  35.962  1.00  0.00           C  
ATOM   4026  HA  SER   262      66.787  12.310  35.043  1.00  0.00           H  
ATOM   4027  CB  SER   262      67.156  12.047  37.140  1.00  0.00           C  
ATOM   4028  HB2 SER   262      67.041  12.626  38.057  1.00  0.00           H  
ATOM   4029  HB3 SER   262      66.581  11.126  37.239  1.00  0.00           H  
ATOM   4030  OG  SER   262      68.528  11.725  36.970  1.00  0.00           O  
ATOM   4031  HG  SER   262      68.916  11.661  37.883  1.00  0.00           H  
ATOM   4032  C   SER   262      65.087  13.052  36.104  1.00  0.00           C  
ATOM   4033  O   SER   262      64.312  12.299  35.506  1.00  0.00           O  
ATOM   4034  N   TRP   263      64.652  14.071  36.854  1.00  0.00           N  
ATOM   4035  H   TRP   263      65.346  14.630  37.337  1.00  0.00           H  
ATOM   4036  CA  TRP   263      63.246  14.426  37.062  1.00  0.00           C  
ATOM   4037  HA  TRP   263      62.680  13.528  37.311  1.00  0.00           H  
ATOM   4038  CB  TRP   263      63.197  15.378  38.261  1.00  0.00           C  
ATOM   4039  HB2 TRP   263      63.515  14.815  39.133  1.00  0.00           H  
ATOM   4040  HB3 TRP   263      63.925  16.175  38.110  1.00  0.00           H  
ATOM   4041  CG  TRP   263      61.882  16.020  38.578  1.00  0.00           C  
ATOM   4042  CD1 TRP   263      60.779  15.385  39.034  1.00  0.00           C  
ATOM   4043  HD1 TRP   263      60.712  14.320  39.218  1.00  0.00           H  
ATOM   4044  NE1 TRP   263      59.773  16.305  39.262  1.00  0.00           N  
ATOM   4045  HE1 TRP   263      58.874  16.062  39.666  1.00  0.00           H  
ATOM   4046  CE2 TRP   263      60.186  17.590  38.974  1.00  0.00           C  
ATOM   4047  CZ2 TRP   263      59.562  18.844  39.068  1.00  0.00           C  
ATOM   4048  HZ2 TRP   263      58.540  18.919  39.408  1.00  0.00           H  
ATOM   4049  CH2 TRP   263      60.290  19.997  38.723  1.00  0.00           C  
ATOM   4050  HH2 TRP   263      59.832  20.971  38.801  1.00  0.00           H  
ATOM   4051  CZ3 TRP   263      61.621  19.882  38.284  1.00  0.00           C  
ATOM   4052  HZ3 TRP   263      62.182  20.771  38.031  1.00  0.00           H  
ATOM   4053  CE3 TRP   263      62.233  18.618  38.185  1.00  0.00           C  
ATOM   4054  HE3 TRP   263      63.259  18.545  37.854  1.00  0.00           H  
ATOM   4055  CD2 TRP   263      61.534  17.439  38.531  1.00  0.00           C  
ATOM   4056  C   TRP   263      62.604  15.046  35.813  1.00  0.00           C  
ATOM   4057  O   TRP   263      61.499  14.654  35.431  1.00  0.00           O  
ATOM   4058  N   ALA   264      63.313  15.949  35.124  1.00  0.00           N  
ATOM   4059  H   ALA   264      64.219  16.224  35.486  1.00  0.00           H  
ATOM   4060  CA  ALA   264      62.877  16.516  33.846  1.00  0.00           C  
ATOM   4061  HA  ALA   264      61.914  17.010  33.990  1.00  0.00           H  
ATOM   4062  CB  ALA   264      63.899  17.569  33.400  1.00  0.00           C  
ATOM   4063  HB1 ALA   264      63.579  18.013  32.455  1.00  0.00           H  
ATOM   4064  HB2 ALA   264      63.969  18.357  34.151  1.00  0.00           H  
ATOM   4065  HB3 ALA   264      64.880  17.113  33.264  1.00  0.00           H  
ATOM   4066  C   ALA   264      62.667  15.409  32.800  1.00  0.00           C  
ATOM   4067  O   ALA   264      61.580  15.310  32.228  1.00  0.00           O  
ATOM   4068  N   ARG   265      63.634  14.492  32.651  1.00  0.00           N  
ATOM   4069  H   ARG   265      64.507  14.628  33.155  1.00  0.00           H  
ATOM   4070  CA  ARG   265      63.484  13.297  31.807  1.00  0.00           C  
ATOM   4071  HA  ARG   265      63.333  13.629  30.779  1.00  0.00           H  
ATOM   4072  CB  ARG   265      64.772  12.456  31.853  1.00  0.00           C  
ATOM   4073  HB2 ARG   265      65.110  12.351  32.885  1.00  0.00           H  
ATOM   4074  HB3 ARG   265      64.559  11.462  31.458  1.00  0.00           H  
ATOM   4075  CG  ARG   265      65.886  13.083  30.996  1.00  0.00           C  
ATOM   4076  HG2 ARG   265      65.553  13.109  29.958  1.00  0.00           H  
ATOM   4077  HG3 ARG   265      66.083  14.104  31.327  1.00  0.00           H  
ATOM   4078  CD  ARG   265      67.184  12.269  31.086  1.00  0.00           C  
ATOM   4079  HD2 ARG   265      67.629  12.419  32.072  1.00  0.00           H  
ATOM   4080  HD3 ARG   265      66.941  11.212  30.984  1.00  0.00           H  
ATOM   4081  NE  ARG   265      68.152  12.679  30.050  1.00  0.00           N  
ATOM   4082  HE  ARG   265      68.338  13.677  29.985  1.00  0.00           H  
ATOM   4083  CZ  ARG   265      68.839  11.876  29.239  1.00  0.00           C  
ATOM   4084  NH1 ARG   265      69.726  12.376  28.408  1.00  0.00           N1+
ATOM   4085 1HH1 ARG   265      69.934  13.370  28.415  1.00  0.00           H  
ATOM   4086 2HH1 ARG   265      70.209  11.773  27.750  1.00  0.00           H  
ATOM   4087  NH2 ARG   265      68.668  10.572  29.219  1.00  0.00           N  
ATOM   4088 1HH2 ARG   265      67.934  10.136  29.765  1.00  0.00           H  
ATOM   4089 2HH2 ARG   265      69.297   9.979  28.691  1.00  0.00           H  
ATOM   4090  C   ARG   265      62.244  12.464  32.185  1.00  0.00           C  
ATOM   4091  O   ARG   265      61.494  12.065  31.293  1.00  0.00           O  
ATOM   4092  N   ARG   266      61.952  12.275  33.482  1.00  0.00           N  
ATOM   4093  H   ARG   266      62.616  12.600  34.175  1.00  0.00           H  
ATOM   4094  CA  ARG   266      60.751  11.551  33.941  1.00  0.00           C  
ATOM   4095  HA  ARG   266      60.721  10.613  33.384  1.00  0.00           H  
ATOM   4096  CB  ARG   266      60.908  11.187  35.430  1.00  0.00           C  
ATOM   4097  HB2 ARG   266      61.920  10.814  35.590  1.00  0.00           H  
ATOM   4098  HB3 ARG   266      60.769  12.076  36.047  1.00  0.00           H  
ATOM   4099  CG  ARG   266      59.923  10.086  35.867  1.00  0.00           C  
ATOM   4100  HG2 ARG   266      58.913  10.489  35.901  1.00  0.00           H  
ATOM   4101  HG3 ARG   266      59.937   9.287  35.125  1.00  0.00           H  
ATOM   4102  CD  ARG   266      60.267   9.461  37.228  1.00  0.00           C  
ATOM   4103  HD2 ARG   266      59.514   8.712  37.475  1.00  0.00           H  
ATOM   4104  HD3 ARG   266      61.224   8.944  37.136  1.00  0.00           H  
ATOM   4105  NE  ARG   266      60.375  10.449  38.317  1.00  0.00           N  
ATOM   4106  HE  ARG   266      61.306  10.834  38.474  1.00  0.00           H  
ATOM   4107  CZ  ARG   266      59.435  10.826  39.175  1.00  0.00           C  
ATOM   4108  NH1 ARG   266      59.736  11.677  40.125  1.00  0.00           N1+
ATOM   4109 1HH1 ARG   266      60.701  11.960  40.282  1.00  0.00           H  
ATOM   4110 2HH1 ARG   266      59.030  12.036  40.758  1.00  0.00           H  
ATOM   4111  NH2 ARG   266      58.198  10.385  39.131  1.00  0.00           N  
ATOM   4112 1HH2 ARG   266      57.914   9.693  38.447  1.00  0.00           H  
ATOM   4113 2HH2 ARG   266      57.559  10.643  39.876  1.00  0.00           H  
ATOM   4114  C   ARG   266      59.430  12.293  33.632  1.00  0.00           C  
ATOM   4115  O   ARG   266      58.437  11.647  33.296  1.00  0.00           O  
ATOM   4116  N   GLN   267      59.409  13.631  33.647  1.00  0.00           N  
ATOM   4117  H   GLN   267      60.235  14.121  33.973  1.00  0.00           H  
ATOM   4118  CA  GLN   267      58.274  14.426  33.145  1.00  0.00           C  
ATOM   4119  HA  GLN   267      57.359  14.079  33.631  1.00  0.00           H  
ATOM   4120  CB  GLN   267      58.486  15.914  33.497  1.00  0.00           C  
ATOM   4121  HB2 GLN   267      58.762  16.002  34.549  1.00  0.00           H  
ATOM   4122  HB3 GLN   267      59.316  16.302  32.907  1.00  0.00           H  
ATOM   4123  CG  GLN   267      57.256  16.808  33.227  1.00  0.00           C  
ATOM   4124  HG2 GLN   267      57.565  17.851  33.313  1.00  0.00           H  
ATOM   4125  HG3 GLN   267      56.909  16.660  32.205  1.00  0.00           H  
ATOM   4126  CD  GLN   267      56.089  16.592  34.196  1.00  0.00           C  
ATOM   4127  OE1 GLN   267      56.218  15.989  35.251  1.00  0.00           O  
ATOM   4128  NE2 GLN   267      54.909  17.095  33.897  1.00  0.00           N  
ATOM   4129 1HE2 GLN   267      54.161  16.971  34.566  1.00  0.00           H  
ATOM   4130 2HE2 GLN   267      54.764  17.591  33.035  1.00  0.00           H  
ATOM   4131  C   GLN   267      58.089  14.236  31.627  1.00  0.00           C  
ATOM   4132  O   GLN   267      56.959  14.103  31.155  1.00  0.00           O  
ATOM   4133  N   GLY   268      59.187  14.155  30.863  1.00  0.00           N  
ATOM   4134  H   GLY   268      60.092  14.315  31.298  1.00  0.00           H  
ATOM   4135  CA  GLY   268      59.153  13.894  29.420  1.00  0.00           C  
ATOM   4136  HA2 GLY   268      58.495  14.624  28.949  1.00  0.00           H  
ATOM   4137  HA3 GLY   268      60.159  13.980  29.010  1.00  0.00           H  
ATOM   4138  C   GLY   268      58.613  12.503  29.087  1.00  0.00           C  
ATOM   4139  O   GLY   268      57.798  12.378  28.172  1.00  0.00           O  
ATOM   4140  N   ARG   269      58.994  11.480  29.866  1.00  0.00           N  
ATOM   4141  H   ARG   269      59.717  11.662  30.554  1.00  0.00           H  
ATOM   4142  CA  ARG   269      58.442  10.118  29.783  1.00  0.00           C  
ATOM   4143  HA  ARG   269      58.688   9.715  28.800  1.00  0.00           H  
ATOM   4144  CB  ARG   269      59.112   9.225  30.849  1.00  0.00           C  
ATOM   4145  HB2 ARG   269      60.193   9.285  30.723  1.00  0.00           H  
ATOM   4146  HB3 ARG   269      58.863   9.592  31.843  1.00  0.00           H  
ATOM   4147  CG  ARG   269      58.691   7.749  30.740  1.00  0.00           C  
ATOM   4148  HG2 ARG   269      57.613   7.671  30.871  1.00  0.00           H  
ATOM   4149  HG3 ARG   269      58.943   7.386  29.744  1.00  0.00           H  
ATOM   4150  CD  ARG   269      59.374   6.844  31.779  1.00  0.00           C  
ATOM   4151  HD2 ARG   269      59.193   5.805  31.497  1.00  0.00           H  
ATOM   4152  HD3 ARG   269      60.451   7.023  31.769  1.00  0.00           H  
ATOM   4153  NE  ARG   269      58.842   7.073  33.135  1.00  0.00           N  
ATOM   4154  HE  ARG   269      58.189   7.843  33.251  1.00  0.00           H  
ATOM   4155  CZ  ARG   269      59.051   6.339  34.219  1.00  0.00           C  
ATOM   4156  NH1 ARG   269      58.459   6.700  35.332  1.00  0.00           N1+
ATOM   4157 1HH1 ARG   269      57.780   7.451  35.297  1.00  0.00           H  
ATOM   4158 2HH1 ARG   269      58.637   6.195  36.191  1.00  0.00           H  
ATOM   4159  NH2 ARG   269      59.810   5.264  34.242  1.00  0.00           N  
ATOM   4160 1HH2 ARG   269      60.310   4.960  33.422  1.00  0.00           H  
ATOM   4161 2HH2 ARG   269      59.821   4.674  35.066  1.00  0.00           H  
ATOM   4162  C   ARG   269      56.910  10.131  29.917  1.00  0.00           C  
ATOM   4163  O   ARG   269      56.217   9.578  29.061  1.00  0.00           O  
ATOM   4164  N   LEU   270      56.370  10.816  30.935  1.00  0.00           N  
ATOM   4165  H   LEU   270      56.994  11.246  31.608  1.00  0.00           H  
ATOM   4166  CA  LEU   270      54.921  10.975  31.126  1.00  0.00           C  
ATOM   4167  HA  LEU   270      54.486   9.982  31.257  1.00  0.00           H  
ATOM   4168  CB  LEU   270      54.668  11.798  32.408  1.00  0.00           C  
ATOM   4169  HB2 LEU   270      55.056  11.244  33.264  1.00  0.00           H  
ATOM   4170  HB3 LEU   270      55.220  12.734  32.343  1.00  0.00           H  
ATOM   4171  CG  LEU   270      53.184  12.141  32.664  1.00  0.00           C  
ATOM   4172  HG  LEU   270      52.787  12.683  31.806  1.00  0.00           H  
ATOM   4173  CD1 LEU   270      52.332  10.884  32.881  1.00  0.00           C  
ATOM   4174 1HD1 LEU   270      52.651  10.362  33.784  1.00  0.00           H  
ATOM   4175 2HD1 LEU   270      51.289  11.177  32.979  1.00  0.00           H  
ATOM   4176 3HD1 LEU   270      52.413  10.210  32.030  1.00  0.00           H  
ATOM   4177  CD2 LEU   270      53.065  13.060  33.887  1.00  0.00           C  
ATOM   4178 1HD2 LEU   270      53.450  12.549  34.767  1.00  0.00           H  
ATOM   4179 2HD2 LEU   270      53.634  13.975  33.723  1.00  0.00           H  
ATOM   4180 3HD2 LEU   270      52.019  13.321  34.054  1.00  0.00           H  
ATOM   4181  C   LEU   270      54.251  11.591  29.886  1.00  0.00           C  
ATOM   4182  O   LEU   270      53.329  10.989  29.333  1.00  0.00           O  
ATOM   4183  N   CYS   271      54.735  12.749  29.419  1.00  0.00           N  
ATOM   4184  H   CYS   271      55.501  13.184  29.923  1.00  0.00           H  
ATOM   4185  CA  CYS   271      54.179  13.454  28.253  1.00  0.00           C  
ATOM   4186  HA  CYS   271      53.146  13.736  28.469  1.00  0.00           H  
ATOM   4187  CB  CYS   271      54.997  14.735  28.006  1.00  0.00           C  
ATOM   4188  HB2 CYS   271      56.042  14.486  27.811  1.00  0.00           H  
ATOM   4189  HB3 CYS   271      54.600  15.250  27.127  1.00  0.00           H  
ATOM   4190  SG  CYS   271      54.891  15.849  29.439  1.00  0.00           S  
ATOM   4191  HG  CYS   271      55.703  15.160  30.258  1.00  0.00           H  
ATOM   4192  C   CYS   271      54.135  12.558  27.001  1.00  0.00           C  
ATOM   4193  O   CYS   271      53.092  12.426  26.360  1.00  0.00           O  
ATOM   4194  N   LYS   272      55.245  11.873  26.700  1.00  0.00           N  
ATOM   4195  H   LYS   272      56.063  12.019  27.281  1.00  0.00           H  
ATOM   4196  CA  LYS   272      55.352  10.920  25.590  1.00  0.00           C  
ATOM   4197  HA  LYS   272      55.157  11.445  24.655  1.00  0.00           H  
ATOM   4198  CB  LYS   272      56.791  10.382  25.575  1.00  0.00           C  
ATOM   4199  HB2 LYS   272      57.479  11.227  25.552  1.00  0.00           H  
ATOM   4200  HB3 LYS   272      56.972   9.829  26.498  1.00  0.00           H  
ATOM   4201  CG  LYS   272      57.106   9.473  24.375  1.00  0.00           C  
ATOM   4202  HG2 LYS   272      56.416   8.629  24.344  1.00  0.00           H  
ATOM   4203  HG3 LYS   272      57.027  10.044  23.449  1.00  0.00           H  
ATOM   4204  CD  LYS   272      58.534   8.946  24.544  1.00  0.00           C  
ATOM   4205  HD2 LYS   272      59.201   9.801  24.642  1.00  0.00           H  
ATOM   4206  HD3 LYS   272      58.575   8.364  25.464  1.00  0.00           H  
ATOM   4207  CE  LYS   272      58.999   8.076  23.370  1.00  0.00           C  
ATOM   4208  HE2 LYS   272      58.251   7.302  23.180  1.00  0.00           H  
ATOM   4209  HE3 LYS   272      59.085   8.699  22.474  1.00  0.00           H  
ATOM   4210  NZ  LYS   272      60.306   7.435  23.662  1.00  0.00           N1+
ATOM   4211  HZ1 LYS   272      61.006   8.123  23.924  1.00  0.00           H  
ATOM   4212  HZ2 LYS   272      60.225   6.772  24.425  1.00  0.00           H  
ATOM   4213  HZ3 LYS   272      60.661   6.947  22.846  1.00  0.00           H  
ATOM   4214  C   LYS   272      54.324   9.781  25.691  1.00  0.00           C  
ATOM   4215  O   LYS   272      53.666   9.470  24.700  1.00  0.00           O  
ATOM   4216  N   ILE   273      54.156   9.185  26.879  1.00  0.00           N  
ATOM   4217  H   ILE   273      54.767   9.472  27.641  1.00  0.00           H  
ATOM   4218  CA  ILE   273      53.177   8.107  27.118  1.00  0.00           C  
ATOM   4219  HA  ILE   273      53.281   7.349  26.337  1.00  0.00           H  
ATOM   4220  CB  ILE   273      53.441   7.421  28.482  1.00  0.00           C  
ATOM   4221  HB  ILE   273      53.461   8.187  29.261  1.00  0.00           H  
ATOM   4222  CG2 ILE   273      52.319   6.419  28.820  1.00  0.00           C  
ATOM   4223 1HG2 ILE   273      51.379   6.946  28.976  1.00  0.00           H  
ATOM   4224 2HG2 ILE   273      52.205   5.697  28.010  1.00  0.00           H  
ATOM   4225 3HG2 ILE   273      52.543   5.881  29.739  1.00  0.00           H  
ATOM   4226  CG1 ILE   273      54.803   6.688  28.469  1.00  0.00           C  
ATOM   4227 2HG1 ILE   273      54.733   5.788  27.860  1.00  0.00           H  
ATOM   4228 3HG1 ILE   273      55.566   7.322  28.021  1.00  0.00           H  
ATOM   4229  CD1 ILE   273      55.293   6.300  29.868  1.00  0.00           C  
ATOM   4230 1HD1 ILE   273      56.317   5.937  29.789  1.00  0.00           H  
ATOM   4231 2HD1 ILE   273      55.271   7.168  30.527  1.00  0.00           H  
ATOM   4232 3HD1 ILE   273      54.672   5.509  30.288  1.00  0.00           H  
ATOM   4233  C   ILE   273      51.742   8.633  26.989  1.00  0.00           C  
ATOM   4234  O   ILE   273      50.953   8.037  26.262  1.00  0.00           O  
ATOM   4235  N   VAL   274      51.402   9.757  27.626  1.00  0.00           N  
ATOM   4236  H   VAL   274      52.116  10.212  28.198  1.00  0.00           H  
ATOM   4237  CA  VAL   274      50.032  10.319  27.628  1.00  0.00           C  
ATOM   4238  HA  VAL   274      49.373   9.551  28.038  1.00  0.00           H  
ATOM   4239  CB  VAL   274      49.949  11.554  28.563  1.00  0.00           C  
ATOM   4240  HB  VAL   274      50.801  12.204  28.358  1.00  0.00           H  
ATOM   4241  CG1 VAL   274      48.664  12.388  28.406  1.00  0.00           C  
ATOM   4242 1HG1 VAL   274      48.651  13.193  29.142  1.00  0.00           H  
ATOM   4243 2HG1 VAL   274      48.620  12.838  27.415  1.00  0.00           H  
ATOM   4244 3HG1 VAL   274      47.788  11.758  28.551  1.00  0.00           H  
ATOM   4245  CG2 VAL   274      50.024  11.084  30.027  1.00  0.00           C  
ATOM   4246 1HG2 VAL   274      50.065  11.944  30.696  1.00  0.00           H  
ATOM   4247 2HG2 VAL   274      49.145  10.486  30.275  1.00  0.00           H  
ATOM   4248 3HG2 VAL   274      50.911  10.476  30.189  1.00  0.00           H  
ATOM   4249  C   VAL   274      49.517  10.629  26.209  1.00  0.00           C  
ATOM   4250  O   VAL   274      48.317  10.493  25.960  1.00  0.00           O  
ATOM   4251  N   ALA   275      50.407  10.954  25.260  1.00  0.00           N  
ATOM   4252  H   ALA   275      51.375  11.079  25.534  1.00  0.00           H  
ATOM   4253  CA  ALA   275      50.072  11.137  23.843  1.00  0.00           C  
ATOM   4254  HA  ALA   275      49.294  11.897  23.775  1.00  0.00           H  
ATOM   4255  CB  ALA   275      51.322  11.664  23.125  1.00  0.00           C  
ATOM   4256  HB1 ALA   275      51.715  12.539  23.641  1.00  0.00           H  
ATOM   4257  HB2 ALA   275      52.092  10.893  23.099  1.00  0.00           H  
ATOM   4258  HB3 ALA   275      51.072  11.939  22.099  1.00  0.00           H  
ATOM   4259  C   ALA   275      49.515   9.874  23.141  1.00  0.00           C  
ATOM   4260  O   ALA   275      48.892  10.001  22.087  1.00  0.00           O  
ATOM   4261  N   GLU   276      49.702   8.676  23.705  1.00  0.00           N  
ATOM   4262  H   GLU   276      50.252   8.636  24.557  1.00  0.00           H  
ATOM   4263  CA  GLU   276      49.117   7.419  23.212  1.00  0.00           C  
ATOM   4264  HA  GLU   276      48.566   7.597  22.288  1.00  0.00           H  
ATOM   4265  CB  GLU   276      50.259   6.430  22.909  1.00  0.00           C  
ATOM   4266  HB2 GLU   276      50.956   6.904  22.220  1.00  0.00           H  
ATOM   4267  HB3 GLU   276      50.787   6.206  23.837  1.00  0.00           H  
ATOM   4268  CG  GLU   276      49.774   5.123  22.263  1.00  0.00           C  
ATOM   4269  HG2 GLU   276      49.079   4.621  22.934  1.00  0.00           H  
ATOM   4270  HG3 GLU   276      49.248   5.371  21.342  1.00  0.00           H  
ATOM   4271  CD  GLU   276      50.910   4.148  21.948  1.00  0.00           C  
ATOM   4272  OE1 GLU   276      51.885   4.059  22.729  1.00  0.00           O  
ATOM   4273  OE2 GLU   276      50.812   3.377  20.959  1.00  0.00           O1-
ATOM   4274  C   GLU   276      48.136   6.815  24.230  1.00  0.00           C  
ATOM   4275  O   GLU   276      47.051   6.367  23.858  1.00  0.00           O  
ATOM   4276  N   ASN   277      48.503   6.812  25.512  1.00  0.00           N  
ATOM   4277  H   ASN   277      49.404   7.220  25.741  1.00  0.00           H  
ATOM   4278  CA  ASN   277      47.852   6.057  26.587  1.00  0.00           C  
ATOM   4279  HA  ASN   277      47.598   5.068  26.203  1.00  0.00           H  
ATOM   4280  CB  ASN   277      48.907   5.898  27.699  1.00  0.00           C  
ATOM   4281  HB2 ASN   277      49.850   5.586  27.250  1.00  0.00           H  
ATOM   4282  HB3 ASN   277      49.065   6.869  28.169  1.00  0.00           H  
ATOM   4283  CG  ASN   277      48.568   4.868  28.774  1.00  0.00           C  
ATOM   4284  OD1 ASN   277      47.932   3.850  28.529  1.00  0.00           O  
ATOM   4285  ND2 ASN   277      49.030   5.079  29.992  1.00  0.00           N  
ATOM   4286 1HD2 ASN   277      48.878   4.376  30.707  1.00  0.00           H  
ATOM   4287 2HD2 ASN   277      49.549   5.914  30.204  1.00  0.00           H  
ATOM   4288  C   ASN   277      46.556   6.698  27.134  1.00  0.00           C  
ATOM   4289  O   ASN   277      45.879   6.075  27.952  1.00  0.00           O  
ATOM   4290  N   PHE   278      46.217   7.932  26.721  1.00  0.00           N  
ATOM   4291  H   PHE   278      46.802   8.369  26.025  1.00  0.00           H  
ATOM   4292  CA  PHE   278      45.068   8.679  27.256  1.00  0.00           C  
ATOM   4293  HA  PHE   278      44.251   7.974  27.405  1.00  0.00           H  
ATOM   4294  CB  PHE   278      45.460   9.244  28.636  1.00  0.00           C  
ATOM   4295  HB2 PHE   278      45.710   8.416  29.302  1.00  0.00           H  
ATOM   4296  HB3 PHE   278      46.360   9.849  28.520  1.00  0.00           H  
ATOM   4297  CG  PHE   278      44.389  10.074  29.319  1.00  0.00           C  
ATOM   4298  CD1 PHE   278      43.085   9.562  29.474  1.00  0.00           C  
ATOM   4299  HD1 PHE   278      42.841   8.571  29.118  1.00  0.00           H  
ATOM   4300  CE1 PHE   278      42.088  10.341  30.082  1.00  0.00           C  
ATOM   4301  HE1 PHE   278      41.085   9.949  30.185  1.00  0.00           H  
ATOM   4302  CZ  PHE   278      42.392  11.630  30.552  1.00  0.00           C  
ATOM   4303  HZ  PHE   278      41.626  12.229  31.020  1.00  0.00           H  
ATOM   4304  CE2 PHE   278      43.696  12.135  30.424  1.00  0.00           C  
ATOM   4305  HE2 PHE   278      43.933  13.121  30.802  1.00  0.00           H  
ATOM   4306  CD2 PHE   278      44.693  11.362  29.804  1.00  0.00           C  
ATOM   4307  HD2 PHE   278      45.691  11.762  29.706  1.00  0.00           H  
ATOM   4308  C   PHE   278      44.515   9.787  26.334  1.00  0.00           C  
ATOM   4309  O   PHE   278      43.294   9.923  26.214  1.00  0.00           O  
ATOM   4310  N   GLU   279      45.376  10.593  25.702  1.00  0.00           N  
ATOM   4311  H   GLU   279      46.369  10.435  25.822  1.00  0.00           H  
ATOM   4312  CA  GLU   279      44.965  11.721  24.851  1.00  0.00           C  
ATOM   4313  HA  GLU   279      44.040  12.124  25.262  1.00  0.00           H  
ATOM   4314  CB  GLU   279      46.039  12.824  24.926  1.00  0.00           C  
ATOM   4315  HB2 GLU   279      46.255  13.022  25.977  1.00  0.00           H  
ATOM   4316  HB3 GLU   279      46.955  12.466  24.456  1.00  0.00           H  
ATOM   4317  CG  GLU   279      45.637  14.153  24.269  1.00  0.00           C  
ATOM   4318  HG2 GLU   279      46.405  14.889  24.497  1.00  0.00           H  
ATOM   4319  HG3 GLU   279      45.603  14.032  23.186  1.00  0.00           H  
ATOM   4320  CD  GLU   279      44.289  14.661  24.776  1.00  0.00           C  
ATOM   4321  OE1 GLU   279      43.296  14.551  24.019  1.00  0.00           O  
ATOM   4322  OE2 GLU   279      44.206  15.084  25.950  1.00  0.00           O1-
ATOM   4323  C   GLU   279      44.683  11.282  23.400  1.00  0.00           C  
ATOM   4324  O   GLU   279      45.283  10.315  22.924  1.00  0.00           O  
ATOM   4325  N   THR   280      43.775  11.993  22.706  1.00  0.00           N  
ATOM   4326  H   THR   280      43.358  12.794  23.170  1.00  0.00           H  
ATOM   4327  CA  THR   280      43.283  11.664  21.351  1.00  0.00           C  
ATOM   4328  HA  THR   280      44.013  11.010  20.872  1.00  0.00           H  
ATOM   4329  CB  THR   280      41.954  10.891  21.404  1.00  0.00           C  
ATOM   4330  HB  THR   280      41.653  10.665  20.378  1.00  0.00           H  
ATOM   4331  CG2 THR   280      42.066   9.559  22.146  1.00  0.00           C  
ATOM   4332 1HG2 THR   280      41.119   9.026  22.090  1.00  0.00           H  
ATOM   4333 2HG2 THR   280      42.840   8.947  21.683  1.00  0.00           H  
ATOM   4334 3HG2 THR   280      42.323   9.720  23.192  1.00  0.00           H  
ATOM   4335  OG1 THR   280      40.933  11.665  22.005  1.00  0.00           O  
ATOM   4336  HG1 THR   280      41.225  11.901  22.909  1.00  0.00           H  
ATOM   4337  C   THR   280      43.134  12.861  20.408  1.00  0.00           C  
ATOM   4338  O   THR   280      42.899  12.656  19.216  1.00  0.00           O  
ATOM   4339  N   ASP   281      43.268  14.104  20.879  1.00  0.00           N  
ATOM   4340  H   ASP   281      43.414  14.250  21.871  1.00  0.00           H  
ATOM   4341  CA  ASP   281      43.292  15.283  19.998  1.00  0.00           C  
ATOM   4342  HA  ASP   281      42.476  15.179  19.283  1.00  0.00           H  
ATOM   4343  CB  ASP   281      43.007  16.546  20.819  1.00  0.00           C  
ATOM   4344  HB2 ASP   281      42.017  16.456  21.271  1.00  0.00           H  
ATOM   4345  HB3 ASP   281      43.731  16.636  21.627  1.00  0.00           H  
ATOM   4346  CG  ASP   281      43.046  17.801  19.948  1.00  0.00           C  
ATOM   4347  OD1 ASP   281      41.973  18.184  19.422  1.00  0.00           O  
ATOM   4348  OD2 ASP   281      44.136  18.391  19.774  1.00  0.00           O1-
ATOM   4349  C   ASP   281      44.638  15.380  19.237  1.00  0.00           C  
ATOM   4350  O   ASP   281      45.690  15.366  19.881  1.00  0.00           O  
ATOM   4351  N   PRO   282      44.642  15.490  17.891  1.00  0.00           N  
ATOM   4352  CD  PRO   282      43.489  15.736  17.037  1.00  0.00           C  
ATOM   4353  HD2 PRO   282      42.892  16.573  17.400  1.00  0.00           H  
ATOM   4354  HD3 PRO   282      42.880  14.835  16.982  1.00  0.00           H  
ATOM   4355  CG  PRO   282      44.060  16.064  15.659  1.00  0.00           C  
ATOM   4356  HG2 PRO   282      44.296  17.127  15.600  1.00  0.00           H  
ATOM   4357  HG3 PRO   282      43.376  15.785  14.860  1.00  0.00           H  
ATOM   4358  CB  PRO   282      45.347  15.242  15.624  1.00  0.00           C  
ATOM   4359  HB2 PRO   282      46.073  15.656  14.924  1.00  0.00           H  
ATOM   4360  HB3 PRO   282      45.114  14.210  15.353  1.00  0.00           H  
ATOM   4361  CA  PRO   282      45.842  15.288  17.075  1.00  0.00           C  
ATOM   4362  HA  PRO   282      46.297  14.328  17.325  1.00  0.00           H  
ATOM   4363  C   PRO   282      46.891  16.386  17.273  1.00  0.00           C  
ATOM   4364  O   PRO   282      48.085  16.088  17.346  1.00  0.00           O  
ATOM   4365  N   LYS   283      46.464  17.648  17.407  1.00  0.00           N  
ATOM   4366  H   LYS   283      45.470  17.843  17.377  1.00  0.00           H  
ATOM   4367  CA  LYS   283      47.371  18.758  17.702  1.00  0.00           C  
ATOM   4368  HA  LYS   283      48.229  18.703  17.032  1.00  0.00           H  
ATOM   4369  CB  LYS   283      46.657  20.104  17.473  1.00  0.00           C  
ATOM   4370  HB2 LYS   283      45.847  20.200  18.199  1.00  0.00           H  
ATOM   4371  HB3 LYS   283      47.365  20.910  17.662  1.00  0.00           H  
ATOM   4372  CG  LYS   283      46.059  20.302  16.067  1.00  0.00           C  
ATOM   4373  HG2 LYS   283      45.315  19.526  15.889  1.00  0.00           H  
ATOM   4374  HG3 LYS   283      45.540  21.259  16.060  1.00  0.00           H  
ATOM   4375  CD  LYS   283      47.048  20.288  14.890  1.00  0.00           C  
ATOM   4376  HD2 LYS   283      47.665  19.390  14.926  1.00  0.00           H  
ATOM   4377  HD3 LYS   283      46.463  20.259  13.968  1.00  0.00           H  
ATOM   4378  CE  LYS   283      47.930  21.541  14.863  1.00  0.00           C  
ATOM   4379  HE2 LYS   283      47.285  22.425  14.869  1.00  0.00           H  
ATOM   4380  HE3 LYS   283      48.554  21.572  15.761  1.00  0.00           H  
ATOM   4381  NZ  LYS   283      48.787  21.578  13.655  1.00  0.00           N1+
ATOM   4382  HZ1 LYS   283      48.242  21.509  12.802  1.00  0.00           H  
ATOM   4383  HZ2 LYS   283      49.297  22.454  13.600  1.00  0.00           H  
ATOM   4384  HZ3 LYS   283      49.477  20.832  13.653  1.00  0.00           H  
ATOM   4385  C   LYS   283      47.931  18.619  19.125  1.00  0.00           C  
ATOM   4386  O   LYS   283      49.148  18.689  19.302  1.00  0.00           O  
ATOM   4387  N   ARG   284      47.094  18.281  20.119  1.00  0.00           N  
ATOM   4388  H   ARG   284      46.100  18.226  19.915  1.00  0.00           H  
ATOM   4389  CA  ARG   284      47.551  17.999  21.490  1.00  0.00           C  
ATOM   4390  HA  ARG   284      48.077  18.888  21.832  1.00  0.00           H  
ATOM   4391  CB  ARG   284      46.347  17.773  22.418  1.00  0.00           C  
ATOM   4392  HB2 ARG   284      45.626  18.578  22.275  1.00  0.00           H  
ATOM   4393  HB3 ARG   284      45.871  16.835  22.139  1.00  0.00           H  
ATOM   4394  CG  ARG   284      46.708  17.694  23.912  1.00  0.00           C  
ATOM   4395  HG2 ARG   284      45.797  17.446  24.455  1.00  0.00           H  
ATOM   4396  HG3 ARG   284      47.424  16.889  24.073  1.00  0.00           H  
ATOM   4397  CD  ARG   284      47.289  18.992  24.488  1.00  0.00           C  
ATOM   4398  HD2 ARG   284      48.207  19.237  23.953  1.00  0.00           H  
ATOM   4399  HD3 ARG   284      46.566  19.795  24.345  1.00  0.00           H  
ATOM   4400  NE  ARG   284      47.576  18.868  25.928  1.00  0.00           N  
ATOM   4401  HE  ARG   284      47.027  18.180  26.437  1.00  0.00           H  
ATOM   4402  CZ  ARG   284      48.407  19.639  26.619  1.00  0.00           C  
ATOM   4403  NH1 ARG   284      49.135  20.578  26.055  1.00  0.00           N1+
ATOM   4404 1HH1 ARG   284      49.051  20.808  25.065  1.00  0.00           H  
ATOM   4405 2HH1 ARG   284      49.738  21.134  26.650  1.00  0.00           H  
ATOM   4406  NH2 ARG   284      48.540  19.515  27.921  1.00  0.00           N  
ATOM   4407 1HH2 ARG   284      47.957  18.896  28.472  1.00  0.00           H  
ATOM   4408 2HH2 ARG   284      49.182  20.142  28.394  1.00  0.00           H  
ATOM   4409  C   ARG   284      48.528  16.813  21.560  1.00  0.00           C  
ATOM   4410  O   ARG   284      49.484  16.873  22.324  1.00  0.00           O  
ATOM   4411  N   GLN   285      48.348  15.758  20.762  1.00  0.00           N  
ATOM   4412  H   GLN   285      47.500  15.718  20.205  1.00  0.00           H  
ATOM   4413  CA  GLN   285      49.283  14.626  20.702  1.00  0.00           C  
ATOM   4414  HA  GLN   285      49.478  14.263  21.713  1.00  0.00           H  
ATOM   4415  CB  GLN   285      48.663  13.479  19.885  1.00  0.00           C  
ATOM   4416  HB2 GLN   285      48.279  13.870  18.942  1.00  0.00           H  
ATOM   4417  HB3 GLN   285      49.435  12.741  19.659  1.00  0.00           H  
ATOM   4418  CG  GLN   285      47.534  12.771  20.656  1.00  0.00           C  
ATOM   4419  HG2 GLN   285      47.961  12.277  21.526  1.00  0.00           H  
ATOM   4420  HG3 GLN   285      46.812  13.492  21.029  1.00  0.00           H  
ATOM   4421  CD  GLN   285      46.783  11.755  19.796  1.00  0.00           C  
ATOM   4422  OE1 GLN   285      46.279  12.064  18.725  1.00  0.00           O  
ATOM   4423  NE2 GLN   285      46.656  10.526  20.239  1.00  0.00           N  
ATOM   4424 1HE2 GLN   285      46.092   9.867  19.713  1.00  0.00           H  
ATOM   4425 2HE2 GLN   285      47.052  10.262  21.132  1.00  0.00           H  
ATOM   4426  C   GLN   285      50.648  15.052  20.140  1.00  0.00           C  
ATOM   4427  O   GLN   285      51.669  14.775  20.767  1.00  0.00           O  
ATOM   4428  N   ALA   286      50.683  15.789  19.021  1.00  0.00           N  
ATOM   4429  H   ALA   286      49.815  15.994  18.540  1.00  0.00           H  
ATOM   4430  CA  ALA   286      51.928  16.331  18.464  1.00  0.00           C  
ATOM   4431  HA  ALA   286      52.616  15.505  18.274  1.00  0.00           H  
ATOM   4432  CB  ALA   286      51.597  17.018  17.131  1.00  0.00           C  
ATOM   4433  HB1 ALA   286      51.141  16.305  16.444  1.00  0.00           H  
ATOM   4434  HB2 ALA   286      50.912  17.852  17.291  1.00  0.00           H  
ATOM   4435  HB3 ALA   286      52.513  17.399  16.676  1.00  0.00           H  
ATOM   4436  C   ALA   286      52.632  17.302  19.434  1.00  0.00           C  
ATOM   4437  O   ALA   286      53.860  17.294  19.549  1.00  0.00           O  
ATOM   4438  N   GLU   287      51.848  18.106  20.150  1.00  0.00           N  
ATOM   4439  H   GLU   287      50.859  18.096  19.925  1.00  0.00           H  
ATOM   4440  CA  GLU   287      52.281  19.045  21.183  1.00  0.00           C  
ATOM   4441  HA  GLU   287      53.047  19.700  20.765  1.00  0.00           H  
ATOM   4442  CB  GLU   287      51.056  19.899  21.534  1.00  0.00           C  
ATOM   4443  HB2 GLU   287      50.711  20.371  20.613  1.00  0.00           H  
ATOM   4444  HB3 GLU   287      50.263  19.254  21.902  1.00  0.00           H  
ATOM   4445  CG  GLU   287      51.278  20.998  22.565  1.00  0.00           C  
ATOM   4446  HG2 GLU   287      51.467  20.559  23.545  1.00  0.00           H  
ATOM   4447  HG3 GLU   287      52.134  21.601  22.264  1.00  0.00           H  
ATOM   4448  CD  GLU   287      50.028  21.871  22.613  1.00  0.00           C  
ATOM   4449  OE1 GLU   287      49.851  22.715  21.707  1.00  0.00           O  
ATOM   4450  OE2 GLU   287      49.166  21.695  23.502  1.00  0.00           O1-
ATOM   4451  C   GLU   287      52.875  18.331  22.410  1.00  0.00           C  
ATOM   4452  O   GLU   287      53.931  18.729  22.896  1.00  0.00           O  
ATOM   4453  N   LEU   288      52.270  17.235  22.882  1.00  0.00           N  
ATOM   4454  H   LEU   288      51.390  16.949  22.465  1.00  0.00           H  
ATOM   4455  CA  LEU   288      52.816  16.415  23.971  1.00  0.00           C  
ATOM   4456  HA  LEU   288      53.041  17.060  24.818  1.00  0.00           H  
ATOM   4457  CB  LEU   288      51.769  15.366  24.388  1.00  0.00           C  
ATOM   4458  HB2 LEU   288      51.363  14.908  23.486  1.00  0.00           H  
ATOM   4459  HB3 LEU   288      52.267  14.580  24.959  1.00  0.00           H  
ATOM   4460  CG  LEU   288      50.612  15.922  25.244  1.00  0.00           C  
ATOM   4461  HG  LEU   288      50.209  16.823  24.782  1.00  0.00           H  
ATOM   4462  CD1 LEU   288      49.494  14.872  25.317  1.00  0.00           C  
ATOM   4463 1HD1 LEU   288      48.674  15.244  25.933  1.00  0.00           H  
ATOM   4464 2HD1 LEU   288      49.113  14.666  24.317  1.00  0.00           H  
ATOM   4465 3HD1 LEU   288      49.881  13.949  25.750  1.00  0.00           H  
ATOM   4466  CD2 LEU   288      51.078  16.279  26.664  1.00  0.00           C  
ATOM   4467 1HD2 LEU   288      50.226  16.610  27.259  1.00  0.00           H  
ATOM   4468 2HD2 LEU   288      51.528  15.406  27.138  1.00  0.00           H  
ATOM   4469 3HD2 LEU   288      51.808  17.087  26.635  1.00  0.00           H  
ATOM   4470  C   LEU   288      54.146  15.753  23.583  1.00  0.00           C  
ATOM   4471  O   LEU   288      55.062  15.716  24.406  1.00  0.00           O  
ATOM   4472  N   LEU   289      54.291  15.291  22.334  1.00  0.00           N  
ATOM   4473  H   LEU   289      53.480  15.309  21.722  1.00  0.00           H  
ATOM   4474  CA  LEU   289      55.562  14.775  21.804  1.00  0.00           C  
ATOM   4475  HA  LEU   289      55.968  14.053  22.513  1.00  0.00           H  
ATOM   4476  CB  LEU   289      55.306  14.071  20.456  1.00  0.00           C  
ATOM   4477  HB2 LEU   289      54.791  14.768  19.795  1.00  0.00           H  
ATOM   4478  HB3 LEU   289      56.267  13.834  19.996  1.00  0.00           H  
ATOM   4479  CG  LEU   289      54.479  12.769  20.550  1.00  0.00           C  
ATOM   4480  HG  LEU   289      53.547  12.968  21.079  1.00  0.00           H  
ATOM   4481  CD1 LEU   289      54.127  12.286  19.136  1.00  0.00           C  
ATOM   4482 1HD1 LEU   289      53.555  13.053  18.614  1.00  0.00           H  
ATOM   4483 2HD1 LEU   289      55.037  12.070  18.574  1.00  0.00           H  
ATOM   4484 3HD1 LEU   289      53.521  11.381  19.194  1.00  0.00           H  
ATOM   4485  CD2 LEU   289      55.229  11.658  21.303  1.00  0.00           C  
ATOM   4486 1HD2 LEU   289      56.189  11.462  20.825  1.00  0.00           H  
ATOM   4487 2HD2 LEU   289      55.393  11.948  22.339  1.00  0.00           H  
ATOM   4488 3HD2 LEU   289      54.635  10.744  21.295  1.00  0.00           H  
ATOM   4489  C   LEU   289      56.637  15.870  21.672  1.00  0.00           C  
ATOM   4490  O   LEU   289      57.817  15.580  21.883  1.00  0.00           O  
ATOM   4491  N   GLU   290      56.237  17.116  21.392  1.00  0.00           N  
ATOM   4492  H   GLU   290      55.256  17.258  21.182  1.00  0.00           H  
ATOM   4493  CA  GLU   290      57.111  18.295  21.407  1.00  0.00           C  
ATOM   4494  HA  GLU   290      58.012  18.048  20.850  1.00  0.00           H  
ATOM   4495  CB  GLU   290      56.408  19.460  20.675  1.00  0.00           C  
ATOM   4496  HB2 GLU   290      56.403  19.219  19.611  1.00  0.00           H  
ATOM   4497  HB3 GLU   290      55.371  19.527  20.995  1.00  0.00           H  
ATOM   4498  CG  GLU   290      57.042  20.848  20.866  1.00  0.00           C  
ATOM   4499  HG2 GLU   290      56.805  21.225  21.861  1.00  0.00           H  
ATOM   4500  HG3 GLU   290      58.123  20.771  20.776  1.00  0.00           H  
ATOM   4501  CD  GLU   290      56.548  21.831  19.806  1.00  0.00           C  
ATOM   4502  OE1 GLU   290      55.604  22.614  20.048  1.00  0.00           O  
ATOM   4503  OE2 GLU   290      57.092  21.811  18.677  1.00  0.00           O1-
ATOM   4504  C   GLU   290      57.556  18.646  22.838  1.00  0.00           C  
ATOM   4505  O   GLU   290      58.754  18.800  23.091  1.00  0.00           O  
ATOM   4506  N   ILE   291      56.624  18.711  23.793  1.00  0.00           N  
ATOM   4507  H   ILE   291      55.649  18.615  23.509  1.00  0.00           H  
ATOM   4508  CA  ILE   291      56.916  18.935  25.222  1.00  0.00           C  
ATOM   4509  HA  ILE   291      57.452  19.877  25.333  1.00  0.00           H  
ATOM   4510  CB  ILE   291      55.586  19.040  26.012  1.00  0.00           C  
ATOM   4511  HB  ILE   291      54.978  18.168  25.767  1.00  0.00           H  
ATOM   4512  CG2 ILE   291      55.819  19.041  27.536  1.00  0.00           C  
ATOM   4513 1HG2 ILE   291      54.869  19.126  28.063  1.00  0.00           H  
ATOM   4514 2HG2 ILE   291      56.284  18.108  27.854  1.00  0.00           H  
ATOM   4515 3HG2 ILE   291      56.460  19.877  27.818  1.00  0.00           H  
ATOM   4516  CG1 ILE   291      54.808  20.319  25.614  1.00  0.00           C  
ATOM   4517 2HG1 ILE   291      55.269  21.192  26.078  1.00  0.00           H  
ATOM   4518 3HG1 ILE   291      54.858  20.468  24.537  1.00  0.00           H  
ATOM   4519  CD1 ILE   291      53.323  20.269  25.999  1.00  0.00           C  
ATOM   4520 1HD1 ILE   291      53.204  20.309  27.081  1.00  0.00           H  
ATOM   4521 2HD1 ILE   291      52.813  21.124  25.558  1.00  0.00           H  
ATOM   4522 3HD1 ILE   291      52.867  19.358  25.613  1.00  0.00           H  
ATOM   4523  C   ILE   291      57.854  17.850  25.776  1.00  0.00           C  
ATOM   4524  O   ILE   291      58.771  18.171  26.534  1.00  0.00           O  
ATOM   4525  N   ALA   292      57.676  16.589  25.370  1.00  0.00           N  
ATOM   4526  H   ALA   292      56.880  16.387  24.774  1.00  0.00           H  
ATOM   4527  CA  ALA   292      58.520  15.473  25.795  1.00  0.00           C  
ATOM   4528  HA  ALA   292      58.485  15.419  26.882  1.00  0.00           H  
ATOM   4529  CB  ALA   292      57.943  14.172  25.225  1.00  0.00           C  
ATOM   4530  HB1 ALA   292      58.537  13.329  25.582  1.00  0.00           H  
ATOM   4531  HB2 ALA   292      56.912  14.043  25.551  1.00  0.00           H  
ATOM   4532  HB3 ALA   292      57.977  14.188  24.136  1.00  0.00           H  
ATOM   4533  C   ALA   292      59.999  15.647  25.409  1.00  0.00           C  
ATOM   4534  O   ALA   292      60.871  15.380  26.235  1.00  0.00           O  
ATOM   4535  N   ASP   293      60.305  16.093  24.186  1.00  0.00           N  
ATOM   4536  H   ASP   293      59.547  16.276  23.538  1.00  0.00           H  
ATOM   4537  CA  ASP   293      61.681  16.406  23.763  1.00  0.00           C  
ATOM   4538  HA  ASP   293      62.328  15.564  24.011  1.00  0.00           H  
ATOM   4539  CB  ASP   293      61.741  16.580  22.235  1.00  0.00           C  
ATOM   4540  HB2 ASP   293      61.863  15.596  21.785  1.00  0.00           H  
ATOM   4541  HB3 ASP   293      60.796  16.992  21.881  1.00  0.00           H  
ATOM   4542  CG  ASP   293      62.880  17.501  21.776  1.00  0.00           C  
ATOM   4543  OD1 ASP   293      63.997  17.034  21.463  1.00  0.00           O  
ATOM   4544  OD2 ASP   293      62.650  18.731  21.756  1.00  0.00           O1-
ATOM   4545  C   ASP   293      62.243  17.627  24.511  1.00  0.00           C  
ATOM   4546  O   ASP   293      63.407  17.608  24.910  1.00  0.00           O  
ATOM   4547  N   ILE   294      61.424  18.657  24.765  1.00  0.00           N  
ATOM   4548  H   ILE   294      60.464  18.597  24.433  1.00  0.00           H  
ATOM   4549  CA  ILE   294      61.847  19.815  25.577  1.00  0.00           C  
ATOM   4550  HA  ILE   294      62.739  20.253  25.127  1.00  0.00           H  
ATOM   4551  CB  ILE   294      60.743  20.903  25.626  1.00  0.00           C  
ATOM   4552  HB  ILE   294      59.817  20.451  25.982  1.00  0.00           H  
ATOM   4553  CG2 ILE   294      61.131  22.033  26.601  1.00  0.00           C  
ATOM   4554 1HG2 ILE   294      62.064  22.497  26.279  1.00  0.00           H  
ATOM   4555 2HG2 ILE   294      60.350  22.790  26.635  1.00  0.00           H  
ATOM   4556 3HG2 ILE   294      61.253  21.645  27.612  1.00  0.00           H  
ATOM   4557  CG1 ILE   294      60.499  21.487  24.215  1.00  0.00           C  
ATOM   4558 2HG1 ILE   294      61.373  22.052  23.906  1.00  0.00           H  
ATOM   4559 3HG1 ILE   294      60.376  20.678  23.501  1.00  0.00           H  
ATOM   4560  CD1 ILE   294      59.267  22.392  24.094  1.00  0.00           C  
ATOM   4561 1HD1 ILE   294      58.380  21.865  24.445  1.00  0.00           H  
ATOM   4562 2HD1 ILE   294      59.402  23.306  24.671  1.00  0.00           H  
ATOM   4563 3HD1 ILE   294      59.125  22.663  23.047  1.00  0.00           H  
ATOM   4564  C   ILE   294      62.284  19.327  26.963  1.00  0.00           C  
ATOM   4565  O   ILE   294      63.404  19.613  27.384  1.00  0.00           O  
ATOM   4566  N   CYS   295      61.467  18.498  27.619  1.00  0.00           N  
ATOM   4567  H   CYS   295      60.570  18.285  27.188  1.00  0.00           H  
ATOM   4568  CA  CYS   295      61.770  17.882  28.917  1.00  0.00           C  
ATOM   4569  HA  CYS   295      62.053  18.668  29.620  1.00  0.00           H  
ATOM   4570  CB  CYS   295      60.494  17.196  29.429  1.00  0.00           C  
ATOM   4571  HB2 CYS   295      60.178  16.431  28.718  1.00  0.00           H  
ATOM   4572  HB3 CYS   295      60.710  16.714  30.385  1.00  0.00           H  
ATOM   4573  SG  CYS   295      59.149  18.395  29.668  1.00  0.00           S  
ATOM   4574  HG  CYS   295      58.843  18.551  28.368  1.00  0.00           H  
ATOM   4575  C   CYS   295      62.957  16.893  28.891  1.00  0.00           C  
ATOM   4576  O   CYS   295      63.444  16.498  29.951  1.00  0.00           O  
ATOM   4577  N   GLN   296      63.442  16.480  27.717  1.00  0.00           N  
ATOM   4578  H   GLN   296      62.992  16.818  26.875  1.00  0.00           H  
ATOM   4579  CA  GLN   296      64.616  15.609  27.571  1.00  0.00           C  
ATOM   4580  HA  GLN   296      64.815  15.097  28.514  1.00  0.00           H  
ATOM   4581  CB  GLN   296      64.334  14.544  26.503  1.00  0.00           C  
ATOM   4582  HB2 GLN   296      63.877  15.015  25.633  1.00  0.00           H  
ATOM   4583  HB3 GLN   296      65.272  14.086  26.182  1.00  0.00           H  
ATOM   4584  CG  GLN   296      63.429  13.429  27.045  1.00  0.00           C  
ATOM   4585  HG2 GLN   296      63.979  12.837  27.777  1.00  0.00           H  
ATOM   4586  HG3 GLN   296      62.557  13.857  27.539  1.00  0.00           H  
ATOM   4587  CD  GLN   296      62.961  12.523  25.915  1.00  0.00           C  
ATOM   4588  OE1 GLN   296      63.506  11.451  25.678  1.00  0.00           O  
ATOM   4589  NE2 GLN   296      61.957  12.935  25.176  1.00  0.00           N  
ATOM   4590 1HE2 GLN   296      61.651  12.384  24.381  1.00  0.00           H  
ATOM   4591 2HE2 GLN   296      61.528  13.829  25.387  1.00  0.00           H  
ATOM   4592  C   GLN   296      65.907  16.367  27.237  1.00  0.00           C  
ATOM   4593  O   GLN   296      66.978  15.775  27.374  1.00  0.00           O  
ATOM   4594  N   ARG   297      65.846  17.643  26.836  1.00  0.00           N  
ATOM   4595  H   ARG   297      64.929  18.045  26.671  1.00  0.00           H  
ATOM   4596  CA  ARG   297      67.027  18.501  26.616  1.00  0.00           C  
ATOM   4597  HA  ARG   297      67.935  17.899  26.592  1.00  0.00           H  
ATOM   4598  CB  ARG   297      66.887  19.219  25.264  1.00  0.00           C  
ATOM   4599  HB2 ARG   297      65.939  19.759  25.252  1.00  0.00           H  
ATOM   4600  HB3 ARG   297      67.698  19.943  25.167  1.00  0.00           H  
ATOM   4601  CG  ARG   297      66.951  18.255  24.066  1.00  0.00           C  
ATOM   4602  HG2 ARG   297      67.925  17.762  24.066  1.00  0.00           H  
ATOM   4603  HG3 ARG   297      66.179  17.490  24.160  1.00  0.00           H  
ATOM   4604  CD  ARG   297      66.771  18.968  22.718  1.00  0.00           C  
ATOM   4605  HD2 ARG   297      67.539  19.729  22.595  1.00  0.00           H  
ATOM   4606  HD3 ARG   297      66.909  18.232  21.925  1.00  0.00           H  
ATOM   4607  NE  ARG   297      65.425  19.550  22.580  1.00  0.00           N  
ATOM   4608  HE  ARG   297      64.694  18.898  22.305  1.00  0.00           H  
ATOM   4609  CZ  ARG   297      65.041  20.803  22.791  1.00  0.00           C  
ATOM   4610  NH1 ARG   297      63.768  21.082  22.686  1.00  0.00           N1+
ATOM   4611 1HH1 ARG   297      63.140  20.340  22.384  1.00  0.00           H  
ATOM   4612 2HH1 ARG   297      63.434  22.011  22.930  1.00  0.00           H  
ATOM   4613  NH2 ARG   297      65.852  21.790  23.108  1.00  0.00           N  
ATOM   4614 1HH2 ARG   297      66.857  21.643  23.190  1.00  0.00           H  
ATOM   4615 2HH2 ARG   297      65.488  22.731  23.192  1.00  0.00           H  
ATOM   4616  C   ARG   297      67.185  19.542  27.732  1.00  0.00           C  
ATOM   4617  O   ARG   297      68.275  19.761  28.256  1.00  0.00           O  
ATOM   4618  N   ILE   298      66.084  20.181  28.124  1.00  0.00           N  
ATOM   4619  H   ILE   298      65.200  19.887  27.716  1.00  0.00           H  
ATOM   4620  CA  ILE   298      66.020  21.229  29.150  1.00  0.00           C  
ATOM   4621  HA  ILE   298      66.964  21.782  29.167  1.00  0.00           H  
ATOM   4622  CB  ILE   298      64.863  22.190  28.773  1.00  0.00           C  
ATOM   4623  HB  ILE   298      63.932  21.624  28.831  1.00  0.00           H  
ATOM   4624  CG2 ILE   298      64.712  23.342  29.773  1.00  0.00           C  
ATOM   4625 1HG2 ILE   298      63.835  23.925  29.496  1.00  0.00           H  
ATOM   4626 2HG2 ILE   298      64.549  22.962  30.780  1.00  0.00           H  
ATOM   4627 3HG2 ILE   298      65.598  23.977  29.762  1.00  0.00           H  
ATOM   4628  CG1 ILE   298      64.951  22.753  27.329  1.00  0.00           C  
ATOM   4629 2HG1 ILE   298      64.744  21.950  26.621  1.00  0.00           H  
ATOM   4630 3HG1 ILE   298      64.167  23.500  27.193  1.00  0.00           H  
ATOM   4631  CD1 ILE   298      66.294  23.387  26.940  1.00  0.00           C  
ATOM   4632 1HD1 ILE   298      66.541  24.206  27.614  1.00  0.00           H  
ATOM   4633 2HD1 ILE   298      67.089  22.642  26.966  1.00  0.00           H  
ATOM   4634 3HD1 ILE   298      66.226  23.772  25.923  1.00  0.00           H  
ATOM   4635  C   ILE   298      65.771  20.571  30.522  1.00  0.00           C  
ATOM   4636  O   ILE   298      65.015  19.597  30.571  1.00  0.00           O  
ATOM   4637  N   PRO   299      66.339  21.052  31.647  1.00  0.00           N  
ATOM   4638  CD  PRO   299      65.877  20.621  32.962  1.00  0.00           C  
ATOM   4639  HD2 PRO   299      66.128  19.574  33.139  1.00  0.00           H  
ATOM   4640  HD3 PRO   299      64.796  20.759  33.030  1.00  0.00           H  
ATOM   4641  CG  PRO   299      66.573  21.513  33.985  1.00  0.00           C  
ATOM   4642  HG2 PRO   299      67.460  21.003  34.357  1.00  0.00           H  
ATOM   4643  HG3 PRO   299      65.907  21.782  34.806  1.00  0.00           H  
ATOM   4644  CB  PRO   299      66.980  22.735  33.166  1.00  0.00           C  
ATOM   4645  HB2 PRO   299      67.818  23.263  33.621  1.00  0.00           H  
ATOM   4646  HB3 PRO   299      66.125  23.407  33.066  1.00  0.00           H  
ATOM   4647  CA  PRO   299      67.319  22.133  31.796  1.00  0.00           C  
ATOM   4648  HA  PRO   299      67.184  22.897  31.032  1.00  0.00           H  
ATOM   4649  C   PRO   299      68.786  21.654  31.732  1.00  0.00           C  
ATOM   4650  O   PRO   299      69.684  22.420  32.080  1.00  0.00           O  
ATOM   4651  N   ALA   300      69.056  20.404  31.320  1.00  0.00           N  
ATOM   4652  H   ALA   300      68.305  19.807  31.007  1.00  0.00           H  
ATOM   4653  CA  ALA   300      70.419  19.871  31.214  1.00  0.00           C  
ATOM   4654  HA  ALA   300      70.883  19.887  32.199  1.00  0.00           H  
ATOM   4655  CB  ALA   300      70.339  18.417  30.723  1.00  0.00           C  
ATOM   4656  HB1 ALA   300      69.671  17.834  31.354  1.00  0.00           H  
ATOM   4657  HB2 ALA   300      69.967  18.377  29.698  1.00  0.00           H  
ATOM   4658  HB3 ALA   300      71.332  17.966  30.749  1.00  0.00           H  
ATOM   4659  C   ALA   300      71.297  20.722  30.280  1.00  0.00           C  
ATOM   4660  O   ALA   300      72.407  21.108  30.649  1.00  0.00           O  
ATOM   4661  N   GLU   301      70.767  21.034  29.099  1.00  0.00           N  
ATOM   4662  H   GLU   301      69.831  20.694  28.905  1.00  0.00           H  
ATOM   4663  CA  GLU   301      71.367  21.885  28.076  1.00  0.00           C  
ATOM   4664  HA  GLU   301      72.387  22.132  28.368  1.00  0.00           H  
ATOM   4665  CB  GLU   301      71.411  21.096  26.754  1.00  0.00           C  
ATOM   4666  HB2 GLU   301      70.414  20.713  26.529  1.00  0.00           H  
ATOM   4667  HB3 GLU   301      71.711  21.752  25.938  1.00  0.00           H  
ATOM   4668  CG  GLU   301      72.413  19.932  26.841  1.00  0.00           C  
ATOM   4669  HG2 GLU   301      73.407  20.332  27.039  1.00  0.00           H  
ATOM   4670  HG3 GLU   301      72.140  19.267  27.662  1.00  0.00           H  
ATOM   4671  CD  GLU   301      72.444  19.107  25.559  1.00  0.00           C  
ATOM   4672  OE1 GLU   301      73.535  18.940  24.964  1.00  0.00           O  
ATOM   4673  OE2 GLU   301      71.382  18.591  25.148  1.00  0.00           O1-
ATOM   4674  C   GLU   301      70.562  23.197  27.937  1.00  0.00           C  
ATOM   4675  O   GLU   301      69.384  23.229  28.316  1.00  0.00           O  
ATOM   4676  N   PRO   302      71.179  24.282  27.421  1.00  0.00           N  
ATOM   4677  CD  PRO   302      72.575  24.361  27.011  1.00  0.00           C  
ATOM   4678  HD2 PRO   302      72.840  23.576  26.306  1.00  0.00           H  
ATOM   4679  HD3 PRO   302      73.209  24.300  27.895  1.00  0.00           H  
ATOM   4680  CG  PRO   302      72.750  25.724  26.348  1.00  0.00           C  
ATOM   4681  HG2 PRO   302      72.523  25.647  25.284  1.00  0.00           H  
ATOM   4682  HG3 PRO   302      73.756  26.120  26.502  1.00  0.00           H  
ATOM   4683  CB  PRO   302      71.694  26.577  27.040  1.00  0.00           C  
ATOM   4684  HB2 PRO   302      71.400  27.421  26.418  1.00  0.00           H  
ATOM   4685  HB3 PRO   302      72.079  26.927  27.996  1.00  0.00           H  
ATOM   4686  CA  PRO   302      70.547  25.593  27.294  1.00  0.00           C  
ATOM   4687  HA  PRO   302      70.062  25.855  28.236  1.00  0.00           H  
ATOM   4688  C   PRO   302      69.492  25.628  26.182  1.00  0.00           C  
ATOM   4689  O   PRO   302      69.393  24.726  25.351  1.00  0.00           O  
ATOM   4690  N   CYS   303      68.693  26.696  26.162  1.00  0.00           N  
ATOM   4691  H   CYS   303      68.887  27.448  26.815  1.00  0.00           H  
ATOM   4692  CA  CYS   303      67.531  26.841  25.279  1.00  0.00           C  
ATOM   4693  HA  CYS   303      66.999  25.889  25.238  1.00  0.00           H  
ATOM   4694  CB  CYS   303      66.614  27.905  25.896  1.00  0.00           C  
ATOM   4695  HB2 CYS   303      67.161  28.845  26.011  1.00  0.00           H  
ATOM   4696  HB3 CYS   303      65.746  28.084  25.257  1.00  0.00           H  
ATOM   4697  SG  CYS   303      66.068  27.303  27.513  1.00  0.00           S  
ATOM   4698  HG  CYS   303      67.212  26.692  27.853  1.00  0.00           H  
ATOM   4699  C   CYS   303      67.922  27.218  23.845  1.00  0.00           C  
ATOM   4700  O   CYS   303      68.746  28.113  23.654  1.00  0.00           O  
ATOM   4701  N   LYS   304      67.283  26.611  22.838  1.00  0.00           N  
ATOM   4702  H   LYS   304      66.624  25.867  23.046  1.00  0.00           H  
ATOM   4703  CA  LYS   304      67.451  27.013  21.433  1.00  0.00           C  
ATOM   4704  HA  LYS   304      68.440  27.463  21.303  1.00  0.00           H  
ATOM   4705  CB  LYS   304      67.366  25.790  20.500  1.00  0.00           C  
ATOM   4706  HB2 LYS   304      66.348  25.400  20.497  1.00  0.00           H  
ATOM   4707  HB3 LYS   304      67.602  26.130  19.491  1.00  0.00           H  
ATOM   4708  CG  LYS   304      68.326  24.650  20.862  1.00  0.00           C  
ATOM   4709  HG2 LYS   304      69.325  25.058  21.017  1.00  0.00           H  
ATOM   4710  HG3 LYS   304      67.991  24.169  21.782  1.00  0.00           H  
ATOM   4711  CD  LYS   304      68.376  23.613  19.732  1.00  0.00           C  
ATOM   4712  HD2 LYS   304      67.368  23.243  19.531  1.00  0.00           H  
ATOM   4713  HD3 LYS   304      68.765  24.092  18.831  1.00  0.00           H  
ATOM   4714  CE  LYS   304      69.278  22.434  20.108  1.00  0.00           C  
ATOM   4715  HE2 LYS   304      70.246  22.817  20.444  1.00  0.00           H  
ATOM   4716  HE3 LYS   304      68.818  21.887  20.933  1.00  0.00           H  
ATOM   4717  NZ  LYS   304      69.476  21.526  18.956  1.00  0.00           N1+
ATOM   4718  HZ1 LYS   304      69.998  20.697  19.225  1.00  0.00           H  
ATOM   4719  HZ2 LYS   304      68.583  21.205  18.591  1.00  0.00           H  
ATOM   4720  HZ3 LYS   304      70.002  21.998  18.224  1.00  0.00           H  
ATOM   4721  C   LYS   304      66.416  28.070  21.013  1.00  0.00           C  
ATOM   4722  O   LYS   304      66.789  29.104  20.456  1.00  0.00           O  
ATOM   4723  N   GLY   305      65.125  27.799  21.265  1.00  0.00           N  
ATOM   4724  H   GLY   305      64.926  26.940  21.762  1.00  0.00           H  
ATOM   4725  CA  GLY   305      63.976  28.627  20.863  1.00  0.00           C  
ATOM   4726  HA2 GLY   305      64.306  29.514  20.320  1.00  0.00           H  
ATOM   4727  HA3 GLY   305      63.343  28.041  20.197  1.00  0.00           H  
ATOM   4728  C   GLY   305      63.091  29.076  22.031  1.00  0.00           C  
ATOM   4729  O   GLY   305      63.408  28.854  23.200  1.00  0.00           O  
ATOM   4730  N   LEU   306      61.978  29.744  21.712  1.00  0.00           N  
ATOM   4731  H   LEU   306      61.786  29.915  20.729  1.00  0.00           H  
ATOM   4732  CA  LEU   306      61.079  30.350  22.702  1.00  0.00           C  
ATOM   4733  HA  LEU   306      61.689  30.903  23.416  1.00  0.00           H  
ATOM   4734  CB  LEU   306      60.157  31.339  21.961  1.00  0.00           C  
ATOM   4735  HB2 LEU   306      60.777  32.026  21.381  1.00  0.00           H  
ATOM   4736  HB3 LEU   306      59.544  30.775  21.256  1.00  0.00           H  
ATOM   4737  CG  LEU   306      59.226  32.172  22.867  1.00  0.00           C  
ATOM   4738  HG  LEU   306      58.588  31.501  23.443  1.00  0.00           H  
ATOM   4739  CD1 LEU   306      60.007  33.067  23.843  1.00  0.00           C  
ATOM   4740 1HD1 LEU   306      60.692  33.715  23.295  1.00  0.00           H  
ATOM   4741 2HD1 LEU   306      59.311  33.684  24.413  1.00  0.00           H  
ATOM   4742 3HD1 LEU   306      60.571  32.456  24.546  1.00  0.00           H  
ATOM   4743  CD2 LEU   306      58.317  33.048  21.992  1.00  0.00           C  
ATOM   4744 1HD2 LEU   306      57.633  33.617  22.623  1.00  0.00           H  
ATOM   4745 2HD2 LEU   306      58.917  33.739  21.400  1.00  0.00           H  
ATOM   4746 3HD2 LEU   306      57.732  32.421  21.320  1.00  0.00           H  
ATOM   4747  C   LEU   306      60.293  29.311  23.519  1.00  0.00           C  
ATOM   4748  O   LEU   306      60.082  29.511  24.715  1.00  0.00           O  
ATOM   4749  N   LYS   307      59.894  28.186  22.913  1.00  0.00           N  
ATOM   4750  H   LYS   307      60.141  28.043  21.944  1.00  0.00           H  
ATOM   4751  CA  LYS   307      59.211  27.100  23.634  1.00  0.00           C  
ATOM   4752  HA  LYS   307      58.398  27.527  24.224  1.00  0.00           H  
ATOM   4753  CB  LYS   307      58.603  26.097  22.637  1.00  0.00           C  
ATOM   4754  HB2 LYS   307      59.380  25.741  21.968  1.00  0.00           H  
ATOM   4755  HB3 LYS   307      58.230  25.238  23.194  1.00  0.00           H  
ATOM   4756  CG  LYS   307      57.447  26.676  21.805  1.00  0.00           C  
ATOM   4757  HG2 LYS   307      56.607  26.902  22.463  1.00  0.00           H  
ATOM   4758  HG3 LYS   307      57.773  27.593  21.316  1.00  0.00           H  
ATOM   4759  CD  LYS   307      57.008  25.671  20.732  1.00  0.00           C  
ATOM   4760  HD2 LYS   307      57.846  25.488  20.058  1.00  0.00           H  
ATOM   4761  HD3 LYS   307      56.737  24.730  21.209  1.00  0.00           H  
ATOM   4762  CE  LYS   307      55.810  26.180  19.922  1.00  0.00           C  
ATOM   4763  HE2 LYS   307      54.966  26.344  20.597  1.00  0.00           H  
ATOM   4764  HE3 LYS   307      56.069  27.131  19.451  1.00  0.00           H  
ATOM   4765  NZ  LYS   307      55.416  25.200  18.883  1.00  0.00           N1+
ATOM   4766  HZ1 LYS   307      56.153  25.090  18.190  1.00  0.00           H  
ATOM   4767  HZ2 LYS   307      55.270  24.283  19.299  1.00  0.00           H  
ATOM   4768  HZ3 LYS   307      54.566  25.497  18.405  1.00  0.00           H  
ATOM   4769  C   LYS   307      60.145  26.407  24.644  1.00  0.00           C  
ATOM   4770  O   LYS   307      59.700  26.084  25.746  1.00  0.00           O  
ATOM   4771  N   ASP   308      61.437  26.254  24.314  1.00  0.00           N  
ATOM   4772  H   ASP   308      61.715  26.500  23.370  1.00  0.00           H  
ATOM   4773  CA  ASP   308      62.466  25.826  25.277  1.00  0.00           C  
ATOM   4774  HA  ASP   308      62.197  24.844  25.671  1.00  0.00           H  
ATOM   4775  CB  ASP   308      63.860  25.723  24.619  1.00  0.00           C  
ATOM   4776  HB2 ASP   308      64.124  26.678  24.170  1.00  0.00           H  
ATOM   4777  HB3 ASP   308      64.585  25.527  25.409  1.00  0.00           H  
ATOM   4778  CG  ASP   308      64.032  24.628  23.567  1.00  0.00           C  
ATOM   4779  OD1 ASP   308      63.230  23.674  23.521  1.00  0.00           O  
ATOM   4780  OD2 ASP   308      65.010  24.696  22.785  1.00  0.00           O1-
ATOM   4781  C   ASP   308      62.533  26.804  26.463  1.00  0.00           C  
ATOM   4782  O   ASP   308      62.360  26.398  27.612  1.00  0.00           O  
ATOM   4783  N   ALA   309      62.730  28.100  26.181  1.00  0.00           N  
ATOM   4784  H   ALA   309      62.845  28.355  25.206  1.00  0.00           H  
ATOM   4785  CA  ALA   309      62.932  29.145  27.189  1.00  0.00           C  
ATOM   4786  HA  ALA   309      63.816  28.894  27.776  1.00  0.00           H  
ATOM   4787  CB  ALA   309      63.202  30.465  26.453  1.00  0.00           C  
ATOM   4788  HB1 ALA   309      63.402  31.256  27.177  1.00  0.00           H  
ATOM   4789  HB2 ALA   309      64.071  30.357  25.802  1.00  0.00           H  
ATOM   4790  HB3 ALA   309      62.336  30.747  25.852  1.00  0.00           H  
ATOM   4791  C   ALA   309      61.769  29.271  28.189  1.00  0.00           C  
ATOM   4792  O   ALA   309      62.003  29.387  29.394  1.00  0.00           O  
ATOM   4793  N   MET   310      60.520  29.204  27.711  1.00  0.00           N  
ATOM   4794  H   MET   310      60.403  29.134  26.704  1.00  0.00           H  
ATOM   4795  CA  MET   310      59.322  29.309  28.560  1.00  0.00           C  
ATOM   4796  HA  MET   310      59.433  30.179  29.207  1.00  0.00           H  
ATOM   4797  CB  MET   310      58.074  29.515  27.687  1.00  0.00           C  
ATOM   4798  HB2 MET   310      58.046  28.747  26.912  1.00  0.00           H  
ATOM   4799  HB3 MET   310      57.180  29.409  28.302  1.00  0.00           H  
ATOM   4800  CG  MET   310      58.057  30.904  27.030  1.00  0.00           C  
ATOM   4801  HG2 MET   310      58.960  31.016  26.429  1.00  0.00           H  
ATOM   4802  HG3 MET   310      57.211  30.961  26.348  1.00  0.00           H  
ATOM   4803  SD  MET   310      57.963  32.317  28.162  1.00  0.00           S  
ATOM   4804  CE  MET   310      56.255  32.182  28.752  1.00  0.00           C  
ATOM   4805  HE1 MET   310      55.561  32.217  27.913  1.00  0.00           H  
ATOM   4806  HE2 MET   310      56.116  31.253  29.303  1.00  0.00           H  
ATOM   4807  HE3 MET   310      56.031  33.020  29.416  1.00  0.00           H  
ATOM   4808  C   MET   310      59.133  28.112  29.504  1.00  0.00           C  
ATOM   4809  O   MET   310      58.592  28.288  30.594  1.00  0.00           O  
ATOM   4810  N   GLN   311      59.595  26.913  29.135  1.00  0.00           N  
ATOM   4811  H   GLN   311      60.036  26.817  28.228  1.00  0.00           H  
ATOM   4812  CA  GLN   311      59.564  25.748  30.028  1.00  0.00           C  
ATOM   4813  HA  GLN   311      58.698  25.829  30.690  1.00  0.00           H  
ATOM   4814  CB  GLN   311      59.386  24.478  29.176  1.00  0.00           C  
ATOM   4815  HB2 GLN   311      58.461  24.566  28.604  1.00  0.00           H  
ATOM   4816  HB3 GLN   311      60.214  24.412  28.468  1.00  0.00           H  
ATOM   4817  CG  GLN   311      59.336  23.169  29.988  1.00  0.00           C  
ATOM   4818  HG2 GLN   311      59.169  22.337  29.304  1.00  0.00           H  
ATOM   4819  HG3 GLN   311      60.309  23.016  30.449  1.00  0.00           H  
ATOM   4820  CD  GLN   311      58.252  23.115  31.073  1.00  0.00           C  
ATOM   4821  OE1 GLN   311      57.149  23.631  30.940  1.00  0.00           O  
ATOM   4822  NE2 GLN   311      58.518  22.478  32.192  1.00  0.00           N  
ATOM   4823 1HE2 GLN   311      57.777  22.406  32.877  1.00  0.00           H  
ATOM   4824 2HE2 GLN   311      59.416  22.046  32.344  1.00  0.00           H  
ATOM   4825  C   GLN   311      60.807  25.692  30.934  1.00  0.00           C  
ATOM   4826  O   GLN   311      60.691  25.293  32.091  1.00  0.00           O  
ATOM   4827  N   ALA   312      61.980  26.131  30.462  1.00  0.00           N  
ATOM   4828  H   ALA   312      62.038  26.415  29.487  1.00  0.00           H  
ATOM   4829  CA  ALA   312      63.216  26.188  31.249  1.00  0.00           C  
ATOM   4830  HA  ALA   312      63.465  25.186  31.599  1.00  0.00           H  
ATOM   4831  CB  ALA   312      64.336  26.702  30.338  1.00  0.00           C  
ATOM   4832  HB1 ALA   312      65.291  26.662  30.863  1.00  0.00           H  
ATOM   4833  HB2 ALA   312      64.398  26.093  29.439  1.00  0.00           H  
ATOM   4834  HB3 ALA   312      64.136  27.730  30.035  1.00  0.00           H  
ATOM   4835  C   ALA   312      63.086  27.087  32.482  1.00  0.00           C  
ATOM   4836  O   ALA   312      63.453  26.699  33.597  1.00  0.00           O  
ATOM   4837  N   LYS   313      62.526  28.287  32.303  1.00  0.00           N  
ATOM   4838  H   LYS   313      62.267  28.571  31.362  1.00  0.00           H  
ATOM   4839  CA  LYS   313      62.291  29.204  33.415  1.00  0.00           C  
ATOM   4840  HA  LYS   313      63.222  29.286  33.977  1.00  0.00           H  
ATOM   4841  CB  LYS   313      61.968  30.606  32.875  1.00  0.00           C  
ATOM   4842  HB2 LYS   313      62.058  31.314  33.700  1.00  0.00           H  
ATOM   4843  HB3 LYS   313      62.707  30.877  32.119  1.00  0.00           H  
ATOM   4844  CG  LYS   313      60.561  30.737  32.276  1.00  0.00           C  
ATOM   4845  HG2 LYS   313      60.413  29.998  31.491  1.00  0.00           H  
ATOM   4846  HG3 LYS   313      59.828  30.568  33.066  1.00  0.00           H  
ATOM   4847  CD  LYS   313      60.361  32.141  31.699  1.00  0.00           C  
ATOM   4848  HD2 LYS   313      60.837  32.858  32.366  1.00  0.00           H  
ATOM   4849  HD3 LYS   313      60.828  32.214  30.715  1.00  0.00           H  
ATOM   4850  CE  LYS   313      58.866  32.452  31.609  1.00  0.00           C  
ATOM   4851  HE2 LYS   313      58.426  31.971  30.733  1.00  0.00           H  
ATOM   4852  HE3 LYS   313      58.374  32.042  32.496  1.00  0.00           H  
ATOM   4853  NZ  LYS   313      58.601  33.907  31.598  1.00  0.00           N1+
ATOM   4854  HZ1 LYS   313      58.795  34.361  30.718  1.00  0.00           H  
ATOM   4855  HZ2 LYS   313      57.617  34.070  31.822  1.00  0.00           H  
ATOM   4856  HZ3 LYS   313      59.132  34.380  32.325  1.00  0.00           H  
ATOM   4857  C   LYS   313      61.243  28.664  34.406  1.00  0.00           C  
ATOM   4858  O   LYS   313      61.360  28.928  35.600  1.00  0.00           O  
ATOM   4859  N   PHE   314      60.280  27.848  33.956  1.00  0.00           N  
ATOM   4860  H   PHE   314      60.250  27.626  32.970  1.00  0.00           H  
ATOM   4861  CA  PHE   314      59.290  27.232  34.840  1.00  0.00           C  
ATOM   4862  HA  PHE   314      58.993  27.979  35.577  1.00  0.00           H  
ATOM   4863  CB  PHE   314      58.034  26.862  34.044  1.00  0.00           C  
ATOM   4864  HB2 PHE   314      57.736  27.716  33.432  1.00  0.00           H  
ATOM   4865  HB3 PHE   314      58.260  26.034  33.369  1.00  0.00           H  
ATOM   4866  CG  PHE   314      56.864  26.496  34.939  1.00  0.00           C  
ATOM   4867  CD1 PHE   314      56.268  27.474  35.760  1.00  0.00           C  
ATOM   4868  HD1 PHE   314      56.633  28.492  35.746  1.00  0.00           H  
ATOM   4869  CE1 PHE   314      55.204  27.131  36.613  1.00  0.00           C  
ATOM   4870  HE1 PHE   314      54.761  27.881  37.253  1.00  0.00           H  
ATOM   4871  CZ  PHE   314      54.720  25.811  36.637  1.00  0.00           C  
ATOM   4872  HZ  PHE   314      53.905  25.545  37.296  1.00  0.00           H  
ATOM   4873  CE2 PHE   314      55.299  24.840  35.802  1.00  0.00           C  
ATOM   4874  HE2 PHE   314      54.927  23.827  35.811  1.00  0.00           H  
ATOM   4875  CD2 PHE   314      56.378  25.177  34.966  1.00  0.00           C  
ATOM   4876  HD2 PHE   314      56.829  24.424  34.339  1.00  0.00           H  
ATOM   4877  C   PHE   314      59.866  26.041  35.626  1.00  0.00           C  
ATOM   4878  O   PHE   314      59.647  25.960  36.832  1.00  0.00           O  
ATOM   4879  N   PHE   315      60.691  25.183  35.003  1.00  0.00           N  
ATOM   4880  H   PHE   315      60.803  25.256  33.996  1.00  0.00           H  
ATOM   4881  CA  PHE   315      61.490  24.181  35.727  1.00  0.00           C  
ATOM   4882  HA  PHE   315      60.817  23.494  36.240  1.00  0.00           H  
ATOM   4883  CB  PHE   315      62.386  23.393  34.750  1.00  0.00           C  
ATOM   4884  HB2 PHE   315      62.825  24.086  34.031  1.00  0.00           H  
ATOM   4885  HB3 PHE   315      63.214  22.967  35.319  1.00  0.00           H  
ATOM   4886  CG  PHE   315      61.748  22.229  34.009  1.00  0.00           C  
ATOM   4887  CD1 PHE   315      61.068  21.220  34.720  1.00  0.00           C  
ATOM   4888  HD1 PHE   315      60.939  21.296  35.790  1.00  0.00           H  
ATOM   4889  CE1 PHE   315      60.578  20.085  34.049  1.00  0.00           C  
ATOM   4890  HE1 PHE   315      60.066  19.311  34.605  1.00  0.00           H  
ATOM   4891  CZ  PHE   315      60.783  19.942  32.667  1.00  0.00           C  
ATOM   4892  HZ  PHE   315      60.428  19.058  32.157  1.00  0.00           H  
ATOM   4893  CE2 PHE   315      61.466  20.942  31.953  1.00  0.00           C  
ATOM   4894  HE2 PHE   315      61.638  20.823  30.891  1.00  0.00           H  
ATOM   4895  CD2 PHE   315      61.941  22.085  32.621  1.00  0.00           C  
ATOM   4896  HD2 PHE   315      62.476  22.844  32.068  1.00  0.00           H  
ATOM   4897  C   PHE   315      62.363  24.838  36.810  1.00  0.00           C  
ATOM   4898  O   PHE   315      62.409  24.352  37.939  1.00  0.00           O  
ATOM   4899  N   THR   316      63.012  25.962  36.475  1.00  0.00           N  
ATOM   4900  H   THR   316      62.942  26.267  35.512  1.00  0.00           H  
ATOM   4901  CA  THR   316      63.836  26.757  37.402  1.00  0.00           C  
ATOM   4902  HA  THR   316      64.608  26.113  37.825  1.00  0.00           H  
ATOM   4903  CB  THR   316      64.533  27.903  36.655  1.00  0.00           C  
ATOM   4904  HB  THR   316      63.792  28.603  36.274  1.00  0.00           H  
ATOM   4905  CG2 THR   316      65.525  28.656  37.542  1.00  0.00           C  
ATOM   4906 1HG2 THR   316      66.255  27.963  37.962  1.00  0.00           H  
ATOM   4907 2HG2 THR   316      66.052  29.404  36.950  1.00  0.00           H  
ATOM   4908 3HG2 THR   316      64.999  29.163  38.351  1.00  0.00           H  
ATOM   4909  OG1 THR   316      65.264  27.380  35.572  1.00  0.00           O  
ATOM   4910  HG1 THR   316      64.655  27.093  34.873  1.00  0.00           H  
ATOM   4911  C   THR   316      62.993  27.271  38.569  1.00  0.00           C  
ATOM   4912  O   THR   316      63.350  27.033  39.722  1.00  0.00           O  
ATOM   4913  N   PHE   317      61.868  27.930  38.277  1.00  0.00           N  
ATOM   4914  H   PHE   317      61.668  28.108  37.300  1.00  0.00           H  
ATOM   4915  CA  PHE   317      60.881  28.420  39.243  1.00  0.00           C  
ATOM   4916  HA  PHE   317      61.342  29.227  39.807  1.00  0.00           H  
ATOM   4917  CB  PHE   317      59.674  29.004  38.491  1.00  0.00           C  
ATOM   4918  HB2 PHE   317      60.008  29.860  37.903  1.00  0.00           H  
ATOM   4919  HB3 PHE   317      59.290  28.264  37.794  1.00  0.00           H  
ATOM   4920  CG  PHE   317      58.526  29.441  39.382  1.00  0.00           C  
ATOM   4921  CD1 PHE   317      58.523  30.729  39.947  1.00  0.00           C  
ATOM   4922  HD1 PHE   317      59.335  31.408  39.745  1.00  0.00           H  
ATOM   4923  CE1 PHE   317      57.466  31.135  40.780  1.00  0.00           C  
ATOM   4924  HE1 PHE   317      57.467  32.127  41.209  1.00  0.00           H  
ATOM   4925  CZ  PHE   317      56.411  30.249  41.060  1.00  0.00           C  
ATOM   4926  HZ  PHE   317      55.602  30.560  41.707  1.00  0.00           H  
ATOM   4927  CE2 PHE   317      56.410  28.960  40.498  1.00  0.00           C  
ATOM   4928  HE2 PHE   317      55.602  28.277  40.720  1.00  0.00           H  
ATOM   4929  CD2 PHE   317      57.462  28.558  39.655  1.00  0.00           C  
ATOM   4930  HD2 PHE   317      57.448  27.567  39.226  1.00  0.00           H  
ATOM   4931  C   PHE   317      60.464  27.345  40.255  1.00  0.00           C  
ATOM   4932  O   PHE   317      60.561  27.575  41.461  1.00  0.00           O  
ATOM   4933  N   LEU   318      60.042  26.166  39.773  1.00  0.00           N  
ATOM   4934  H   LEU   318      60.024  26.055  38.764  1.00  0.00           H  
ATOM   4935  CA  LEU   318      59.581  25.040  40.597  1.00  0.00           C  
ATOM   4936  HA  LEU   318      58.715  25.363  41.175  1.00  0.00           H  
ATOM   4937  CB  LEU   318      59.181  23.862  39.683  1.00  0.00           C
[truncated: 757,063 more chars]
