# Supplementary material for: Unravelling the Enantioselective Mechanism of Benzylsuccinate Synthase: Insights into Anaerobic Hydrocarbon Degradation through Multiscale Modeling and Microkinetics
Source: Biochemistry. 2026 Mar 3;65(6):748–63. doi: 10.1021/acs.biochem.5c00699 (PMC13298812; doi:10.1021/acs.biochem.5c00699)
Supplement: Supplementary file 3 [file bi5c00699_si_003.zip › pdb_proS/TS4/TS4a_alpha_proS.pdb]

REMARK   Accelrys Discovery Studio PDB file
REMARK   Created:  2024-10-11T14:03:33Z
CRYST1  112.573   82.798   91.931  90.00  90.00  90.00 P1         
ATOM      1  N   VAL     6      31.023  71.933  40.080  1.00  0.00           N1+
ATOM      2  H1  VAL     6      30.883  72.412  40.977  1.00  0.00           H  
ATOM      3  H2  VAL     6      31.869  71.383  40.235  1.00  0.00           H  
ATOM      4  H3  VAL     6      30.251  71.265  40.024  1.00  0.00           H  
ATOM      5  CA  VAL     6      31.113  72.849  38.877  1.00  0.00           C  
ATOM      6  HA  VAL     6      30.114  73.260  38.734  1.00  0.00           H  
ATOM      7  CB  VAL     6      32.035  74.062  39.138  1.00  0.00           C  
ATOM      8  HB  VAL     6      32.945  73.720  39.632  1.00  0.00           H  
ATOM      9  CG1 VAL     6      32.437  74.850  37.880  1.00  0.00           C  
ATOM     10 1HG1 VAL     6      31.549  75.176  37.338  1.00  0.00           H  
ATOM     11 2HG1 VAL     6      33.018  75.728  38.166  1.00  0.00           H  
ATOM     12 3HG1 VAL     6      33.063  74.243  37.226  1.00  0.00           H  
ATOM     13  CG2 VAL     6      31.280  75.021  40.068  1.00  0.00           C  
ATOM     14 1HG2 VAL     6      31.117  74.563  41.042  1.00  0.00           H  
ATOM     15 2HG2 VAL     6      31.859  75.933  40.206  1.00  0.00           H  
ATOM     16 3HG2 VAL     6      30.318  75.290  39.630  1.00  0.00           H  
ATOM     17  C   VAL     6      31.466  72.169  37.526  1.00  0.00           C  
ATOM     18  O   VAL     6      30.854  72.498  36.512  1.00  0.00           O  
ATOM     19  N   SER     7      32.437  71.257  37.497  1.00  0.00           N  
ATOM     20  H   SER     7      32.932  71.048  38.354  1.00  0.00           H  
ATOM     21  CA  SER     7      32.907  70.572  36.275  1.00  0.00           C  
ATOM     22  HA  SER     7      33.416  71.299  35.643  1.00  0.00           H  
ATOM     23  CB  SER     7      33.928  69.495  36.658  1.00  0.00           C  
ATOM     24  HB2 SER     7      33.411  68.679  37.167  1.00  0.00           H  
ATOM     25  HB3 SER     7      34.399  69.098  35.758  1.00  0.00           H  
ATOM     26  OG  SER     7      34.919  70.024  37.522  1.00  0.00           O  
ATOM     27  HG  SER     7      34.979  69.420  38.297  1.00  0.00           H  
ATOM     28  C   SER     7      31.803  69.900  35.432  1.00  0.00           C  
ATOM     29  O   SER     7      30.834  69.364  35.981  1.00  0.00           O  
ATOM     30  N   ALA     8      31.993  69.882  34.107  1.00  0.00           N  
ATOM     31  H   ALA     8      32.795  70.381  33.736  1.00  0.00           H  
ATOM     32  CA  ALA     8      31.120  69.249  33.114  1.00  0.00           C  
ATOM     33  HA  ALA     8      30.522  68.481  33.605  1.00  0.00           H  
ATOM     34  CB  ALA     8      30.186  70.337  32.564  1.00  0.00           C  
ATOM     35  HB1 ALA     8      29.458  69.900  31.882  1.00  0.00           H  
ATOM     36  HB2 ALA     8      29.653  70.821  33.383  1.00  0.00           H  
ATOM     37  HB3 ALA     8      30.768  71.081  32.020  1.00  0.00           H  
ATOM     38  C   ALA     8      31.918  68.569  31.975  1.00  0.00           C  
ATOM     39  O   ALA     8      33.136  68.728  31.879  1.00  0.00           O  
ATOM     40  N   LYS     9      31.233  67.840  31.081  1.00  0.00           N  
ATOM     41  H   LYS     9      30.241  67.716  31.237  1.00  0.00           H  
ATOM     42  CA  LYS     9      31.849  67.142  29.932  1.00  0.00           C  
ATOM     43  HA  LYS     9      32.614  66.467  30.322  1.00  0.00           H  
ATOM     44  CB  LYS     9      30.764  66.284  29.243  1.00  0.00           C  
ATOM     45  HB2 LYS     9      30.380  65.570  29.975  1.00  0.00           H  
ATOM     46  HB3 LYS     9      29.938  66.925  28.935  1.00  0.00           H  
ATOM     47  CG  LYS     9      31.259  65.503  28.010  1.00  0.00           C  
ATOM     48  HG2 LYS     9      31.575  66.210  27.244  1.00  0.00           H  
ATOM     49  HG3 LYS     9      32.110  64.880  28.291  1.00  0.00           H  
ATOM     50  CD  LYS     9      30.144  64.610  27.436  1.00  0.00           C  
ATOM     51  HD2 LYS     9      29.859  63.883  28.199  1.00  0.00           H  
ATOM     52  HD3 LYS     9      29.268  65.222  27.210  1.00  0.00           H  
ATOM     53  CE  LYS     9      30.566  63.840  26.172  1.00  0.00           C  
ATOM     54  HE2 LYS     9      31.486  63.288  26.382  1.00  0.00           H  
ATOM     55  HE3 LYS     9      29.782  63.112  25.935  1.00  0.00           H  
ATOM     56  NZ  LYS     9      30.762  64.734  25.004  1.00  0.00           N1+
ATOM     57  HZ1 LYS     9      30.930  64.227  24.141  1.00  0.00           H  
ATOM     58  HZ2 LYS     9      29.948  65.318  24.832  1.00  0.00           H  
ATOM     59  HZ3 LYS     9      31.544  65.367  25.146  1.00  0.00           H  
ATOM     60  C   LYS     9      32.580  68.090  28.952  1.00  0.00           C  
ATOM     61  O   LYS     9      33.590  67.692  28.372  1.00  0.00           O  
ATOM     62  N   VAL    10      32.102  69.324  28.780  1.00  0.00           N  
ATOM     63  H   VAL    10      31.188  69.522  29.188  1.00  0.00           H  
ATOM     64  CA  VAL    10      32.827  70.434  28.135  1.00  0.00           C  
ATOM     65  HA  VAL    10      33.565  70.014  27.450  1.00  0.00           H  
ATOM     66  CB  VAL    10      31.881  71.334  27.303  1.00  0.00           C  
ATOM     67  HB  VAL    10      31.058  71.665  27.938  1.00  0.00           H  
ATOM     68  CG1 VAL    10      32.587  72.580  26.732  1.00  0.00           C  
ATOM     69 1HG1 VAL    10      31.901  73.137  26.093  1.00  0.00           H  
ATOM     70 2HG1 VAL    10      32.904  73.241  27.539  1.00  0.00           H  
ATOM     71 3HG1 VAL    10      33.459  72.283  26.146  1.00  0.00           H  
ATOM     72  CG2 VAL    10      31.298  70.537  26.121  1.00  0.00           C  
ATOM     73 1HG2 VAL    10      32.102  70.217  25.456  1.00  0.00           H  
ATOM     74 2HG2 VAL    10      30.763  69.657  26.478  1.00  0.00           H  
ATOM     75 3HG2 VAL    10      30.599  71.160  25.561  1.00  0.00           H  
ATOM     76  C   VAL    10      33.566  71.254  29.201  1.00  0.00           C  
ATOM     77  O   VAL    10      32.991  71.613  30.229  1.00  0.00           O  
ATOM     78  N   LEU    11      34.836  71.559  28.925  1.00  0.00           N  
ATOM     79  H   LEU    11      35.210  71.221  28.042  1.00  0.00           H  
ATOM     80  CA  LEU    11      35.757  72.339  29.757  1.00  0.00           C  
ATOM     81  HA  LEU    11      35.230  72.699  30.643  1.00  0.00           H  
ATOM     82  CB  LEU    11      36.891  71.375  30.182  1.00  0.00           C  
ATOM     83  HB2 LEU    11      36.438  70.554  30.742  1.00  0.00           H  
ATOM     84  HB3 LEU    11      37.324  70.945  29.277  1.00  0.00           H  
ATOM     85  CG  LEU    11      38.045  71.955  31.028  1.00  0.00           C  
ATOM     86  HG  LEU    11      38.554  72.730  30.455  1.00  0.00           H  
ATOM     87  CD1 LEU    11      37.560  72.559  32.350  1.00  0.00           C  
ATOM     88 1HD1 LEU    11      38.410  72.956  32.906  1.00  0.00           H  
ATOM     89 2HD1 LEU    11      36.866  73.371  32.153  1.00  0.00           H  
ATOM     90 3HD1 LEU    11      37.063  71.800  32.954  1.00  0.00           H  
ATOM     91  CD2 LEU    11      39.071  70.856  31.339  1.00  0.00           C  
ATOM     92 1HD2 LEU    11      38.611  70.074  31.943  1.00  0.00           H  
ATOM     93 2HD2 LEU    11      39.445  70.422  30.411  1.00  0.00           H  
ATOM     94 3HD2 LEU    11      39.909  71.283  31.891  1.00  0.00           H  
ATOM     95  C   LEU    11      36.275  73.560  28.972  1.00  0.00           C  
ATOM     96  O   LEU    11      36.294  73.557  27.740  1.00  0.00           O  
ATOM     97  N   GLU    12      36.739  74.593  29.678  1.00  0.00           N  
ATOM     98  H   GLU    12      36.665  74.554  30.684  1.00  0.00           H  
ATOM     99  CA  GLU    12      37.461  75.739  29.114  1.00  0.00           C  
ATOM    100  HA  GLU    12      37.677  75.534  28.068  1.00  0.00           H  
ATOM    101  CB  GLU    12      36.574  76.998  29.154  1.00  0.00           C  
ATOM    102  HB2 GLU    12      37.010  77.758  28.503  1.00  0.00           H  
ATOM    103  HB3 GLU    12      35.594  76.739  28.751  1.00  0.00           H  
ATOM    104  CG  GLU    12      36.401  77.600  30.555  1.00  0.00           C  
ATOM    105  HG2 GLU    12      36.327  76.806  31.296  1.00  0.00           H  
ATOM    106  HG3 GLU    12      37.278  78.199  30.794  1.00  0.00           H  
ATOM    107  CD  GLU    12      35.152  78.468  30.646  1.00  0.00           C  
ATOM    108  OE1 GLU    12      34.113  77.971  31.144  1.00  0.00           O  
ATOM    109  OE2 GLU    12      35.195  79.647  30.218  1.00  0.00           O  
ATOM    110  C   GLU    12      38.812  75.940  29.819  1.00  0.00           C  
ATOM    111  O   GLU    12      38.918  75.768  31.036  1.00  0.00           O  
ATOM    112  N   TYR    13      39.841  76.297  29.044  1.00  0.00           N  
ATOM    113  H   TYR    13      39.675  76.384  28.047  1.00  0.00           H  
ATOM    114  CA  TYR    13      41.237  76.408  29.485  1.00  0.00           C  
ATOM    115  HA  TYR    13      41.259  76.854  30.481  1.00  0.00           H  
ATOM    116  CB  TYR    13      41.840  74.993  29.574  1.00  0.00           C  
ATOM    117  HB2 TYR    13      41.327  74.442  30.363  1.00  0.00           H  
ATOM    118  HB3 TYR    13      41.644  74.472  28.636  1.00  0.00           H  
ATOM    119  CG  TYR    13      43.331  74.942  29.857  1.00  0.00           C  
ATOM    120  CD1 TYR    13      43.837  75.430  31.077  1.00  0.00           C  
ATOM    121  HD1 TYR    13      43.164  75.857  31.806  1.00  0.00           H  
ATOM    122  CE1 TYR    13      45.216  75.374  31.349  1.00  0.00           C  
ATOM    123  HE1 TYR    13      45.597  75.744  32.290  1.00  0.00           H  
ATOM    124  CZ  TYR    13      46.102  74.834  30.390  1.00  0.00           C  
ATOM    125  OH  TYR    13      47.437  74.788  30.646  1.00  0.00           O  
ATOM    126  HH  TYR    13      47.925  74.362  29.931  1.00  0.00           H  
ATOM    127  CE2 TYR    13      45.597  74.347  29.163  1.00  0.00           C  
ATOM    128  HE2 TYR    13      46.267  73.933  28.423  1.00  0.00           H  
ATOM    129  CD2 TYR    13      44.215  74.399  28.903  1.00  0.00           C  
ATOM    130  HD2 TYR    13      43.833  74.016  27.967  1.00  0.00           H  
ATOM    131  C   TYR    13      42.051  77.309  28.534  1.00  0.00           C  
ATOM    132  O   TYR    13      42.070  77.095  27.318  1.00  0.00           O  
ATOM    133  N   LYS    14      42.711  78.335  29.084  1.00  0.00           N  
ATOM    134  H   LYS    14      42.693  78.411  30.099  1.00  0.00           H  
ATOM    135  CA  LYS    14      43.541  79.322  28.368  1.00  0.00           C  
ATOM    136  HA  LYS    14      43.708  80.148  29.062  1.00  0.00           H  
ATOM    137  CB  LYS    14      44.929  78.707  28.063  1.00  0.00           C  
ATOM    138  HB2 LYS    14      44.815  77.747  27.558  1.00  0.00           H  
ATOM    139  HB3 LYS    14      45.482  79.372  27.403  1.00  0.00           H  
ATOM    140  CG  LYS    14      45.753  78.530  29.351  1.00  0.00           C  
ATOM    141  HG2 LYS    14      45.746  79.471  29.902  1.00  0.00           H  
ATOM    142  HG3 LYS    14      45.297  77.762  29.973  1.00  0.00           H  
ATOM    143  CD  LYS    14      47.214  78.154  29.066  1.00  0.00           C  
ATOM    144  HD2 LYS    14      47.258  77.184  28.566  1.00  0.00           H  
ATOM    145  HD3 LYS    14      47.646  78.908  28.406  1.00  0.00           H  
ATOM    146  CE  LYS    14      48.010  78.104  30.380  1.00  0.00           C  
ATOM    147  HE2 LYS    14      47.787  78.998  30.968  1.00  0.00           H  
ATOM    148  HE3 LYS    14      47.690  77.233  30.957  1.00  0.00           H  
ATOM    149  NZ  LYS    14      49.471  78.042  30.140  1.00  0.00           N1+
ATOM    150  HZ1 LYS    14      49.987  77.965  31.014  1.00  0.00           H  
ATOM    151  HZ2 LYS    14      49.718  77.237  29.570  1.00  0.00           H  
ATOM    152  HZ3 LYS    14      49.789  78.874  29.647  1.00  0.00           H  
ATOM    153  C   LYS    14      42.833  79.994  27.162  1.00  0.00           C  
ATOM    154  O   LYS    14      43.454  80.282  26.132  1.00  0.00           O  
ATOM    155  N   GLY    15      41.521  80.240  27.283  1.00  0.00           N  
ATOM    156  H   GLY    15      41.090  80.029  28.177  1.00  0.00           H  
ATOM    157  CA  GLY    15      40.673  80.913  26.283  1.00  0.00           C  
ATOM    158  HA2 GLY    15      39.866  81.431  26.804  1.00  0.00           H  
ATOM    159  HA3 GLY    15      41.266  81.640  25.726  1.00  0.00           H  
ATOM    160  C   GLY    15      40.015  79.987  25.255  1.00  0.00           C  
ATOM    161  O   GLY    15      39.145  80.441  24.511  1.00  0.00           O  
ATOM    162  N   LYS    16      40.400  78.705  25.217  1.00  0.00           N  
ATOM    163  H   LYS    16      41.092  78.394  25.887  1.00  0.00           H  
ATOM    164  CA  LYS    16      39.859  77.693  24.301  1.00  0.00           C  
ATOM    165  HA  LYS    16      39.168  78.176  23.612  1.00  0.00           H  
ATOM    166  CB  LYS    16      41.021  77.114  23.462  1.00  0.00           C  
ATOM    167  HB2 LYS    16      41.418  77.897  22.818  1.00  0.00           H  
ATOM    168  HB3 LYS    16      41.822  76.783  24.125  1.00  0.00           H  
ATOM    169  CG  LYS    16      40.566  75.929  22.596  1.00  0.00           C  
ATOM    170  HG2 LYS    16      40.257  75.142  23.274  1.00  0.00           H  
ATOM    171  HG3 LYS    16      39.716  76.231  21.982  1.00  0.00           H  
ATOM    172  CD  LYS    16      41.653  75.341  21.689  1.00  0.00           C  
ATOM    173  HD2 LYS    16      41.968  76.099  20.970  1.00  0.00           H  
ATOM    174  HD3 LYS    16      42.517  75.058  22.290  1.00  0.00           H  
ATOM    175  CE  LYS    16      41.136  74.111  20.921  1.00  0.00           C  
ATOM    176  HE2 LYS    16      40.306  74.420  20.280  1.00  0.00           H  
ATOM    177  HE3 LYS    16      41.940  73.747  20.275  1.00  0.00           H  
ATOM    178  NZ  LYS    16      40.685  73.016  21.819  1.00  0.00           N1+
ATOM    179  HZ1 LYS    16      41.413  72.781  22.488  1.00  0.00           H  
ATOM    180  HZ2 LYS    16      39.861  73.295  22.345  1.00  0.00           H  
ATOM    181  HZ3 LYS    16      40.444  72.177  21.299  1.00  0.00           H  
ATOM    182  C   LYS    16      39.066  76.603  25.054  1.00  0.00           C  
ATOM    183  O   LYS    16      39.498  76.099  26.094  1.00  0.00           O  
ATOM    184  N   LYS    17      37.933  76.173  24.498  1.00  0.00           N  
ATOM    185  H   LYS    17      37.621  76.628  23.647  1.00  0.00           H  
ATOM    186  CA  LYS    17      37.153  75.024  24.982  1.00  0.00           C  
ATOM    187  HA  LYS    17      37.190  75.015  26.069  1.00  0.00           H  
ATOM    188  CB  LYS    17      35.682  75.192  24.563  1.00  0.00           C  
ATOM    189  HB2 LYS    17      35.627  75.308  23.479  1.00  0.00           H  
ATOM    190  HB3 LYS    17      35.128  74.292  24.839  1.00  0.00           H  
ATOM    191  CG  LYS    17      35.015  76.397  25.248  1.00  0.00           C  
ATOM    192  HG2 LYS    17      35.017  76.244  26.328  1.00  0.00           H  
ATOM    193  HG3 LYS    17      35.576  77.303  25.019  1.00  0.00           H  
ATOM    194  CD  LYS    17      33.569  76.562  24.761  1.00  0.00           C  
ATOM    195  HD2 LYS    17      33.562  76.697  23.678  1.00  0.00           H  
ATOM    196  HD3 LYS    17      33.011  75.652  24.990  1.00  0.00           H  
ATOM    197  CE  LYS    17      32.850  77.747  25.420  1.00  0.00           C  
ATOM    198  HE2 LYS    17      31.824  77.770  25.043  1.00  0.00           H  
ATOM    199  HE3 LYS    17      32.798  77.590  26.500  1.00  0.00           H  
ATOM    200  NZ  LYS    17      33.498  79.050  25.133  1.00  0.00           N1+
ATOM    201  HZ1 LYS    17      32.853  79.817  25.302  1.00  0.00           H  
ATOM    202  HZ2 LYS    17      34.289  79.195  25.753  1.00  0.00           H  
ATOM    203  HZ3 LYS    17      33.811  79.099  24.166  1.00  0.00           H  
ATOM    204  C   LYS    17      37.718  73.666  24.512  1.00  0.00           C  
ATOM    205  O   LYS    17      38.396  73.574  23.484  1.00  0.00           O  
ATOM    206  N   LEU    18      37.404  72.596  25.244  1.00  0.00           N  
ATOM    207  H   LEU    18      36.860  72.742  26.092  1.00  0.00           H  
ATOM    208  CA  LEU    18      37.699  71.206  24.886  1.00  0.00           C  
ATOM    209  HA  LEU    18      37.633  71.120  23.800  1.00  0.00           H  
ATOM    210  CB  LEU    18      39.134  70.792  25.290  1.00  0.00           C  
ATOM    211  HB2 LEU    18      39.304  69.812  24.845  1.00  0.00           H  
ATOM    212  HB3 LEU    18      39.846  71.474  24.824  1.00  0.00           H  
ATOM    213  CG  LEU    18      39.460  70.683  26.800  1.00  0.00           C  
ATOM    214  HG  LEU    18      38.665  70.138  27.308  1.00  0.00           H  
ATOM    215  CD1 LEU    18      40.760  69.881  26.975  1.00  0.00           C  
ATOM    216 1HD1 LEU    18      40.997  69.783  28.035  1.00  0.00           H  
ATOM    217 2HD1 LEU    18      40.639  68.882  26.556  1.00  0.00           H  
ATOM    218 3HD1 LEU    18      41.585  70.385  26.469  1.00  0.00           H  
ATOM    219  CD2 LEU    18      39.644  72.050  27.480  1.00  0.00           C  
ATOM    220 1HD2 LEU    18      38.702  72.589  27.512  1.00  0.00           H  
ATOM    221 2HD2 LEU    18      39.988  71.913  28.505  1.00  0.00           H  
ATOM    222 3HD2 LEU    18      40.381  72.641  26.938  1.00  0.00           H  
ATOM    223  C   LEU    18      36.622  70.276  25.455  1.00  0.00           C  
ATOM    224  O   LEU    18      36.048  70.563  26.502  1.00  0.00           O  
ATOM    225  N   ASN    19      36.332  69.182  24.751  1.00  0.00           N  
ATOM    226  H   ASN    19      36.870  68.997  23.910  1.00  0.00           H  
ATOM    227  CA  ASN    19      35.233  68.268  25.078  1.00  0.00           C  
ATOM    228  HA  ASN    19      34.693  68.635  25.952  1.00  0.00           H  
ATOM    229  CB  ASN    19      34.252  68.255  23.889  1.00  0.00           C  
ATOM    230  HB2 ASN    19      34.019  69.289  23.631  1.00  0.00           H  
ATOM    231  HB3 ASN    19      34.726  67.796  23.020  1.00  0.00           H  
ATOM    232  CG  ASN    19      32.935  67.530  24.166  1.00  0.00           C  
ATOM    233  OD1 ASN    19      32.867  66.561  24.912  1.00  0.00           O  
ATOM    234  ND2 ASN    19      31.849  67.980  23.565  1.00  0.00           N  
ATOM    235 1HD2 ASN    19      30.948  67.562  23.771  1.00  0.00           H  
ATOM    236 2HD2 ASN    19      31.913  68.772  22.946  1.00  0.00           H  
ATOM    237  C   ASN    19      35.770  66.864  25.401  1.00  0.00           C  
ATOM    238  O   ASN    19      36.483  66.262  24.592  1.00  0.00           O  
ATOM    239  N   PHE    20      35.385  66.302  26.552  1.00  0.00           N  
ATOM    240  H   PHE    20      34.805  66.852  27.179  1.00  0.00           H  
ATOM    241  CA  PHE    20      35.687  64.924  26.950  1.00  0.00           C  
ATOM    242  HA  PHE    20      36.706  64.704  26.630  1.00  0.00           H  
ATOM    243  CB  PHE    20      35.658  64.809  28.485  1.00  0.00           C  
ATOM    244  HB2 PHE    20      34.661  65.071  28.844  1.00  0.00           H  
ATOM    245  HB3 PHE    20      35.844  63.772  28.767  1.00  0.00           H  
ATOM    246  CG  PHE    20      36.695  65.670  29.187  1.00  0.00           C  
ATOM    247  CD1 PHE    20      36.299  66.658  30.110  1.00  0.00           C  
ATOM    248  HD1 PHE    20      35.252  66.811  30.332  1.00  0.00           H  
ATOM    249  CE1 PHE    20      37.265  67.449  30.757  1.00  0.00           C  
ATOM    250  HE1 PHE    20      36.952  68.198  31.471  1.00  0.00           H  
ATOM    251  CZ  PHE    20      38.631  67.262  30.480  1.00  0.00           C  
ATOM    252  HZ  PHE    20      39.371  67.869  30.980  1.00  0.00           H  
ATOM    253  CE2 PHE    20      39.032  66.278  29.560  1.00  0.00           C  
ATOM    254  HE2 PHE    20      40.081  66.132  29.349  1.00  0.00           H  
ATOM    255  CD2 PHE    20      38.067  65.480  28.920  1.00  0.00           C  
ATOM    256  HD2 PHE    20      38.386  64.721  28.223  1.00  0.00           H  
ATOM    257  C   PHE    20      34.790  63.900  26.224  1.00  0.00           C  
ATOM    258  O   PHE    20      34.117  63.070  26.841  1.00  0.00           O  
ATOM    259  N   THR    21      34.800  63.947  24.887  1.00  0.00           N  
ATOM    260  H   THR    21      35.322  64.700  24.455  1.00  0.00           H  
ATOM    261  CA  THR    21      34.265  62.913  23.993  1.00  0.00           C  
ATOM    262  HA  THR    21      33.201  62.796  24.176  1.00  0.00           H  
ATOM    263  CB  THR    21      34.472  63.335  22.535  1.00  0.00           C  
ATOM    264  HB  THR    21      35.541  63.394  22.340  1.00  0.00           H  
ATOM    265  CG2 THR    21      33.847  62.369  21.528  1.00  0.00           C  
ATOM    266 1HG2 THR    21      34.540  61.556  21.327  1.00  0.00           H  
ATOM    267 2HG2 THR    21      32.914  61.958  21.907  1.00  0.00           H  
ATOM    268 3HG2 THR    21      33.646  62.878  20.587  1.00  0.00           H  
ATOM    269  OG1 THR    21      33.923  64.614  22.338  1.00  0.00           O  
ATOM    270  HG1 THR    21      32.954  64.505  22.309  1.00  0.00           H  
ATOM    271  C   THR    21      35.011  61.596  24.242  1.00  0.00           C  
ATOM    272  O   THR    21      36.244  61.644  24.307  1.00  0.00           O  
ATOM    273  N   PRO    22      34.321  60.443  24.358  1.00  0.00           N  
ATOM    274  CD  PRO    22      32.880  60.311  24.537  1.00  0.00           C  
ATOM    275  HD2 PRO    22      32.380  60.456  23.580  1.00  0.00           H  
ATOM    276  HD3 PRO    22      32.502  61.019  25.276  1.00  0.00           H  
ATOM    277  CG  PRO    22      32.649  58.885  25.027  1.00  0.00           C  
ATOM    278  HG2 PRO    22      31.678  58.500  24.712  1.00  0.00           H  
ATOM    279  HG3 PRO    22      32.742  58.846  26.112  1.00  0.00           H  
ATOM    280  CB  PRO    22      33.800  58.122  24.377  1.00  0.00           C  
ATOM    281  HB2 PRO    22      33.513  57.867  23.356  1.00  0.00           H  
ATOM    282  HB3 PRO    22      34.066  57.232  24.948  1.00  0.00           H  
ATOM    283  CA  PRO    22      34.952  59.125  24.351  1.00  0.00           C  
ATOM    284  HA  PRO    22      35.545  59.013  25.259  1.00  0.00           H  
ATOM    285  C   PRO    22      35.836  58.927  23.111  1.00  0.00           C  
ATOM    286  O   PRO    22      35.465  59.347  22.019  1.00  0.00           O  
ATOM    287  N   GLU    23      37.004  58.303  23.278  1.00  0.00           N  
ATOM    288  H   GLU    23      37.238  57.972  24.209  1.00  0.00           H  
ATOM    289  CA  GLU    23      38.063  58.245  22.260  1.00  0.00           C  
ATOM    290  HA  GLU    23      38.315  59.265  21.968  1.00  0.00           H  
ATOM    291  CB  GLU    23      39.298  57.603  22.898  1.00  0.00           C  
ATOM    292  HB2 GLU    23      39.513  58.094  23.847  1.00  0.00           H  
ATOM    293  HB3 GLU    23      39.067  56.558  23.100  1.00  0.00           H  
ATOM    294  CG  GLU    23      40.562  57.660  22.039  1.00  0.00           C  
ATOM    295  HG2 GLU    23      40.345  57.359  21.015  1.00  0.00           H  
ATOM    296  HG3 GLU    23      40.961  58.675  22.031  1.00  0.00           H  
ATOM    297  CD  GLU    23      41.577  56.700  22.640  1.00  0.00           C  
ATOM    298  OE1 GLU    23      42.232  57.071  23.638  1.00  0.00           O  
ATOM    299  OE2 GLU    23      41.640  55.523  22.208  1.00  0.00           O  
ATOM    300  C   GLU    23      37.659  57.470  20.992  1.00  0.00           C  
ATOM    301  O   GLU    23      37.845  57.978  19.885  1.00  0.00           O  
ATOM    302  N   ASP    24      37.093  56.268  21.136  1.00  0.00           N  
ATOM    303  H   ASP    24      36.926  55.931  22.072  1.00  0.00           H  
ATOM    304  CA  ASP    24      36.536  55.475  20.033  1.00  0.00           C  
ATOM    305  HA  ASP    24      37.155  55.621  19.150  1.00  0.00           H  
ATOM    306  CB  ASP    24      36.601  53.976  20.400  1.00  0.00           C  
ATOM    307  HB2 ASP    24      37.629  53.745  20.684  1.00  0.00           H  
ATOM    308  HB3 ASP    24      35.968  53.795  21.269  1.00  0.00           H  
ATOM    309  CG  ASP    24      36.188  53.002  19.282  1.00  0.00           C  
ATOM    310  OD1 ASP    24      36.656  51.836  19.304  1.00  0.00           O  
ATOM    311  OD2 ASP    24      35.396  53.371  18.387  1.00  0.00           O  
ATOM    312  C   ASP    24      35.085  55.932  19.767  1.00  0.00           C  
ATOM    313  O   ASP    24      34.281  55.914  20.707  1.00  0.00           O  
ATOM    314  N   PRO    25      34.712  56.302  18.521  1.00  0.00           N  
ATOM    315  CD  PRO    25      35.596  56.494  17.375  1.00  0.00           C  
ATOM    316  HD2 PRO    25      35.875  55.525  16.962  1.00  0.00           H  
ATOM    317  HD3 PRO    25      36.487  57.059  17.648  1.00  0.00           H  
ATOM    318  CG  PRO    25      34.784  57.279  16.348  1.00  0.00           C  
ATOM    319  HG2 PRO    25      35.087  57.048  15.327  1.00  0.00           H  
ATOM    320  HG3 PRO    25      34.876  58.348  16.545  1.00  0.00           H  
ATOM    321  CB  PRO    25      33.357  56.825  16.636  1.00  0.00           C  
ATOM    322  HB2 PRO    25      33.181  55.860  16.157  1.00  0.00           H  
ATOM    323  HB3 PRO    25      32.624  57.557  16.300  1.00  0.00           H  
ATOM    324  CA  PRO    25      33.344  56.674  18.159  1.00  0.00           C  
ATOM    325  HA  PRO    25      33.127  57.643  18.612  1.00  0.00           H  
ATOM    326  C   PRO    25      32.269  55.669  18.598  1.00  0.00           C  
ATOM    327  O   PRO    25      31.142  56.078  18.882  1.00  0.00           O  
ATOM    328  N   ALA    26      32.607  54.376  18.709  1.00  0.00           N  
ATOM    329  H   ALA    26      33.559  54.090  18.482  1.00  0.00           H  
ATOM    330  CA  ALA    26      31.689  53.342  19.185  1.00  0.00           C  
ATOM    331  HA  ALA    26      30.786  53.373  18.573  1.00  0.00           H  
ATOM    332  CB  ALA    26      32.360  51.978  18.982  1.00  0.00           C  
ATOM    333  HB1 ALA    26      32.628  51.847  17.933  1.00  0.00           H  
ATOM    334  HB2 ALA    26      33.259  51.904  19.595  1.00  0.00           H  
ATOM    335  HB3 ALA    26      31.669  51.183  19.268  1.00  0.00           H  
ATOM    336  C   ALA    26      31.249  53.540  20.649  1.00  0.00           C  
ATOM    337  O   ALA    26      30.161  53.103  21.014  1.00  0.00           O  
ATOM    338  N   GLU    27      32.020  54.243  21.486  1.00  0.00           N  
ATOM    339  H   GLU    27      32.890  54.631  21.130  1.00  0.00           H  
ATOM    340  CA  GLU    27      31.642  54.531  22.879  1.00  0.00           C  
ATOM    341  HA  GLU    27      31.220  53.626  23.318  1.00  0.00           H  
ATOM    342  CB  GLU    27      32.883  54.912  23.698  1.00  0.00           C  
ATOM    343  HB2 GLU    27      33.456  55.659  23.157  1.00  0.00           H  
ATOM    344  HB3 GLU    27      32.553  55.341  24.645  1.00  0.00           H  
ATOM    345  CG  GLU    27      33.791  53.718  24.000  1.00  0.00           C  
ATOM    346  HG2 GLU    27      33.201  52.927  24.465  1.00  0.00           H  
ATOM    347  HG3 GLU    27      34.209  53.334  23.068  1.00  0.00           H  
ATOM    348  CD  GLU    27      34.922  54.106  24.950  1.00  0.00           C  
ATOM    349  OE1 GLU    27      36.106  53.886  24.606  1.00  0.00           O  
ATOM    350  OE2 GLU    27      34.642  54.557  26.086  1.00  0.00           O  
ATOM    351  C   GLU    27      30.559  55.623  23.005  1.00  0.00           C  
ATOM    352  O   GLU    27      29.899  55.714  24.045  1.00  0.00           O  
ATOM    353  N   GLU    28      30.314  56.414  21.950  1.00  0.00           N  
ATOM    354  H   GLU    28      30.896  56.318  21.125  1.00  0.00           H  
ATOM    355  CA  GLU    28      29.110  57.254  21.858  1.00  0.00           C  
ATOM    356  HA  GLU    28      28.879  57.636  22.854  1.00  0.00           H  
ATOM    357  CB  GLU    28      29.340  58.479  20.951  1.00  0.00           C  
ATOM    358  HB2 GLU    28      29.589  58.148  19.946  1.00  0.00           H  
ATOM    359  HB3 GLU    28      28.405  59.037  20.901  1.00  0.00           H  
ATOM    360  CG  GLU    28      30.438  59.434  21.449  1.00  0.00           C  
ATOM    361  HG2 GLU    28      30.473  59.398  22.538  1.00  0.00           H  
ATOM    362  HG3 GLU    28      31.407  59.107  21.068  1.00  0.00           H  
ATOM    363  CD  GLU    28      30.172  60.881  21.016  1.00  0.00           C  
ATOM    364  OE1 GLU    28      29.898  61.728  21.901  1.00  0.00           O  
ATOM    365  OE2 GLU    28      30.190  61.186  19.797  1.00  0.00           O  
ATOM    366  C   GLU    28      27.871  56.453  21.396  1.00  0.00           C  
ATOM    367  O   GLU    28      26.755  56.978  21.466  1.00  0.00           O  
ATOM    368  N   THR    29      28.037  55.193  20.963  1.00  0.00           N  
ATOM    369  H   THR    29      28.982  54.834  20.916  1.00  0.00           H  
ATOM    370  CA  THR    29      26.959  54.276  20.543  1.00  0.00           C  
ATOM    371  HA  THR    29      26.049  54.844  20.349  1.00  0.00           H  
ATOM    372  CB  THR    29      27.362  53.564  19.238  1.00  0.00           C  
ATOM    373  HB  THR    29      28.215  52.909  19.418  1.00  0.00           H  
ATOM    374  CG2 THR    29      26.224  52.742  18.636  1.00  0.00           C  
ATOM    375 1HG2 THR    29      25.960  51.924  19.305  1.00  0.00           H  
ATOM    376 2HG2 THR    29      25.349  53.372  18.473  1.00  0.00           H  
ATOM    377 3HG2 THR    29      26.544  52.316  17.684  1.00  0.00           H  
ATOM    378  OG1 THR    29      27.722  54.534  18.283  1.00  0.00           O  
ATOM    379  HG1 THR    29      28.229  54.087  17.569  1.00  0.00           H  
ATOM    380  C   THR    29      26.640  53.255  21.636  1.00  0.00           C  
ATOM    381  O   THR    29      25.469  53.045  21.951  1.00  0.00           O  
ATOM    382  N   ILE    30      27.666  52.639  22.230  1.00  0.00           N  
ATOM    383  H   ILE    30      28.598  52.891  21.910  1.00  0.00           H  
ATOM    384  CA  ILE    30      27.589  51.525  23.194  1.00  0.00           C  
ATOM    385  HA  ILE    30      26.572  51.133  23.203  1.00  0.00           H  
ATOM    386  CB  ILE    30      28.555  50.383  22.770  1.00  0.00           C  
ATOM    387  HB  ILE    30      29.577  50.733  22.933  1.00  0.00           H  
ATOM    388  CG2 ILE    30      28.325  49.139  23.653  1.00  0.00           C  
ATOM    389 1HG2 ILE    30      29.057  48.364  23.429  1.00  0.00           H  
ATOM    390 2HG2 ILE    30      28.443  49.391  24.702  1.00  0.00           H  
ATOM    391 3HG2 ILE    30      27.322  48.742  23.491  1.00  0.00           H  
ATOM    392  CG1 ILE    30      28.439  49.983  21.281  1.00  0.00           C  
ATOM    393 2HG1 ILE    30      27.475  49.505  21.105  1.00  0.00           H  
ATOM    394 3HG1 ILE    30      28.498  50.867  20.648  1.00  0.00           H  
ATOM    395  CD1 ILE    30      29.564  49.046  20.820  1.00  0.00           C  
ATOM    396 1HD1 ILE    30      29.539  48.966  19.736  1.00  0.00           H  
ATOM    397 2HD1 ILE    30      30.533  49.451  21.114  1.00  0.00           H  
ATOM    398 3HD1 ILE    30      29.435  48.052  21.246  1.00  0.00           H  
ATOM    399  C   ILE    30      27.986  52.016  24.604  1.00  0.00           C  
ATOM    400  O   ILE    30      29.062  52.610  24.736  1.00  0.00           O  
ATOM    401  N   PRO    31      27.202  51.752  25.670  1.00  0.00           N  
ATOM    402  CD  PRO    31      25.878  51.142  25.659  1.00  0.00           C  
ATOM    403  HD2 PRO    31      25.889  50.177  25.151  1.00  0.00           H  
ATOM    404  HD3 PRO    31      25.176  51.818  25.171  1.00  0.00           H  
ATOM    405  CG  PRO    31      25.479  50.954  27.124  1.00  0.00           C  
ATOM    406  HG2 PRO    31      25.769  49.959  27.462  1.00  0.00           H  
ATOM    407  HG3 PRO    31      24.410  51.111  27.276  1.00  0.00           H  
ATOM    408  CB  PRO    31      26.310  52.007  27.855  1.00  0.00           C  
ATOM    409  HB2 PRO    31      26.494  51.734  28.894  1.00  0.00           H  
ATOM    410  HB3 PRO    31      25.803  52.971  27.798  1.00  0.00           H  
ATOM    411  CA  PRO    31      27.603  52.060  27.040  1.00  0.00           C  
ATOM    412  HA  PRO    31      28.018  53.068  27.095  1.00  0.00           H  
ATOM    413  C   PRO    31      28.645  51.051  27.549  1.00  0.00           C  
ATOM    414  O   PRO    31      28.617  49.881  27.170  1.00  0.00           O  
ATOM    415  N   ALA    32      29.541  51.496  28.439  1.00  0.00           N  
ATOM    416  H   ALA    32      29.508  52.473  28.697  1.00  0.00           H  
ATOM    417  CA  ALA    32      30.678  50.718  28.959  1.00  0.00           C  
ATOM    418  HA  ALA    32      31.419  50.598  28.167  1.00  0.00           H  
ATOM    419  CB  ALA    32      31.306  51.540  30.094  1.00  0.00           C  
ATOM    420  HB1 ALA    32      30.582  51.704  30.894  1.00  0.00           H  
ATOM    421  HB2 ALA    32      32.161  51.001  30.506  1.00  0.00           H  
ATOM    422  HB3 ALA    32      31.649  52.504  29.718  1.00  0.00           H  
ATOM    423  C   ALA    32      30.309  49.307  29.461  1.00  0.00           C  
ATOM    424  O   ALA    32      31.024  48.334  29.220  1.00  0.00           O  
ATOM    425  N   ASP    33      29.160  49.185  30.126  1.00  0.00           N  
ATOM    426  H   ASP    33      28.622  50.023  30.279  1.00  0.00           H  
ATOM    427  CA  ASP    33      28.691  47.937  30.729  1.00  0.00           C  
ATOM    428  HA  ASP    33      29.512  47.529  31.319  1.00  0.00           H  
ATOM    429  CB  ASP    33      27.531  48.279  31.677  1.00  0.00           C  
ATOM    430  HB2 ASP    33      27.671  49.286  32.076  1.00  0.00           H  
ATOM    431  HB3 ASP    33      26.589  48.268  31.130  1.00  0.00           H  
ATOM    432  CG  ASP    33      27.472  47.316  32.858  1.00  0.00           C  
ATOM    433  OD1 ASP    33      28.160  47.599  33.869  1.00  0.00           O  
ATOM    434  OD2 ASP    33      26.792  46.271  32.759  1.00  0.00           O  
ATOM    435  C   ASP    33      28.294  46.876  29.680  1.00  0.00           C  
ATOM    436  O   ASP    33      28.465  45.678  29.914  1.00  0.00           O  
ATOM    437  N   GLU    34      27.835  47.320  28.504  1.00  0.00           N  
ATOM    438  H   GLU    34      27.779  48.324  28.382  1.00  0.00           H  
ATOM    439  CA  GLU    34      27.552  46.476  27.336  1.00  0.00           C  
ATOM    440  HA  GLU    34      27.204  45.503  27.685  1.00  0.00           H  
ATOM    441  CB  GLU    34      26.417  47.119  26.519  1.00  0.00           C  
ATOM    442  HB2 GLU    34      25.600  47.364  27.199  1.00  0.00           H  
ATOM    443  HB3 GLU    34      26.772  48.043  26.063  1.00  0.00           H  
ATOM    444  CG  GLU    34      25.866  46.195  25.424  1.00  0.00           C  
ATOM    445  HG2 GLU    34      26.638  46.026  24.673  1.00  0.00           H  
ATOM    446  HG3 GLU    34      25.594  45.234  25.865  1.00  0.00           H  
ATOM    447  CD  GLU    34      24.634  46.801  24.757  1.00  0.00           C  
ATOM    448  OE1 GLU    34      24.753  47.383  23.656  1.00  0.00           O  
ATOM    449  OE2 GLU    34      23.516  46.713  25.322  1.00  0.00           O  
ATOM    450  C   GLU    34      28.818  46.251  26.485  1.00  0.00           C  
ATOM    451  O   GLU    34      29.006  45.166  25.932  1.00  0.00           O  
ATOM    452  N   LEU    35      29.748  47.215  26.441  1.00  0.00           N  
ATOM    453  H   LEU    35      29.556  48.101  26.897  1.00  0.00           H  
ATOM    454  CA  LEU    35      31.061  47.023  25.815  1.00  0.00           C  
ATOM    455  HA  LEU    35      30.892  46.700  24.787  1.00  0.00           H  
ATOM    456  CB  LEU    35      31.817  48.367  25.792  1.00  0.00           C  
ATOM    457  HB2 LEU    35      31.197  49.106  25.281  1.00  0.00           H  
ATOM    458  HB3 LEU    35      31.962  48.707  26.818  1.00  0.00           H  
ATOM    459  CG  LEU    35      33.199  48.320  25.104  1.00  0.00           C  
ATOM    460  HG  LEU    35      33.847  47.641  25.659  1.00  0.00           H  
ATOM    461  CD1 LEU    35      33.121  47.839  23.647  1.00  0.00           C  
ATOM    462 1HD1 LEU    35      32.796  46.800  23.606  1.00  0.00           H  
ATOM    463 2HD1 LEU    35      32.424  48.460  23.082  1.00  0.00           H  
ATOM    464 3HD1 LEU    35      34.108  47.899  23.185  1.00  0.00           H  
ATOM    465  CD2 LEU    35      33.835  49.718  25.144  1.00  0.00           C  
ATOM    466 1HD2 LEU    35      33.917  50.059  26.175  1.00  0.00           H  
ATOM    467 2HD2 LEU    35      34.834  49.684  24.708  1.00  0.00           H  
ATOM    468 3HD2 LEU    35      33.223  50.424  24.583  1.00  0.00           H  
ATOM    469  C   LEU    35      31.838  45.897  26.516  1.00  0.00           C  
ATOM    470  O   LEU    35      32.349  45.003  25.846  1.00  0.00           O  
HETATM  471  N   HIP    36      31.824  45.856  27.850  1.00  0.00           N  
HETATM  472  H   HIP    36      31.439  46.645  28.359  1.00  0.00           H  
HETATM  473  CA  HIP    36      32.356  44.729  28.609  1.00  0.00           C  
HETATM  474  HA  HIP    36      33.426  44.657  28.411  1.00  0.00           H  
HETATM  475  CB  HIP    36      32.155  45.014  30.106  1.00  0.00           C  
HETATM  476  HB2 HIP    36      31.099  45.204  30.293  1.00  0.00           H  
HETATM  477  HB3 HIP    36      32.433  44.115  30.659  1.00  0.00           H  
HETATM  478  CG  HIP    36      32.962  46.149  30.682  1.00  0.00           C  
HETATM  479  ND1 HIP    36      32.635  46.864  31.816  1.00  0.00           N  
HETATM  480  HD1 HIP    36      31.800  46.721  32.380  1.00  0.00           H  
HETATM  481  CE1 HIP    36      33.661  47.683  32.111  1.00  0.00           C  
HETATM  482  HE1 HIP    36      33.738  48.308  32.993  1.00  0.00           H  
HETATM  483  NE2 HIP    36      34.626  47.518  31.187  1.00  0.00           N  
HETATM  484  HE2 HIP    36      35.566  47.933  31.237  1.00  0.00           H  
HETATM  485  CD2 HIP    36      34.204  46.557  30.284  1.00  0.00           C  
HETATM  486  HD2 HIP    36      34.784  46.155  29.466  1.00  0.00           H  
HETATM  487  C   HIP    36      31.705  43.367  28.214  1.00  0.00           C  
HETATM  488  O   HIP    36      32.391  42.344  28.168  1.00  0.00           O  
ATOM    489  N   GLU    37      30.403  43.335  27.884  1.00  0.00           N  
ATOM    490  H   GLU    37      29.875  44.198  27.894  1.00  0.00           H  
ATOM    491  CA  GLU    37      29.709  42.120  27.427  1.00  0.00           C  
ATOM    492  HA  GLU    37      29.962  41.303  28.105  1.00  0.00           H  
ATOM    493  CB  GLU    37      28.189  42.359  27.507  1.00  0.00           C  
ATOM    494  HB2 GLU    37      27.952  42.706  28.513  1.00  0.00           H  
ATOM    495  HB3 GLU    37      27.894  43.144  26.814  1.00  0.00           H  
ATOM    496  CG  GLU    37      27.347  41.107  27.229  1.00  0.00           C  
ATOM    497  HG2 GLU    37      27.977  40.225  27.173  1.00  0.00           H  
ATOM    498  HG3 GLU    37      26.674  40.961  28.071  1.00  0.00           H  
ATOM    499  CD  GLU    37      26.511  41.214  25.953  1.00  0.00           C  
ATOM    500  OE1 GLU    37      25.260  41.223  26.072  1.00  0.00           O  
ATOM    501  OE2 GLU    37      27.080  41.222  24.839  1.00  0.00           O  
ATOM    502  C   GLU    37      30.141  41.704  26.007  1.00  0.00           C  
ATOM    503  O   GLU    37      30.194  40.512  25.691  1.00  0.00           O  
HETATM  504  N   HIP    38      30.475  42.673  25.153  1.00  0.00           N  
HETATM  505  H   HIP    38      30.359  43.637  25.446  1.00  0.00           H  
HETATM  506  CA  HIP    38      30.957  42.433  23.801  1.00  0.00           C  
HETATM  507  HA  HIP    38      30.374  41.631  23.359  1.00  0.00           H  
HETATM  508  CB  HIP    38      30.676  43.691  22.971  1.00  0.00           C  
HETATM  509  HB2 HIP    38      31.158  44.550  23.438  1.00  0.00           H  
HETATM  510  HB3 HIP    38      31.132  43.549  21.989  1.00  0.00           H  
HETATM  511  CG  HIP    38      29.216  44.007  22.743  1.00  0.00           C  
HETATM  512  ND1 HIP    38      28.100  43.345  23.241  1.00  0.00           N  
HETATM  513  HD1 HIP    38      28.081  42.532  23.854  1.00  0.00           H  
HETATM  514  CE1 HIP    38      27.006  43.925  22.717  1.00  0.00           C  
HETATM  515  HE1 HIP    38      25.987  43.589  22.863  1.00  0.00           H  
HETATM  516  NE2 HIP    38      27.387  44.939  21.921  1.00  0.00           N  
HETATM  517  HE2 HIP    38      26.743  45.517  21.368  1.00  0.00           H  
HETATM  518  CD2 HIP    38      28.768  44.999  21.917  1.00  0.00           C  
HETATM  519  HD2 HIP    38      29.384  45.669  21.333  1.00  0.00           H  
HETATM  520  C   HIP    38      32.449  42.002  23.739  1.00  0.00           C  
HETATM  521  O   HIP    38      32.831  41.233  22.851  1.00  0.00           O  
ATOM    522  N   LEU    39      33.302  42.450  24.673  1.00  0.00           N  
ATOM    523  H   LEU    39      32.956  43.117  25.355  1.00  0.00           H  
ATOM    524  CA  LEU    39      34.719  42.061  24.775  1.00  0.00           C  
ATOM    525  HA  LEU    39      35.139  41.971  23.773  1.00  0.00           H  
ATOM    526  CB  LEU    39      35.485  43.169  25.531  1.00  0.00           C  
ATOM    527  HB2 LEU    39      34.983  43.344  26.484  1.00  0.00           H  
ATOM    528  HB3 LEU    39      36.493  42.813  25.750  1.00  0.00           H  
ATOM    529  CG  LEU    39      35.603  44.506  24.765  1.00  0.00           C  
ATOM    530  HG  LEU    39      34.617  44.824  24.425  1.00  0.00           H  
ATOM    531  CD1 LEU    39      36.147  45.583  25.714  1.00  0.00           C  
ATOM    532 1HD1 LEU    39      35.461  45.718  26.551  1.00  0.00           H  
ATOM    533 2HD1 LEU    39      37.122  45.282  26.095  1.00  0.00           H  
ATOM    534 3HD1 LEU    39      36.241  46.532  25.185  1.00  0.00           H  
ATOM    535  CD2 LEU    39      36.525  44.389  23.541  1.00  0.00           C  
ATOM    536 1HD2 LEU    39      36.633  45.365  23.066  1.00  0.00           H  
ATOM    537 2HD2 LEU    39      37.510  44.031  23.843  1.00  0.00           H  
ATOM    538 3HD2 LEU    39      36.100  43.702  22.810  1.00  0.00           H  
ATOM    539  C   LEU    39      34.865  40.670  25.426  1.00  0.00           C  
ATOM    540  O   LEU    39      35.367  40.537  26.541  1.00  0.00           O  
ATOM    541  N   GLN    40      34.354  39.635  24.757  1.00  0.00           N  
ATOM    542  H   GLN    40      33.987  39.828  23.834  1.00  0.00           H  
ATOM    543  CA  GLN    40      34.041  38.339  25.369  1.00  0.00           C  
ATOM    544  HA  GLN    40      33.797  38.512  26.420  1.00  0.00           H  
ATOM    545  CB  GLN    40      32.781  37.758  24.697  1.00  0.00           C  
ATOM    546  HB2 GLN    40      32.464  36.885  25.271  1.00  0.00           H  
ATOM    547  HB3 GLN    40      31.975  38.491  24.748  1.00  0.00           H  
ATOM    548  CG  GLN    40      32.984  37.331  23.228  1.00  0.00           C  
ATOM    549  HG2 GLN    40      33.042  38.214  22.592  1.00  0.00           H  
ATOM    550  HG3 GLN    40      33.918  36.781  23.126  1.00  0.00           H  
ATOM    551  CD  GLN    40      31.852  36.434  22.729  1.00  0.00           C  
ATOM    552  OE1 GLN    40      30.689  36.606  23.077  1.00  0.00           O  
ATOM    553  NE2 GLN    40      32.138  35.425  21.936  1.00  0.00           N  
ATOM    554 1HE2 GLN    40      31.391  34.808  21.645  1.00  0.00           H  
ATOM    555 2HE2 GLN    40      33.093  35.205  21.671  1.00  0.00           H  
ATOM    556  C   GLN    40      35.169  37.290  25.372  1.00  0.00           C  
ATOM    557  O   GLN    40      34.958  36.215  25.936  1.00  0.00           O  
ATOM    558  N   LYS    41      36.327  37.526  24.735  1.00  0.00           N  
ATOM    559  H   LYS    41      36.470  38.435  24.306  1.00  0.00           H  
ATOM    560  CA  LYS    41      37.340  36.475  24.483  1.00  0.00           C  
ATOM    561  HA  LYS    41      37.125  35.643  25.150  1.00  0.00           H  
ATOM    562  CB  LYS    41      37.157  35.936  23.048  1.00  0.00           C  
ATOM    563  HB2 LYS    41      37.793  35.060  22.913  1.00  0.00           H  
ATOM    564  HB3 LYS    41      36.122  35.613  22.927  1.00  0.00           H  
ATOM    565  CG  LYS    41      37.497  36.958  21.951  1.00  0.00           C  
ATOM    566  HG2 LYS    41      36.927  37.871  22.119  1.00  0.00           H  
ATOM    567  HG3 LYS    41      38.561  37.186  21.994  1.00  0.00           H  
ATOM    568  CD  LYS    41      37.158  36.415  20.558  1.00  0.00           C  
ATOM    569  HD2 LYS    41      37.662  35.457  20.418  1.00  0.00           H  
ATOM    570  HD3 LYS    41      36.082  36.249  20.485  1.00  0.00           H  
ATOM    571  CE  LYS    41      37.601  37.361  19.433  1.00  0.00           C  
ATOM    572  HE2 LYS    41      38.683  37.507  19.486  1.00  0.00           H  
ATOM    573  HE3 LYS    41      37.377  36.879  18.479  1.00  0.00           H  
ATOM    574  NZ  LYS    41      36.906  38.667  19.476  1.00  0.00           N1+
ATOM    575  HZ1 LYS    41      35.904  38.536  19.593  1.00  0.00           H  
ATOM    576  HZ2 LYS    41      37.244  39.249  20.232  1.00  0.00           H  
ATOM    577  HZ3 LYS    41      37.051  39.171  18.605  1.00  0.00           H  
ATOM    578  C   LYS    41      38.805  36.902  24.764  1.00  0.00           C  
ATOM    579  O   LYS    41      39.124  38.089  24.632  1.00  0.00           O  
ATOM    580  N   PRO    42      39.705  35.962  25.127  1.00  0.00           N  
ATOM    581  CD  PRO    42      39.408  34.578  25.484  1.00  0.00           C  
ATOM    582  HD2 PRO    42      39.062  34.011  24.619  1.00  0.00           H  
ATOM    583  HD3 PRO    42      38.662  34.551  26.279  1.00  0.00           H  
ATOM    584  CG  PRO    42      40.712  33.982  26.012  1.00  0.00           C  
ATOM    585  HG2 PRO    42      41.229  33.461  25.209  1.00  0.00           H  
ATOM    586  HG3 PRO    42      40.542  33.327  26.865  1.00  0.00           H  
ATOM    587  CB  PRO    42      41.507  35.214  26.419  1.00  0.00           C  
ATOM    588  HB2 PRO    42      42.570  35.020  26.483  1.00  0.00           H  
ATOM    589  HB3 PRO    42      41.136  35.575  27.378  1.00  0.00           H  
ATOM    590  CA  PRO    42      41.133  36.215  25.331  1.00  0.00           C  
ATOM    591  HA  PRO    42      41.295  37.217  25.714  1.00  0.00           H  
ATOM    592  C   PRO    42      41.906  36.056  24.002  1.00  0.00           C  
ATOM    593  O   PRO    42      41.334  36.315  22.944  1.00  0.00           O  
ATOM    594  N   SER    43      43.184  35.645  24.003  1.00  0.00           N  
ATOM    595  H   SER    43      43.673  35.452  24.880  1.00  0.00           H  
ATOM    596  CA  SER    43      43.929  35.426  22.744  1.00  0.00           C  
ATOM    597  HA  SER    43      43.820  36.314  22.122  1.00  0.00           H  
ATOM    598  CB  SER    43      45.437  35.243  22.989  1.00  0.00           C  
ATOM    599  HB2 SER    43      45.944  35.201  22.024  1.00  0.00           H  
ATOM    600  HB3 SER    43      45.821  36.100  23.539  1.00  0.00           H  
ATOM    601  OG  SER    43      45.736  34.061  23.707  1.00  0.00           O  
ATOM    602  HG  SER    43      45.452  34.210  24.643  1.00  0.00           H  
ATOM    603  C   SER    43      43.400  34.250  21.909  1.00  0.00           C  
ATOM    604  O   SER    43      43.327  34.378  20.681  1.00  0.00           O  
ATOM    605  N   THR    44      43.015  33.129  22.546  1.00  0.00           N  
ATOM    606  H   THR    44      43.123  33.083  23.551  1.00  0.00           H  
ATOM    607  CA  THR    44      42.541  31.910  21.870  1.00  0.00           C  
ATOM    608  HA  THR    44      42.072  32.209  20.934  1.00  0.00           H  
ATOM    609  CB  THR    44      43.698  30.950  21.531  1.00  0.00           C  
ATOM    610  HB  THR    44      43.287  30.127  20.951  1.00  0.00           H  
ATOM    611  CG2 THR    44      44.815  31.576  20.697  1.00  0.00           C  
ATOM    612 1HG2 THR    44      45.360  32.316  21.283  1.00  0.00           H  
ATOM    613 2HG2 THR    44      45.505  30.797  20.380  1.00  0.00           H  
ATOM    614 3HG2 THR    44      44.392  32.049  19.812  1.00  0.00           H  
ATOM    615  OG1 THR    44      44.270  30.427  22.708  1.00  0.00           O  
ATOM    616  HG1 THR    44      45.050  29.896  22.448  1.00  0.00           H  
ATOM    617  C   THR    44      41.485  31.166  22.684  1.00  0.00           C  
ATOM    618  O   THR    44      41.414  31.273  23.909  1.00  0.00           O  
ATOM    619  N   ALA    45      40.706  30.320  22.006  1.00  0.00           N  
ATOM    620  H   ALA    45      40.758  30.332  20.994  1.00  0.00           H  
ATOM    621  CA  ALA    45      39.796  29.365  22.642  1.00  0.00           C  
ATOM    622  HA  ALA    45      39.043  29.922  23.203  1.00  0.00           H  
ATOM    623  CB  ALA    45      39.089  28.560  21.543  1.00  0.00           C  
ATOM    624  HB1 ALA    45      38.381  27.864  21.996  1.00  0.00           H  
ATOM    625  HB2 ALA    45      38.542  29.233  20.884  1.00  0.00           H  
ATOM    626  HB3 ALA    45      39.816  27.994  20.958  1.00  0.00           H  
ATOM    627  C   ALA    45      40.525  28.450  23.644  1.00  0.00           C  
ATOM    628  O   ALA    45      39.939  28.078  24.661  1.00  0.00           O  
ATOM    629  N   ARG    46      41.813  28.149  23.414  1.00  0.00           N  
ATOM    630  H   ARG    46      42.230  28.477  22.550  1.00  0.00           H  
ATOM    631  CA  ARG    46      42.659  27.439  24.379  1.00  0.00           C  
ATOM    632  HA  ARG    46      42.200  26.469  24.572  1.00  0.00           H  
ATOM    633  CB  ARG    46      44.067  27.193  23.812  1.00  0.00           C  
ATOM    634  HB2 ARG    46      43.997  26.734  22.824  1.00  0.00           H  
ATOM    635  HB3 ARG    46      44.563  28.153  23.712  1.00  0.00           H  
ATOM    636  CG  ARG    46      44.920  26.288  24.723  1.00  0.00           C  
ATOM    637  HG2 ARG    46      44.619  26.407  25.762  1.00  0.00           H  
ATOM    638  HG3 ARG    46      44.766  25.243  24.449  1.00  0.00           H  
ATOM    639  CD  ARG    46      46.411  26.637  24.658  1.00  0.00           C  
ATOM    640  HD2 ARG    46      46.534  27.709  24.822  1.00  0.00           H  
ATOM    641  HD3 ARG    46      46.921  26.125  25.471  1.00  0.00           H  
ATOM    642  NE  ARG    46      47.022  26.276  23.372  1.00  0.00           N  
ATOM    643  HE  ARG    46      46.915  26.955  22.623  1.00  0.00           H  
ATOM    644  CZ  ARG    46      47.724  25.176  23.118  1.00  0.00           C  
ATOM    645  NH1 ARG    46      48.263  25.011  21.936  1.00  0.00           N  
ATOM    646 1HH1 ARG    46      48.142  25.696  21.196  1.00  0.00           H  
ATOM    647 2HH1 ARG    46      48.842  24.193  21.764  1.00  0.00           H  
ATOM    648  NH2 ARG    46      47.926  24.229  24.013  1.00  0.00           N  
ATOM    649 1HH2 ARG    46      47.534  24.291  24.943  1.00  0.00           H  
ATOM    650 2HH2 ARG    46      48.418  23.377  23.743  1.00  0.00           H  
ATOM    651  C   ARG    46      42.740  28.194  25.713  1.00  0.00           C  
ATOM    652  O   ARG    46      42.429  27.586  26.737  1.00  0.00           O  
ATOM    653  N   THR    47      43.156  29.472  25.755  1.00  0.00           N  
ATOM    654  H   THR    47      43.315  29.982  24.890  1.00  0.00           H  
ATOM    655  CA  THR    47      43.341  30.188  27.039  1.00  0.00           C  
ATOM    656  HA  THR    47      43.901  29.540  27.712  1.00  0.00           H  
ATOM    657  CB  THR    47      44.160  31.478  26.895  1.00  0.00           C  
ATOM    658  HB  THR    47      44.187  31.989  27.859  1.00  0.00           H  
ATOM    659  CG2 THR    47      45.596  31.178  26.465  1.00  0.00           C  
ATOM    660 1HG2 THR    47      45.600  30.684  25.495  1.00  0.00           H  
ATOM    661 2HG2 THR    47      46.160  32.108  26.389  1.00  0.00           H  
ATOM    662 3HG2 THR    47      46.079  30.537  27.203  1.00  0.00           H  
ATOM    663  OG1 THR    47      43.588  32.334  25.944  1.00  0.00           O  
ATOM    664  HG1 THR    47      44.090  33.178  25.981  1.00  0.00           H  
ATOM    665  C   THR    47      42.012  30.431  27.744  1.00  0.00           C  
ATOM    666  O   THR    47      41.955  30.311  28.965  1.00  0.00           O  
ATOM    667  N   LYS    48      40.923  30.623  26.993  1.00  0.00           N  
ATOM    668  H   LYS    48      41.061  30.772  25.997  1.00  0.00           H  
ATOM    669  CA  LYS    48      39.548  30.617  27.519  1.00  0.00           C  
ATOM    670  HA  LYS    48      39.459  31.415  28.258  1.00  0.00           H  
ATOM    671  CB  LYS    48      38.589  30.909  26.340  1.00  0.00           C  
ATOM    672  HB2 LYS    48      39.038  31.677  25.711  1.00  0.00           H  
ATOM    673  HB3 LYS    48      38.488  30.021  25.716  1.00  0.00           H  
ATOM    674  CG  LYS    48      37.181  31.412  26.711  1.00  0.00           C  
ATOM    675  HG2 LYS    48      37.266  32.331  27.293  1.00  0.00           H  
ATOM    676  HG3 LYS    48      36.663  31.650  25.781  1.00  0.00           H  
ATOM    677  CD  LYS    48      36.339  30.395  27.491  1.00  0.00           C  
ATOM    678  HD2 LYS    48      36.439  29.410  27.030  1.00  0.00           H  
ATOM    679  HD3 LYS    48      36.698  30.359  28.517  1.00  0.00           H  
ATOM    680  CE  LYS    48      34.858  30.790  27.496  1.00  0.00           C  
ATOM    681  HE2 LYS    48      34.742  31.774  27.957  1.00  0.00           H  
ATOM    682  HE3 LYS    48      34.516  30.853  26.459  1.00  0.00           H  
ATOM    683  NZ  LYS    48      34.030  29.795  28.217  1.00  0.00           N1+
ATOM    684  HZ1 LYS    48      33.043  29.964  28.042  1.00  0.00           H  
ATOM    685  HZ2 LYS    48      34.245  28.846  27.913  1.00  0.00           H  
ATOM    686  HZ3 LYS    48      34.166  29.839  29.223  1.00  0.00           H  
ATOM    687  C   LYS    48      39.240  29.285  28.239  1.00  0.00           C  
ATOM    688  O   LYS    48      38.924  29.270  29.432  1.00  0.00           O  
ATOM    689  N   ARG    49      39.377  28.159  27.528  1.00  0.00           N  
ATOM    690  H   ARG    49      39.647  28.253  26.554  1.00  0.00           H  
ATOM    691  CA  ARG    49      39.121  26.799  28.023  1.00  0.00           C  
ATOM    692  HA  ARG    49      38.083  26.744  28.356  1.00  0.00           H  
ATOM    693  CB  ARG    49      39.295  25.843  26.833  1.00  0.00           C  
ATOM    694  HB2 ARG    49      38.600  26.151  26.051  1.00  0.00           H  
ATOM    695  HB3 ARG    49      40.310  25.935  26.444  1.00  0.00           H  
ATOM    696  CG  ARG    49      39.024  24.370  27.163  1.00  0.00           C  
ATOM    697  HG2 ARG    49      39.806  23.995  27.824  1.00  0.00           H  
ATOM    698  HG3 ARG    49      38.067  24.293  27.677  1.00  0.00           H  
ATOM    699  CD  ARG    49      38.970  23.502  25.896  1.00  0.00           C  
ATOM    700  HD2 ARG    49      38.733  22.479  26.194  1.00  0.00           H  
ATOM    701  HD3 ARG    49      38.161  23.847  25.253  1.00  0.00           H  
ATOM    702  NE  ARG    49      40.253  23.492  25.168  1.00  0.00           N  
ATOM    703  HE  ARG    49      40.989  22.924  25.578  1.00  0.00           H  
ATOM    704  CZ  ARG    49      40.539  24.088  24.014  1.00  0.00           C  
ATOM    705  NH1 ARG    49      39.710  24.878  23.364  1.00  0.00           N  
ATOM    706 1HH1 ARG    49      38.788  25.092  23.728  1.00  0.00           H  
ATOM    707 2HH1 ARG    49      39.986  25.247  22.465  1.00  0.00           H  
ATOM    708  NH2 ARG    49      41.717  23.900  23.472  1.00  0.00           N  
ATOM    709 1HH2 ARG    49      42.405  23.305  23.930  1.00  0.00           H  
ATOM    710 2HH2 ARG    49      41.927  24.328  22.579  1.00  0.00           H  
ATOM    711  C   ARG    49      40.018  26.416  29.213  1.00  0.00           C  
ATOM    712  O   ARG    49      39.549  25.775  30.154  1.00  0.00           O  
ATOM    713  N   LEU    50      41.283  26.845  29.210  1.00  0.00           N  
ATOM    714  H   LEU    50      41.611  27.323  28.379  1.00  0.00           H  
ATOM    715  CA  LEU    50      42.250  26.628  30.291  1.00  0.00           C  
ATOM    716  HA  LEU    50      42.254  25.566  30.540  1.00  0.00           H  
ATOM    717  CB  LEU    50      43.646  27.006  29.745  1.00  0.00           C  
ATOM    718  HB2 LEU    50      43.693  26.692  28.703  1.00  0.00           H  
ATOM    719  HB3 LEU    50      43.765  28.090  29.766  1.00  0.00           H  
ATOM    720  CG  LEU    50      44.851  26.333  30.429  1.00  0.00           C  
ATOM    721  HG  LEU    50      44.733  25.251  30.357  1.00  0.00           H  
ATOM    722  CD1 LEU    50      46.135  26.718  29.680  1.00  0.00           C  
ATOM    723 1HD1 LEU    50      46.283  27.798  29.722  1.00  0.00           H  
ATOM    724 2HD1 LEU    50      46.992  26.220  30.134  1.00  0.00           H  
ATOM    725 3HD1 LEU    50      46.065  26.405  28.637  1.00  0.00           H  
ATOM    726  CD2 LEU    50      44.983  26.712  31.905  1.00  0.00           C  
ATOM    727 1HD2 LEU    50      44.193  26.225  32.473  1.00  0.00           H  
ATOM    728 2HD2 LEU    50      45.940  26.369  32.295  1.00  0.00           H  
ATOM    729 3HD2 LEU    50      44.917  27.792  32.028  1.00  0.00           H  
ATOM    730  C   LEU    50      41.814  27.390  31.558  1.00  0.00           C  
ATOM    731  O   LEU    50      41.598  26.773  32.599  1.00  0.00           O  
ATOM    732  N   LYS    51      41.551  28.701  31.464  1.00  0.00           N  
ATOM    733  H   LYS    51      41.718  29.169  30.578  1.00  0.00           H  
ATOM    734  CA  LYS    51      41.022  29.506  32.581  1.00  0.00           C  
ATOM    735  HA  LYS    51      41.769  29.525  33.378  1.00  0.00           H  
ATOM    736  CB  LYS    51      40.800  30.944  32.069  1.00  0.00           C  
ATOM    737  HB2 LYS    51      41.730  31.304  31.628  1.00  0.00           H  
ATOM    738  HB3 LYS    51      40.040  30.931  31.286  1.00  0.00           H  
ATOM    739  CG  LYS    51      40.366  31.926  33.171  1.00  0.00           C  
ATOM    740  HG2 LYS    51      39.424  31.592  33.609  1.00  0.00           H  
ATOM    741  HG3 LYS    51      41.129  31.955  33.950  1.00  0.00           H  
ATOM    742  CD  LYS    51      40.170  33.339  32.603  1.00  0.00           C  
ATOM    743  HD2 LYS    51      41.120  33.704  32.209  1.00  0.00           H  
ATOM    744  HD3 LYS    51      39.440  33.305  31.791  1.00  0.00           H  
ATOM    745  CE  LYS    51      39.672  34.299  33.690  1.00  0.00           C  
ATOM    746  HE2 LYS    51      38.738  33.914  34.111  1.00  0.00           H  
ATOM    747  HE3 LYS    51      40.415  34.344  34.491  1.00  0.00           H  
ATOM    748  NZ  LYS    51      39.446  35.655  33.140  1.00  0.00           N1+
ATOM    749  HZ1 LYS    51      40.282  36.016  32.687  1.00  0.00           H  
ATOM    750  HZ2 LYS    51      38.723  35.650  32.428  1.00  0.00           H  
ATOM    751  HZ3 LYS    51      39.161  36.306  33.864  1.00  0.00           H  
ATOM    752  C   LYS    51      39.737  28.904  33.190  1.00  0.00           C  
ATOM    753  O   LYS    51      39.585  28.866  34.412  1.00  0.00           O  
ATOM    754  N   GLU    52      38.845  28.375  32.347  1.00  0.00           N  
ATOM    755  H   GLU    52      39.029  28.477  31.356  1.00  0.00           H  
ATOM    756  CA  GLU    52      37.580  27.742  32.745  1.00  0.00           C  
ATOM    757  HA  GLU    52      37.088  28.397  33.466  1.00  0.00           H  
ATOM    758  CB  GLU    52      36.672  27.621  31.511  1.00  0.00           C  
ATOM    759  HB2 GLU    52      37.245  27.175  30.697  1.00  0.00           H  
ATOM    760  HB3 GLU    52      35.834  26.960  31.723  1.00  0.00           H  
ATOM    761  CG  GLU    52      36.102  28.964  31.041  1.00  0.00           C  
ATOM    762  HG2 GLU    52      36.833  29.763  31.171  1.00  0.00           H  
ATOM    763  HG3 GLU    52      35.897  28.864  29.979  1.00  0.00           H  
ATOM    764  CD  GLU    52      34.799  29.343  31.742  1.00  0.00           C  
ATOM    765  OE1 GLU    52      33.822  29.675  31.029  1.00  0.00           O  
ATOM    766  OE2 GLU    52      34.730  29.342  32.994  1.00  0.00           O  
ATOM    767  C   GLU    52      37.718  26.369  33.439  1.00  0.00           C  
ATOM    768  O   GLU    52      36.699  25.860  33.919  1.00  0.00           O  
ATOM    769  N   ARG    53      38.928  25.784  33.521  1.00  0.00           N  
ATOM    770  H   ARG    53      39.704  26.217  33.034  1.00  0.00           H  
ATOM    771  CA  ARG    53      39.217  24.597  34.347  1.00  0.00           C  
ATOM    772  HA  ARG    53      38.275  24.241  34.765  1.00  0.00           H  
ATOM    773  CB  ARG    53      39.764  23.442  33.484  1.00  0.00           C  
ATOM    774  HB2 ARG    53      39.840  22.568  34.125  1.00  0.00           H  
ATOM    775  HB3 ARG    53      39.037  23.207  32.709  1.00  0.00           H  
ATOM    776  CG  ARG    53      41.136  23.687  32.833  1.00  0.00           C  
ATOM    777  HG2 ARG    53      41.000  24.277  31.929  1.00  0.00           H  
ATOM    778  HG3 ARG    53      41.752  24.256  33.525  1.00  0.00           H  
ATOM    779  CD  ARG    53      41.863  22.376  32.473  1.00  0.00           C  
ATOM    780  HD2 ARG    53      41.809  21.682  33.311  1.00  0.00           H  
ATOM    781  HD3 ARG    53      41.352  21.920  31.625  1.00  0.00           H  
ATOM    782  NE  ARG    53      43.281  22.589  32.119  1.00  0.00           N  
ATOM    783  HE  ARG    53      43.565  22.363  31.172  1.00  0.00           H  
ATOM    784  CZ  ARG    53      44.235  23.077  32.904  1.00  0.00           C  
ATOM    785  NH1 ARG    53      45.403  23.335  32.370  1.00  0.00           N  
ATOM    786 1HH1 ARG    53      45.573  23.047  31.413  1.00  0.00           H  
ATOM    787 2HH1 ARG    53      46.123  23.814  32.907  1.00  0.00           H  
ATOM    788  NH2 ARG    53      44.051  23.306  34.185  1.00  0.00           N  
ATOM    789 1HH2 ARG    53      43.216  22.962  34.645  1.00  0.00           H  
ATOM    790 2HH2 ARG    53      44.744  23.785  34.759  1.00  0.00           H  
ATOM    791  C   ARG    53      40.132  24.861  35.561  1.00  0.00           C  
ATOM    792  O   ARG    53      40.132  24.055  36.494  1.00  0.00           O  
ATOM    793  N   CYS    54      40.916  25.949  35.579  1.00  0.00           N  
ATOM    794  H   CYS    54      40.935  26.538  34.758  1.00  0.00           H  
ATOM    795  CA  CYS    54      41.835  26.282  36.680  1.00  0.00           C  
ATOM    796  HA  CYS    54      42.601  25.511  36.738  1.00  0.00           H  
ATOM    797  CB  CYS    54      42.534  27.612  36.374  1.00  0.00           C  
ATOM    798  HB2 CYS    54      41.793  28.369  36.108  1.00  0.00           H  
ATOM    799  HB3 CYS    54      43.064  27.959  37.263  1.00  0.00           H  
ATOM    800  SG  CYS    54      43.730  27.409  35.031  1.00  0.00           S  
ATOM    801  HG  CYS    54      44.338  26.302  35.497  1.00  0.00           H  
ATOM    802  C   CYS    54      41.130  26.352  38.049  1.00  0.00           C  
ATOM    803  O   CYS    54      40.281  27.219  38.254  1.00  0.00           O  
ATOM    804  N   ARG    55      41.509  25.475  38.986  1.00  0.00           N  
ATOM    805  H   ARG    55      42.200  24.779  38.726  1.00  0.00           H  
ATOM    806  CA  ARG    55      40.981  25.432  40.358  1.00  0.00           C  
ATOM    807  HA  ARG    55      40.013  25.935  40.378  1.00  0.00           H  
ATOM    808  CB  ARG    55      40.741  23.964  40.748  1.00  0.00           C  
ATOM    809  HB2 ARG    55      40.125  23.515  39.970  1.00  0.00           H  
ATOM    810  HB3 ARG    55      41.691  23.431  40.779  1.00  0.00           H  
ATOM    811  CG  ARG    55      40.018  23.797  42.095  1.00  0.00           C  
ATOM    812  HG2 ARG    55      40.699  24.082  42.897  1.00  0.00           H  
ATOM    813  HG3 ARG    55      39.148  24.454  42.134  1.00  0.00           H  
ATOM    814  CD  ARG    55      39.564  22.346  42.324  1.00  0.00           C  
ATOM    815  HD2 ARG    55      40.405  21.675  42.156  1.00  0.00           H  
ATOM    816  HD3 ARG    55      39.256  22.239  43.362  1.00  0.00           H  
ATOM    817  NE  ARG    55      38.439  21.967  41.448  1.00  0.00           N  
ATOM    818  HE  ARG    55      37.982  22.721  40.937  1.00  0.00           H  
ATOM    819  CZ  ARG    55      37.959  20.744  41.255  1.00  0.00           C  
ATOM    820  NH1 ARG    55      38.386  19.699  41.932  1.00  0.00           N  
ATOM    821 1HH1 ARG    55      39.022  19.818  42.710  1.00  0.00           H  
ATOM    822 2HH1 ARG    55      37.968  18.798  41.764  1.00  0.00           H  
ATOM    823  NH2 ARG    55      37.012  20.535  40.372  1.00  0.00           N  
ATOM    824 1HH2 ARG    55      36.624  21.293  39.824  1.00  0.00           H  
ATOM    825 2HH2 ARG    55      36.672  19.592  40.214  1.00  0.00           H  
ATOM    826  C   ARG    55      41.931  26.180  41.305  1.00  0.00           C  
ATOM    827  O   ARG    55      42.959  25.654  41.730  1.00  0.00           O  
ATOM    828  N   TRP    56      41.607  27.442  41.583  1.00  0.00           N  
ATOM    829  H   TRP    56      40.766  27.808  41.158  1.00  0.00           H  
ATOM    830  CA  TRP    56      42.481  28.410  42.257  1.00  0.00           C  
ATOM    831  HA  TRP    56      43.466  28.358  41.789  1.00  0.00           H  
ATOM    832  CB  TRP    56      41.914  29.819  42.016  1.00  0.00           C  
ATOM    833  HB2 TRP    56      41.114  29.993  42.737  1.00  0.00           H  
ATOM    834  HB3 TRP    56      42.696  30.552  42.220  1.00  0.00           H  
ATOM    835  CG  TRP    56      41.353  30.081  40.646  1.00  0.00           C  
ATOM    836  CD1 TRP    56      40.036  30.085  40.339  1.00  0.00           C  
ATOM    837  HD1 TRP    56      39.227  29.902  41.038  1.00  0.00           H  
ATOM    838  NE1 TRP    56      39.866  30.361  38.999  1.00  0.00           N  
ATOM    839  HE1 TRP    56      38.954  30.392  38.555  1.00  0.00           H  
ATOM    840  CE2 TRP    56      41.071  30.551  38.361  1.00  0.00           C  
ATOM    841  CZ2 TRP    56      41.414  30.863  37.038  1.00  0.00           C  
ATOM    842  HZ2 TRP    56      40.641  31.025  36.302  1.00  0.00           H  
ATOM    843  CH2 TRP    56      42.772  30.944  36.687  1.00  0.00           C  
ATOM    844  HH2 TRP    56      43.057  31.173  35.671  1.00  0.00           H  
ATOM    845  CZ3 TRP    56      43.760  30.700  37.658  1.00  0.00           C  
ATOM    846  HZ3 TRP    56      44.801  30.729  37.375  1.00  0.00           H  
ATOM    847  CE3 TRP    56      43.400  30.413  38.990  1.00  0.00           C  
ATOM    848  HE3 TRP    56      44.164  30.239  39.729  1.00  0.00           H  
ATOM    849  CD2 TRP    56      42.047  30.341  39.382  1.00  0.00           C  
ATOM    850  C   TRP    56      42.653  28.129  43.765  1.00  0.00           C  
ATOM    851  O   TRP    56      41.684  27.847  44.471  1.00  0.00           O  
ATOM    852  N   LYS    57      43.880  28.249  44.282  1.00  0.00           N  
ATOM    853  H   LYS    57      44.631  28.534  43.657  1.00  0.00           H  
ATOM    854  CA  LYS    57      44.259  27.901  45.664  1.00  0.00           C  
ATOM    855  HA  LYS    57      43.478  27.268  46.081  1.00  0.00           H  
ATOM    856  CB  LYS    57      45.567  27.080  45.650  1.00  0.00           C  
ATOM    857  HB2 LYS    57      46.379  27.668  45.217  1.00  0.00           H  
ATOM    858  HB3 LYS    57      45.832  26.860  46.684  1.00  0.00           H  
ATOM    859  CG  LYS    57      45.438  25.727  44.931  1.00  0.00           C  
ATOM    860  HG2 LYS    57      45.985  24.979  45.507  1.00  0.00           H  
ATOM    861  HG3 LYS    57      44.390  25.428  44.901  1.00  0.00           H  
ATOM    862  CD  LYS    57      46.009  25.729  43.510  1.00  0.00           C  
ATOM    863  HD2 LYS    57      45.571  26.539  42.926  1.00  0.00           H  
ATOM    864  HD3 LYS    57      47.091  25.859  43.556  1.00  0.00           H  
ATOM    865  CE  LYS    57      45.661  24.394  42.851  1.00  0.00           C  
ATOM    866  HE2 LYS    57      45.912  23.581  43.536  1.00  0.00           H  
ATOM    867  HE3 LYS    57      44.583  24.369  42.672  1.00  0.00           H  
ATOM    868  NZ  LYS    57      46.375  24.200  41.574  1.00  0.00           N1+
ATOM    869  HZ1 LYS    57      45.864  23.543  40.986  1.00  0.00           H  
ATOM    870  HZ2 LYS    57      46.466  25.083  41.080  1.00  0.00           H  
ATOM    871  HZ3 LYS    57      47.301  23.827  41.736  1.00  0.00           H  
ATOM    872  C   LYS    57      44.359  29.102  46.630  1.00  0.00           C  
ATOM    873  O   LYS    57      44.824  28.956  47.763  1.00  0.00           O  
HETATM  874  N   HIE    58      43.934  30.298  46.219  1.00  0.00           N  
HETATM  875  H   HIE    58      43.558  30.381  45.285  1.00  0.00           H  
HETATM  876  CA  HIE    58      43.897  31.482  47.086  1.00  0.00           C  
HETATM  877  HA  HIE    58      44.890  31.616  47.518  1.00  0.00           H  
HETATM  878  CB  HIE    58      43.591  32.717  46.225  1.00  0.00           C  
HETATM  879  HB2 HIE    58      43.777  33.613  46.816  1.00  0.00           H  
HETATM  880  HB3 HIE    58      44.258  32.739  45.362  1.00  0.00           H  
HETATM  881  CG  HIE    58      42.167  32.756  45.742  1.00  0.00           C  
HETATM  882  ND1 HIE    58      41.681  32.080  44.625  1.00  0.00           N  
HETATM  883  CE1 HIE    58      40.353  32.280  44.635  1.00  0.00           C  
HETATM  884  HE1 HIE    58      39.662  31.874  43.907  1.00  0.00           H  
HETATM  885  NE2 HIE    58      39.991  33.022  45.697  1.00  0.00           N  
HETATM  886  HE2 HIE    58      39.036  33.219  45.983  1.00  0.00           H  
HETATM  887  CD2 HIE    58      41.126  33.334  46.407  1.00  0.00           C  
HETATM  888  HD2 HIE    58      41.173  33.878  47.340  1.00  0.00           H  
HETATM  889  C   HIE    58      42.890  31.353  48.258  1.00  0.00           C  
HETATM  890  O   HIE    58      41.920  30.588  48.189  1.00  0.00           O  
ATOM    891  N   ALA    59      43.088  32.160  49.302  1.00  0.00           N  
ATOM    892  H   ALA    59      43.904  32.765  49.279  1.00  0.00           H  
ATOM    893  CA  ALA    59      42.150  32.382  50.404  1.00  0.00           C  
ATOM    894  HA  ALA    59      41.169  31.986  50.141  1.00  0.00           H  
ATOM    895  CB  ALA    59      42.655  31.640  51.649  1.00  0.00           C  
ATOM    896  HB1 ALA    59      42.734  30.573  51.440  1.00  0.00           H  
ATOM    897  HB2 ALA    59      43.633  32.022  51.947  1.00  0.00           H  
ATOM    898  HB3 ALA    59      41.953  31.783  52.473  1.00  0.00           H  
ATOM    899  C   ALA    59      41.983  33.889  50.669  1.00  0.00           C  
ATOM    900  O   ALA    59      42.926  34.664  50.501  1.00  0.00           O  
ATOM    901  N   SER    60      40.786  34.289  51.091  1.00  0.00           N  
ATOM    902  H   SER    60      40.058  33.585  51.183  1.00  0.00           H  
ATOM    903  CA  SER    60      40.409  35.695  51.311  1.00  0.00           C  
ATOM    904  HA  SER    60      41.281  36.346  51.237  1.00  0.00           H  
ATOM    905  CB  SER    60      39.390  36.119  50.244  1.00  0.00           C  
ATOM    906  HB2 SER    60      38.527  35.452  50.279  1.00  0.00           H  
ATOM    907  HB3 SER    60      39.046  37.129  50.474  1.00  0.00           H  
ATOM    908  OG  SER    60      39.926  36.115  48.931  1.00  0.00           O  
ATOM    909  HG  SER    60      39.286  36.621  48.388  1.00  0.00           H  
ATOM    910  C   SER    60      39.762  35.952  52.681  1.00  0.00           C  
ATOM    911  O   SER    60      39.954  37.026  53.251  1.00  0.00           O  
ATOM    912  N   ALA    61      39.005  34.982  53.210  1.00  0.00           N  
ATOM    913  H   ALA    61      38.921  34.118  52.683  1.00  0.00           H  
ATOM    914  CA  ALA    61      38.191  35.078  54.425  1.00  0.00           C  
ATOM    915  HA  ALA    61      38.812  35.496  55.220  1.00  0.00           H  
ATOM    916  CB  ALA    61      37.018  36.047  54.183  1.00  0.00           C  
ATOM    917  HB1 ALA    61      36.447  36.169  55.103  1.00  0.00           H  
ATOM    918  HB2 ALA    61      37.391  37.027  53.886  1.00  0.00           H  
ATOM    919  HB3 ALA    61      36.365  35.660  53.398  1.00  0.00           H  
ATOM    920  C   ALA    61      37.755  33.669  54.884  1.00  0.00           C  
ATOM    921  O   ALA    61      36.564  33.330  54.918  1.00  0.00           O  
ATOM    922  N   GLY    62      38.749  32.833  55.200  1.00  0.00           N  
ATOM    923  H   GLY    62      39.691  33.220  55.190  1.00  0.00           H  
ATOM    924  CA  GLY    62      38.604  31.441  55.633  1.00  0.00           C  
ATOM    925  HA2 GLY    62      39.310  31.253  56.441  1.00  0.00           H  
ATOM    926  HA3 GLY    62      37.601  31.261  56.011  1.00  0.00           H  
ATOM    927  C   GLY    62      38.929  30.438  54.526  1.00  0.00           C  
ATOM    928  O   GLY    62      40.105  30.229  54.217  1.00  0.00           O  
ATOM    929  N   GLU    63      37.903  29.760  54.007  1.00  0.00           N  
ATOM    930  H   GLU    63      36.974  30.021  54.323  1.00  0.00           H  
ATOM    931  CA  GLU    63      38.018  28.539  53.198  1.00  0.00           C  
ATOM    932  HA  GLU    63      38.671  27.860  53.749  1.00  0.00           H  
ATOM    933  CB  GLU    63      36.646  27.839  53.095  1.00  0.00           C  
ATOM    934  HB2 GLU    63      36.817  26.821  52.747  1.00  0.00           H  
ATOM    935  HB3 GLU    63      36.197  27.785  54.088  1.00  0.00           H  
ATOM    936  CG  GLU    63      35.661  28.519  52.128  1.00  0.00           C  
ATOM    937  HG2 GLU    63      35.533  29.559  52.432  1.00  0.00           H  
ATOM    938  HG3 GLU    63      36.069  28.515  51.118  1.00  0.00           H  
ATOM    939  CD  GLU    63      34.287  27.847  52.080  1.00  0.00           C  
ATOM    940  OE1 GLU    63      34.142  26.640  52.395  1.00  0.00           O  
ATOM    941  OE2 GLU    63      33.305  28.556  51.760  1.00  0.00           O  
ATOM    942  C   GLU    63      38.633  28.711  51.795  1.00  0.00           C  
ATOM    943  O   GLU    63      38.705  29.811  51.235  1.00  0.00           O  
ATOM    944  N   PHE    64      39.003  27.569  51.206  1.00  0.00           N  
ATOM    945  H   PHE    64      38.903  26.715  51.734  1.00  0.00           H  
ATOM    946  CA  PHE    64      39.308  27.407  49.785  1.00  0.00           C  
ATOM    947  HA  PHE    64      39.745  28.331  49.406  1.00  0.00           H  
ATOM    948  CB  PHE    64      40.346  26.282  49.625  1.00  0.00           C  
ATOM    949  HB2 PHE    64      39.883  25.330  49.892  1.00  0.00           H  
ATOM    950  HB3 PHE    64      40.631  26.219  48.575  1.00  0.00           H  
ATOM    951  CG  PHE    64      41.609  26.473  50.450  1.00  0.00           C  
ATOM    952  CD1 PHE    64      42.514  27.503  50.132  1.00  0.00           C  
ATOM    953  HD1 PHE    64      42.324  28.148  49.287  1.00  0.00           H  
ATOM    954  CE1 PHE    64      43.670  27.695  50.910  1.00  0.00           C  
ATOM    955  HE1 PHE    64      44.363  28.485  50.659  1.00  0.00           H  
ATOM    956  CZ  PHE    64      43.928  26.857  52.009  1.00  0.00           C  
ATOM    957  HZ  PHE    64      44.820  27.003  52.605  1.00  0.00           H  
ATOM    958  CE2 PHE    64      43.030  25.823  52.327  1.00  0.00           C  
ATOM    959  HE2 PHE    64      43.231  25.169  53.165  1.00  0.00           H  
ATOM    960  CD2 PHE    64      41.873  25.632  51.549  1.00  0.00           C  
ATOM    961  HD2 PHE    64      41.190  24.834  51.797  1.00  0.00           H  
ATOM    962  C   PHE    64      38.028  27.112  48.976  1.00  0.00           C  
ATOM    963  O   PHE    64      37.047  26.586  49.510  1.00  0.00           O  
ATOM    964  N   ILE    65      38.035  27.415  47.672  1.00  0.00           N  
ATOM    965  H   ILE    65      38.885  27.837  47.296  1.00  0.00           H  
ATOM    966  CA  ILE    65      36.842  27.325  46.794  1.00  0.00           C  
ATOM    967  HA  ILE    65      36.019  27.836  47.298  1.00  0.00           H  
ATOM    968  CB  ILE    65      37.072  28.053  45.445  1.00  0.00           C  
ATOM    969  HB  ILE    65      36.126  28.025  44.899  1.00  0.00           H  
ATOM    970  CG2 ILE    65      37.392  29.539  45.690  1.00  0.00           C  
ATOM    971 1HG2 ILE    65      38.387  29.657  46.118  1.00  0.00           H  
ATOM    972 2HG2 ILE    65      37.346  30.091  44.752  1.00  0.00           H  
ATOM    973 3HG2 ILE    65      36.656  29.968  46.371  1.00  0.00           H  
ATOM    974  CG1 ILE    65      38.127  27.347  44.560  1.00  0.00           C  
ATOM    975 2HG1 ILE    65      39.080  27.299  45.083  1.00  0.00           H  
ATOM    976 3HG1 ILE    65      37.801  26.325  44.367  1.00  0.00           H  
ATOM    977  CD1 ILE    65      38.347  28.016  43.198  1.00  0.00           C  
ATOM    978 1HD1 ILE    65      37.392  28.156  42.692  1.00  0.00           H  
ATOM    979 2HD1 ILE    65      38.840  28.979  43.326  1.00  0.00           H  
ATOM    980 3HD1 ILE    65      38.981  27.377  42.583  1.00  0.00           H  
ATOM    981  C   ILE    65      36.328  25.897  46.552  1.00  0.00           C  
ATOM    982  O   ILE    65      35.199  25.727  46.086  1.00  0.00           O  
ATOM    983  N   GLU    66      37.125  24.875  46.870  1.00  0.00           N  
ATOM    984  H   GLU    66      38.025  25.083  47.277  1.00  0.00           H  
ATOM    985  CA  GLU    66      36.809  23.463  46.657  1.00  0.00           C  
ATOM    986  HA  GLU    66      35.760  23.305  46.898  1.00  0.00           H  
ATOM    987  CB  GLU    66      37.039  23.098  45.174  1.00  0.00           C  
ATOM    988  HB2 GLU    66      36.964  23.990  44.551  1.00  0.00           H  
ATOM    989  HB3 GLU    66      38.046  22.701  45.060  1.00  0.00           H  
ATOM    990  CG  GLU    66      36.024  22.086  44.634  1.00  0.00           C  
ATOM    991  HG2 GLU    66      35.043  22.559  44.592  1.00  0.00           H  
ATOM    992  HG3 GLU    66      36.307  21.798  43.621  1.00  0.00           H  
ATOM    993  CD  GLU    66      35.954  20.848  45.511  1.00  0.00           C  
ATOM    994  OE1 GLU    66      36.942  20.077  45.521  1.00  0.00           O  
ATOM    995  OE2 GLU    66      34.961  20.708  46.259  1.00  0.00           O  
ATOM    996  C   GLU    66      37.665  22.590  47.591  1.00  0.00           C  
ATOM    997  O   GLU    66      38.881  22.772  47.670  1.00  0.00           O  
ATOM    998  N   LYS    67      37.056  21.622  48.284  1.00  0.00           N  
ATOM    999  H   LYS    67      36.068  21.462  48.121  1.00  0.00           H  
ATOM   1000  CA  LYS    67      37.709  20.794  49.311  1.00  0.00           C  
ATOM   1001  HA  LYS    67      38.127  21.479  50.048  1.00  0.00           H  
ATOM   1002  CB  LYS    67      36.644  19.949  50.033  1.00  0.00           C  
ATOM   1003  HB2 LYS    67      37.106  19.509  50.915  1.00  0.00           H  
ATOM   1004  HB3 LYS    67      35.852  20.613  50.379  1.00  0.00           H  
ATOM   1005  CG  LYS    67      36.022  18.821  49.188  1.00  0.00           C  
ATOM   1006  HG2 LYS    67      35.616  19.232  48.266  1.00  0.00           H  
ATOM   1007  HG3 LYS    67      36.788  18.088  48.938  1.00  0.00           H  
ATOM   1008  CD  LYS    67      34.891  18.130  49.962  1.00  0.00           C  
ATOM   1009  HD2 LYS    67      35.288  17.724  50.891  1.00  0.00           H  
ATOM   1010  HD3 LYS    67      34.117  18.864  50.198  1.00  0.00           H  
ATOM   1011  CE  LYS    67      34.279  16.987  49.147  1.00  0.00           C  
ATOM   1012  HE2 LYS    67      33.947  17.378  48.182  1.00  0.00           H  
ATOM   1013  HE3 LYS    67      35.048  16.230  48.961  1.00  0.00           H  
ATOM   1014  NZ  LYS    67      33.132  16.370  49.855  1.00  0.00           N1+
ATOM   1015  HZ1 LYS    67      33.388  16.012  50.770  1.00  0.00           H  
ATOM   1016  HZ2 LYS    67      32.389  17.050  49.998  1.00  0.00           H  
ATOM   1017  HZ3 LYS    67      32.750  15.598  49.321  1.00  0.00           H  
ATOM   1018  C   LYS    67      38.897  19.947  48.810  1.00  0.00           C  
ATOM   1019  O   LYS    67      39.739  19.536  49.612  1.00  0.00           O  
ATOM   1020  N   SER    68      39.008  19.729  47.498  1.00  0.00           N  
ATOM   1021  H   SER    68      38.221  20.006  46.913  1.00  0.00           H  
ATOM   1022  CA  SER    68      40.199  19.157  46.846  1.00  0.00           C  
ATOM   1023  HA  SER    68      40.478  18.237  47.363  1.00  0.00           H  
ATOM   1024  CB  SER    68      39.880  18.786  45.388  1.00  0.00           C  
ATOM   1025  HB2 SER    68      40.791  18.438  44.898  1.00  0.00           H  
ATOM   1026  HB3 SER    68      39.157  17.971  45.383  1.00  0.00           H  
ATOM   1027  OG  SER    68      39.341  19.883  44.663  1.00  0.00           O  
ATOM   1028  HG  SER    68      38.397  19.979  44.957  1.00  0.00           H  
ATOM   1029  C   SER    68      41.441  20.071  46.886  1.00  0.00           C  
ATOM   1030  O   SER    68      42.555  19.568  46.733  1.00  0.00           O  
ATOM   1031  N   VAL    69      41.292  21.381  47.130  1.00  0.00           N  
ATOM   1032  H   VAL    69      40.350  21.752  47.269  1.00  0.00           H  
ATOM   1033  CA  VAL    69      42.418  22.267  47.468  1.00  0.00           C  
ATOM   1034  HA  VAL    69      43.277  21.999  46.852  1.00  0.00           H  
ATOM   1035  CB  VAL    69      42.090  23.756  47.216  1.00  0.00           C  
ATOM   1036  HB  VAL    69      41.204  24.030  47.786  1.00  0.00           H  
ATOM   1037  CG1 VAL    69      43.244  24.667  47.674  1.00  0.00           C  
ATOM   1038 1HG1 VAL    69      42.997  25.705  47.463  1.00  0.00           H  
ATOM   1039 2HG1 VAL    69      43.399  24.580  48.749  1.00  0.00           H  
ATOM   1040 3HG1 VAL    69      44.166  24.395  47.161  1.00  0.00           H  
ATOM   1041  CG2 VAL    69      41.794  24.012  45.727  1.00  0.00           C  
ATOM   1042 1HG2 VAL    69      41.598  25.072  45.564  1.00  0.00           H  
ATOM   1043 2HG2 VAL    69      42.645  23.706  45.117  1.00  0.00           H  
ATOM   1044 3HG2 VAL    69      40.913  23.449  45.417  1.00  0.00           H  
ATOM   1045  C   VAL    69      42.763  22.038  48.939  1.00  0.00           C  
ATOM   1046  O   VAL    69      41.945  22.321  49.814  1.00  0.00           O  
ATOM   1047  N   THR    70      43.964  21.512  49.208  1.00  0.00           N  
ATOM   1048  H   THR    70      44.584  21.325  48.431  1.00  0.00           H  
ATOM   1049  CA  THR    70      44.370  21.006  50.528  1.00  0.00           C  
ATOM   1050  HA  THR    70      44.138  21.769  51.269  1.00  0.00           H  
ATOM   1051  CB  THR    70      43.533  19.763  50.878  1.00  0.00           C  
ATOM   1052  HB  THR    70      42.489  19.972  50.638  1.00  0.00           H  
ATOM   1053  CG2 THR    70      43.936  18.498  50.122  1.00  0.00           C  
ATOM   1054 1HG2 THR    70      43.270  17.680  50.399  1.00  0.00           H  
ATOM   1055 2HG2 THR    70      43.848  18.667  49.049  1.00  0.00           H  
ATOM   1056 3HG2 THR    70      44.961  18.217  50.364  1.00  0.00           H  
ATOM   1057  OG1 THR    70      43.597  19.513  52.260  1.00  0.00           O  
ATOM   1058  HG1 THR    70      42.865  18.906  52.444  1.00  0.00           H  
ATOM   1059  C   THR    70      45.878  20.769  50.597  1.00  0.00           C  
ATOM   1060  O   THR    70      46.575  20.851  49.587  1.00  0.00           O  
ATOM   1061  N   ALA    71      46.395  20.483  51.789  1.00  0.00           N  
ATOM   1062  H   ALA    71      45.754  20.361  52.562  1.00  0.00           H  
ATOM   1063  CA  ALA    71      47.823  20.269  52.009  1.00  0.00           C  
ATOM   1064  HA  ALA    71      48.375  21.036  51.459  1.00  0.00           H  
ATOM   1065  CB  ALA    71      48.116  20.457  53.500  1.00  0.00           C  
ATOM   1066  HB1 ALA    71      47.894  21.484  53.796  1.00  0.00           H  
ATOM   1067  HB2 ALA    71      47.495  19.778  54.081  1.00  0.00           H  
ATOM   1068  HB3 ALA    71      49.167  20.244  53.693  1.00  0.00           H  
ATOM   1069  C   ALA    71      48.296  18.894  51.499  1.00  0.00           C  
ATOM   1070  O   ALA    71      47.655  17.867  51.744  1.00  0.00           O  
ATOM   1071  N   GLY    72      49.458  18.875  50.840  1.00  0.00           N  
ATOM   1072  H   GLY    72      49.921  19.767  50.703  1.00  0.00           H  
ATOM   1073  CA  GLY    72      50.197  17.680  50.420  1.00  0.00           C  
ATOM   1074  HA2 GLY    72      49.512  16.848  50.263  1.00  0.00           H  
ATOM   1075  HA3 GLY    72      50.725  17.885  49.489  1.00  0.00           H  
ATOM   1076  C   GLY    72      51.246  17.268  51.455  1.00  0.00           C  
ATOM   1077  O   GLY    72      51.736  18.096  52.224  1.00  0.00           O  
ATOM   1078  N   ILE    73      51.633  15.992  51.453  1.00  0.00           N  
ATOM   1079  H   ILE    73      51.239  15.392  50.728  1.00  0.00           H  
ATOM   1080  CA  ILE    73      52.573  15.388  52.422  1.00  0.00           C  
ATOM   1081  HA  ILE    73      53.010  16.182  53.028  1.00  0.00           H  
ATOM   1082  CB  ILE    73      51.782  14.460  53.384  1.00  0.00           C  
ATOM   1083  HB  ILE    73      50.876  14.995  53.672  1.00  0.00           H  
ATOM   1084  CG2 ILE    73      51.345  13.166  52.681  1.00  0.00           C  
ATOM   1085 1HG2 ILE    73      52.210  12.548  52.446  1.00  0.00           H  
ATOM   1086 2HG2 ILE    73      50.667  12.599  53.316  1.00  0.00           H  
ATOM   1087 3HG2 ILE    73      50.818  13.415  51.764  1.00  0.00           H  
ATOM   1088  CG1 ILE    73      52.552  14.175  54.694  1.00  0.00           C  
ATOM   1089 2HG1 ILE    73      53.449  13.596  54.485  1.00  0.00           H  
ATOM   1090 3HG1 ILE    73      52.856  15.125  55.132  1.00  0.00           H  
ATOM   1091  CD1 ILE    73      51.740  13.413  55.748  1.00  0.00           C  
ATOM   1092 1HD1 ILE    73      52.319  13.358  56.668  1.00  0.00           H  
ATOM   1093 2HD1 ILE    73      50.801  13.930  55.948  1.00  0.00           H  
ATOM   1094 3HD1 ILE    73      51.532  12.397  55.412  1.00  0.00           H  
ATOM   1095  C   ILE    73      53.769  14.692  51.745  1.00  0.00           C  
ATOM   1096  O   ILE    73      54.693  14.265  52.430  1.00  0.00           O  
ATOM   1097  N   GLU    74      53.801  14.588  50.415  1.00  0.00           N  
ATOM   1098  H   GLU    74      53.008  14.932  49.883  1.00  0.00           H  
ATOM   1099  CA  GLU    74      54.882  13.912  49.688  1.00  0.00           C  
ATOM   1100  HA  GLU    74      54.955  12.897  50.081  1.00  0.00           H  
ATOM   1101  CB  GLU    74      54.499  13.808  48.205  1.00  0.00           C  
ATOM   1102  HB2 GLU    74      53.513  13.348  48.142  1.00  0.00           H  
ATOM   1103  HB3 GLU    74      54.457  14.799  47.753  1.00  0.00           H  
ATOM   1104  CG  GLU    74      55.483  12.929  47.436  1.00  0.00           C  
ATOM   1105  HG2 GLU    74      56.438  13.447  47.335  1.00  0.00           H  
ATOM   1106  HG3 GLU    74      55.639  12.013  48.004  1.00  0.00           H  
ATOM   1107  CD  GLU    74      54.958  12.568  46.052  1.00  0.00           C  
ATOM   1108  OE1 GLU    74      54.436  11.443  45.875  1.00  0.00           O  
ATOM   1109  OE2 GLU    74      55.119  13.375  45.113  1.00  0.00           O  
ATOM   1110  C   GLU    74      56.260  14.576  49.889  1.00  0.00           C  
ATOM   1111  O   GLU    74      57.236  13.876  50.177  1.00  0.00           O  
ATOM   1112  N   ARG    75      56.348  15.915  49.817  1.00  0.00           N  
ATOM   1113  H   ARG    75      55.518  16.440  49.569  1.00  0.00           H  
ATOM   1114  CA  ARG    75      57.584  16.650  50.139  1.00  0.00           C  
ATOM   1115  HA  ARG    75      58.380  16.263  49.501  1.00  0.00           H  
ATOM   1116  CB  ARG    75      57.421  18.156  49.847  1.00  0.00           C  
ATOM   1117  HB2 ARG    75      57.080  18.285  48.820  1.00  0.00           H  
ATOM   1118  HB3 ARG    75      56.674  18.581  50.514  1.00  0.00           H  
ATOM   1119  CG  ARG    75      58.737  18.933  50.024  1.00  0.00           C  
ATOM   1120  HG2 ARG    75      59.125  18.775  51.031  1.00  0.00           H  
ATOM   1121  HG3 ARG    75      59.468  18.560  49.306  1.00  0.00           H  
ATOM   1122  CD  ARG    75      58.546  20.443  49.814  1.00  0.00           C  
ATOM   1123  HD2 ARG    75      58.117  20.613  48.825  1.00  0.00           H  
ATOM   1124  HD3 ARG    75      57.849  20.831  50.559  1.00  0.00           H  
ATOM   1125  NE  ARG    75      59.831  21.156  49.907  1.00  0.00           N  
ATOM   1126  HE  ARG    75      60.347  21.313  49.050  1.00  0.00           H  
ATOM   1127  CZ  ARG    75      60.458  21.539  51.012  1.00  0.00           C  
ATOM   1128  NH1 ARG    75      59.942  21.447  52.222  1.00  0.00           N  
ATOM   1129 1HH1 ARG    75      58.971  21.197  52.349  1.00  0.00           H  
ATOM   1130 2HH1 ARG    75      60.493  21.762  53.027  1.00  0.00           H  
ATOM   1131  NH2 ARG    75      61.660  22.038  50.882  1.00  0.00           N  
ATOM   1132 1HH2 ARG    75      62.057  22.174  49.956  1.00  0.00           H  
ATOM   1133 2HH2 ARG    75      62.169  22.320  51.719  1.00  0.00           H  
ATOM   1134  C   ARG    75      57.990  16.406  51.598  1.00  0.00           C  
ATOM   1135  O   ARG    75      59.153  16.103  51.872  1.00  0.00           O  
ATOM   1136  N   MET    76      57.037  16.503  52.536  1.00  0.00           N  
ATOM   1137  H   MET    76      56.104  16.760  52.231  1.00  0.00           H  
ATOM   1138  CA  MET    76      57.264  16.223  53.962  1.00  0.00           C  
ATOM   1139  HA  MET    76      57.999  16.930  54.348  1.00  0.00           H  
ATOM   1140  CB  MET    76      55.958  16.391  54.756  1.00  0.00           C  
ATOM   1141  HB2 MET    76      55.178  15.775  54.317  1.00  0.00           H  
ATOM   1142  HB3 MET    76      56.126  16.034  55.766  1.00  0.00           H  
ATOM   1143  CG  MET    76      55.450  17.831  54.857  1.00  0.00           C  
ATOM   1144  HG2 MET    76      56.154  18.426  55.437  1.00  0.00           H  
ATOM   1145  HG3 MET    76      55.393  18.264  53.858  1.00  0.00           H  
ATOM   1146  SD  MET    76      53.806  17.961  55.614  1.00  0.00           S  
ATOM   1147  CE  MET    76      54.134  17.341  57.285  1.00  0.00           C  
ATOM   1148  HE1 MET    76      54.414  16.289  57.249  1.00  0.00           H  
ATOM   1149  HE2 MET    76      54.934  17.922  57.746  1.00  0.00           H  
ATOM   1150  HE3 MET    76      53.231  17.442  57.887  1.00  0.00           H  
ATOM   1151  C   MET    76      57.841  14.815  54.187  1.00  0.00           C  
ATOM   1152  O   MET    76      58.837  14.687  54.903  1.00  0.00           O  
ATOM   1153  N   ARG    77      57.259  13.783  53.562  1.00  0.00           N  
ATOM   1154  H   ARG    77      56.436  13.979  52.999  1.00  0.00           H  
ATOM   1155  CA  ARG    77      57.721  12.388  53.613  1.00  0.00           C  
ATOM   1156  HA  ARG    77      57.709  12.049  54.649  1.00  0.00           H  
ATOM   1157  CB  ARG    77      56.768  11.488  52.792  1.00  0.00           C  
ATOM   1158  HB2 ARG    77      56.485  12.002  51.873  1.00  0.00           H  
ATOM   1159  HB3 ARG    77      57.297  10.575  52.511  1.00  0.00           H  
ATOM   1160  CG  ARG    77      55.499  11.069  53.556  1.00  0.00           C  
ATOM   1161  HG2 ARG    77      55.787  10.366  54.340  1.00  0.00           H  
ATOM   1162  HG3 ARG    77      55.039  11.939  54.023  1.00  0.00           H  
ATOM   1163  CD  ARG    77      54.476  10.404  52.618  1.00  0.00           C  
ATOM   1164  HD2 ARG    77      53.973  11.180  52.039  1.00  0.00           H  
ATOM   1165  HD3 ARG    77      55.006   9.753  51.920  1.00  0.00           H  
ATOM   1166  NE  ARG    77      53.495   9.584  53.357  1.00  0.00           N  
ATOM   1167  HE  ARG    77      53.798   9.217  54.259  1.00  0.00           H  
ATOM   1168  CZ  ARG    77      52.336   9.112  52.903  1.00  0.00           C  
ATOM   1169  NH1 ARG    77      51.771   9.512  51.781  1.00  0.00           N  
ATOM   1170 1HH1 ARG    77      52.216  10.191  51.183  1.00  0.00           H  
ATOM   1171 2HH1 ARG    77      50.889   9.097  51.496  1.00  0.00           H  
ATOM   1172  NH2 ARG    77      51.709   8.187  53.592  1.00  0.00           N  
ATOM   1173 1HH2 ARG    77      52.108   7.805  54.451  1.00  0.00           H  
ATOM   1174 2HH2 ARG    77      50.900   7.725  53.205  1.00  0.00           H  
ATOM   1175  C   ARG    77      59.168  12.265  53.113  1.00  0.00           C  
ATOM   1176  O   ARG    77      60.076  11.972  53.895  1.00  0.00           O  
ATOM   1177  N   TYR    78      59.416  12.512  51.825  1.00  0.00           N  
ATOM   1178  H   TYR    78      58.651  12.815  51.227  1.00  0.00           H  
ATOM   1179  CA  TYR    78      60.699  12.161  51.200  1.00  0.00           C  
ATOM   1180  HA  TYR    78      60.976  11.169  51.554  1.00  0.00           H  
ATOM   1181  CB  TYR    78      60.522  12.066  49.678  1.00  0.00           C  
ATOM   1182  HB2 TYR    78      60.173  13.031  49.313  1.00  0.00           H  
ATOM   1183  HB3 TYR    78      61.493  11.867  49.225  1.00  0.00           H  
ATOM   1184  CG  TYR    78      59.562  10.984  49.203  1.00  0.00           C  
ATOM   1185  CD1 TYR    78      59.620   9.680  49.738  1.00  0.00           C  
ATOM   1186  HD1 TYR    78      60.352   9.426  50.489  1.00  0.00           H  
ATOM   1187  CE1 TYR    78      58.729   8.685  49.301  1.00  0.00           C  
ATOM   1188  HE1 TYR    78      58.785   7.694  49.727  1.00  0.00           H  
ATOM   1189  CZ  TYR    78      57.775   8.982  48.304  1.00  0.00           C  
ATOM   1190  OH  TYR    78      56.924   8.014  47.865  1.00  0.00           O  
ATOM   1191  HH  TYR    78      56.305   8.335  47.189  1.00  0.00           H  
ATOM   1192  CE2 TYR    78      57.732  10.279  47.746  1.00  0.00           C  
ATOM   1193  HE2 TYR    78      57.019  10.505  46.970  1.00  0.00           H  
ATOM   1194  CD2 TYR    78      58.617  11.276  48.200  1.00  0.00           C  
ATOM   1195  HD2 TYR    78      58.573  12.269  47.777  1.00  0.00           H  
ATOM   1196  C   TYR    78      61.879  13.066  51.603  1.00  0.00           C  
ATOM   1197  O   TYR    78      63.023  12.605  51.570  1.00  0.00           O  
ATOM   1198  N   LEU    79      61.637  14.302  52.067  1.00  0.00           N  
ATOM   1199  H   LEU    79      60.690  14.667  52.019  1.00  0.00           H  
ATOM   1200  CA  LEU    79      62.681  15.133  52.687  1.00  0.00           C  
ATOM   1201  HA  LEU    79      63.560  15.113  52.041  1.00  0.00           H  
ATOM   1202  CB  LEU    79      62.172  16.586  52.797  1.00  0.00           C  
ATOM   1203  HB2 LEU    79      61.856  16.920  51.807  1.00  0.00           H  
ATOM   1204  HB3 LEU    79      61.294  16.598  53.447  1.00  0.00           H  
ATOM   1205  CG  LEU    79      63.200  17.600  53.350  1.00  0.00           C  
ATOM   1206  HG  LEU    79      63.519  17.281  54.343  1.00  0.00           H  
ATOM   1207  CD1 LEU    79      64.442  17.714  52.452  1.00  0.00           C  
ATOM   1208 1HD1 LEU    79      64.149  17.975  51.434  1.00  0.00           H  
ATOM   1209 2HD1 LEU    79      65.107  18.486  52.840  1.00  0.00           H  
ATOM   1210 3HD1 LEU    79      64.988  16.772  52.442  1.00  0.00           H  
ATOM   1211  CD2 LEU    79      62.535  18.978  53.487  1.00  0.00           C  
ATOM   1212 1HD2 LEU    79      62.207  19.336  52.511  1.00  0.00           H  
ATOM   1213 2HD2 LEU    79      61.673  18.912  54.152  1.00  0.00           H  
ATOM   1214 3HD2 LEU    79      63.244  19.691  53.909  1.00  0.00           H  
ATOM   1215  C   LEU    79      63.106  14.561  54.051  1.00  0.00           C  
ATOM   1216  O   LEU    79      64.302  14.398  54.306  1.00  0.00           O  
ATOM   1217  N   THR    80      62.132  14.209  54.903  1.00  0.00           N  
ATOM   1218  H   THR    80      61.172  14.349  54.614  1.00  0.00           H  
ATOM   1219  CA  THR    80      62.372  13.646  56.245  1.00  0.00           C  
ATOM   1220  HA  THR    80      63.039  14.312  56.791  1.00  0.00           H  
ATOM   1221  CB  THR    80      61.065  13.537  57.039  1.00  0.00           C  
ATOM   1222  HB  THR    80      60.410  12.785  56.593  1.00  0.00           H  
ATOM   1223  CG2 THR    80      61.313  13.191  58.506  1.00  0.00           C  
ATOM   1224 1HG2 THR    80      60.371  13.207  59.053  1.00  0.00           H  
ATOM   1225 2HG2 THR    80      61.744  12.193  58.590  1.00  0.00           H  
ATOM   1226 3HG2 THR    80      61.996  13.915  58.948  1.00  0.00           H  
ATOM   1227  OG1 THR    80      60.430  14.792  57.007  1.00  0.00           O  
ATOM   1228  HG1 THR    80      59.794  14.767  56.263  1.00  0.00           H  
ATOM   1229  C   THR    80      63.073  12.297  56.152  1.00  0.00           C  
ATOM   1230  O   THR    80      64.069  12.095  56.837  1.00  0.00           O  
ATOM   1231  N   GLU    81      62.615  11.423  55.253  1.00  0.00           N  
ATOM   1232  H   GLU    81      61.756  11.662  54.765  1.00  0.00           H  
ATOM   1233  CA  GLU    81      63.212  10.114  54.956  1.00  0.00           C  
ATOM   1234  HA  GLU    81      63.093   9.468  55.827  1.00  0.00           H  
ATOM   1235  CB  GLU    81      62.424   9.514  53.780  1.00  0.00           C  
ATOM   1236  HB2 GLU    81      61.368   9.470  54.051  1.00  0.00           H  
ATOM   1237  HB3 GLU    81      62.529  10.170  52.916  1.00  0.00           H  
ATOM   1238  CG  GLU    81      62.876   8.108  53.383  1.00  0.00           C  
ATOM   1239  HG2 GLU    81      63.925   8.120  53.094  1.00  0.00           H  
ATOM   1240  HG3 GLU    81      62.753   7.435  54.231  1.00  0.00           H  
ATOM   1241  CD  GLU    81      62.058   7.610  52.200  1.00  0.00           C  
ATOM   1242  OE1 GLU    81      61.106   6.824  52.419  1.00  0.00           O  
ATOM   1243  OE2 GLU    81      62.359   8.002  51.056  1.00  0.00           O  
ATOM   1244  C   GLU    81      64.715  10.191  54.615  1.00  0.00           C  
ATOM   1245  O   GLU    81      65.492   9.317  55.014  1.00  0.00           O  
ATOM   1246  N   ALA    82      65.137  11.235  53.895  1.00  0.00           N  
ATOM   1247  H   ALA    82      64.453  11.905  53.571  1.00  0.00           H  
ATOM   1248  CA  ALA    82      66.537  11.464  53.551  1.00  0.00           C  
ATOM   1249  HA  ALA    82      67.007  10.513  53.295  1.00  0.00           H  
ATOM   1250  CB  ALA    82      66.573  12.365  52.318  1.00  0.00           C  
ATOM   1251  HB1 ALA    82      66.103  13.322  52.545  1.00  0.00           H  
ATOM   1252  HB2 ALA    82      67.608  12.533  52.015  1.00  0.00           H  
ATOM   1253  HB3 ALA    82      66.040  11.885  51.497  1.00  0.00           H  
ATOM   1254  C   ALA    82      67.333  12.070  54.716  1.00  0.00           C  
ATOM   1255  O   ALA    82      68.444  11.619  54.999  1.00  0.00           O  
HETATM 1256  N   HID    83      66.788  13.061  55.426  1.00  0.00           N  
HETATM 1257  H   HID    83      65.869  13.399  55.155  1.00  0.00           H  
HETATM 1258  CA  HID    83      67.437  13.637  56.613  1.00  0.00           C  
HETATM 1259  HA  HID    83      68.418  14.024  56.332  1.00  0.00           H  
HETATM 1260  CB  HID    83      66.603  14.813  57.147  1.00  0.00           C  
HETATM 1261  HB2 HID    83      65.543  14.658  56.943  1.00  0.00           H  
HETATM 1262  HB3 HID    83      66.721  14.862  58.229  1.00  0.00           H  
HETATM 1263  CG  HID    83      67.044  16.145  56.594  1.00  0.00           C  
HETATM 1264  ND1 HID    83      67.824  17.067  57.254  1.00  0.00           N  
HETATM 1265  HD1 HID    83      68.137  17.011  58.222  1.00  0.00           H  
HETATM 1266  CE1 HID    83      68.031  18.103  56.427  1.00  0.00           C  
HETATM 1267  HE1 HID    83      68.601  18.986  56.680  1.00  0.00           H  
HETATM 1268  NE2 HID    83      67.401  17.910  55.255  1.00  0.00           N  
HETATM 1269  CD2 HID    83      66.781  16.657  55.351  1.00  0.00           C  
HETATM 1270  HD2 HID    83      66.201  16.175  54.577  1.00  0.00           H  
HETATM 1271  C   HID    83      67.694  12.574  57.701  1.00  0.00           C  
HETATM 1272  O   HID    83      68.823  12.440  58.177  1.00  0.00           O  
ATOM   1273  N   LYS    84      66.681  11.770  58.037  1.00  0.00           N  
ATOM   1274  H   LYS    84      65.783  11.924  57.586  1.00  0.00           H  
ATOM   1275  CA  LYS    84      66.736  10.715  59.058  1.00  0.00           C  
ATOM   1276  HA  LYS    84      66.996  11.168  60.016  1.00  0.00           H  
ATOM   1277  CB  LYS    84      65.313  10.131  59.147  1.00  0.00           C  
ATOM   1278  HB2 LYS    84      64.609  10.958  59.266  1.00  0.00           H  
ATOM   1279  HB3 LYS    84      65.082   9.628  58.206  1.00  0.00           H  
ATOM   1280  CG  LYS    84      65.082   9.155  60.310  1.00  0.00           C  
ATOM   1281  HG2 LYS    84      65.779   8.319  60.237  1.00  0.00           H  
ATOM   1282  HG3 LYS    84      65.240   9.674  61.256  1.00  0.00           H  
ATOM   1283  CD  LYS    84      63.644   8.615  60.242  1.00  0.00           C  
ATOM   1284  HD2 LYS    84      62.929   9.440  60.271  1.00  0.00           H  
ATOM   1285  HD3 LYS    84      63.518   8.093  59.289  1.00  0.00           H  
ATOM   1286  CE  LYS    84      63.334   7.620  61.364  1.00  0.00           C  
ATOM   1287  HE2 LYS    84      62.446   7.047  61.080  1.00  0.00           H  
ATOM   1288  HE3 LYS    84      64.169   6.922  61.456  1.00  0.00           H  
ATOM   1289  NZ  LYS    84      63.084   8.277  62.667  1.00  0.00           N1+
ATOM   1290  HZ1 LYS    84      62.882   7.579  63.377  1.00  0.00           H  
ATOM   1291  HZ2 LYS    84      63.882   8.817  62.987  1.00  0.00           H  
ATOM   1292  HZ3 LYS    84      62.273   8.888  62.628  1.00  0.00           H  
ATOM   1293  C   LYS    84      67.801   9.638  58.764  1.00  0.00           C  
ATOM   1294  O   LYS    84      68.389   9.076  59.693  1.00  0.00           O  
ATOM   1295  N   ALA    85      68.082   9.359  57.487  1.00  0.00           N  
ATOM   1296  H   ALA    85      67.522   9.816  56.781  1.00  0.00           H  
ATOM   1297  CA  ALA    85      69.127   8.428  57.045  1.00  0.00           C  
ATOM   1298  HA  ALA    85      69.185   7.580  57.728  1.00  0.00           H  
ATOM   1299  CB  ALA    85      68.697   7.897  55.672  1.00  0.00           C  
ATOM   1300  HB1 ALA    85      67.718   7.422  55.745  1.00  0.00           H  
ATOM   1301  HB2 ALA    85      68.650   8.709  54.944  1.00  0.00           H  
ATOM   1302  HB3 ALA    85      69.410   7.150  55.325  1.00  0.00           H  
ATOM   1303  C   ALA    85      70.528   9.075  56.996  1.00  0.00           C  
ATOM   1304  O   ALA    85      71.509   8.499  57.469  1.00  0.00           O  
ATOM   1305  N   SER    86      70.628  10.288  56.453  1.00  0.00           N  
ATOM   1306  H   SER    86      69.773  10.712  56.109  1.00  0.00           H  
ATOM   1307  CA  SER    86      71.894  10.961  56.104  1.00  0.00           C  
ATOM   1308  HA  SER    86      72.593  10.217  55.719  1.00  0.00           H  
ATOM   1309  CB  SER    86      71.632  11.962  54.970  1.00  0.00           C  
ATOM   1310  HB2 SER    86      72.574  12.421  54.670  1.00  0.00           H  
ATOM   1311  HB3 SER    86      71.227  11.432  54.109  1.00  0.00           H  
ATOM   1312  OG  SER    86      70.710  12.963  55.376  1.00  0.00           O  
ATOM   1313  HG  SER    86      69.824  12.601  55.178  1.00  0.00           H  
ATOM   1314  C   SER    86      72.621  11.670  57.265  1.00  0.00           C  
ATOM   1315  O   SER    86      73.650  12.307  57.036  1.00  0.00           O  
ATOM   1316  N   GLU    87      72.110  11.600  58.501  1.00  0.00           N  
ATOM   1317  H   GLU    87      71.259  11.073  58.630  1.00  0.00           H  
ATOM   1318  CA  GLU    87      72.762  12.178  59.685  1.00  0.00           C  
ATOM   1319  HA  GLU    87      72.805  13.260  59.558  1.00  0.00           H  
ATOM   1320  CB  GLU    87      71.926  11.881  60.943  1.00  0.00           C  
ATOM   1321  HB2 GLU    87      70.923  12.281  60.790  1.00  0.00           H  
ATOM   1322  HB3 GLU    87      71.849  10.803  61.088  1.00  0.00           H  
ATOM   1323  CG  GLU    87      72.532  12.518  62.203  1.00  0.00           C  
ATOM   1324  HG2 GLU    87      73.498  12.060  62.416  1.00  0.00           H  
ATOM   1325  HG3 GLU    87      72.690  13.581  62.026  1.00  0.00           H  
ATOM   1326  CD  GLU    87      71.625  12.352  63.420  1.00  0.00           C  
ATOM   1327  OE1 GLU    87      70.527  12.956  63.430  1.00  0.00           O  
ATOM   1328  OE2 GLU    87      72.000  11.628  64.374  1.00  0.00           O  
ATOM   1329  C   GLU    87      74.202  11.656  59.831  1.00  0.00           C  
ATOM   1330  O   GLU    87      74.421  10.451  59.981  1.00  0.00           O  
ATOM   1331  N   GLY    88      75.187  12.558  59.803  1.00  0.00           N  
ATOM   1332  H   GLY    88      74.935  13.538  59.730  1.00  0.00           H  
ATOM   1333  CA  GLY    88      76.621  12.227  59.758  1.00  0.00           C  
ATOM   1334  HA2 GLY    88      77.131  12.785  60.542  1.00  0.00           H  
ATOM   1335  HA3 GLY    88      76.776  11.161  59.925  1.00  0.00           H  
ATOM   1336  C   GLY    88      77.313  12.596  58.443  1.00  0.00           C  
ATOM   1337  O   GLY    88      78.539  12.614  58.404  1.00  0.00           O  
ATOM   1338  N   LYS    89      76.573  12.931  57.383  1.00  0.00           N  
ATOM   1339  H   LYS    89      75.565  12.836  57.451  1.00  0.00           H  
ATOM   1340  CA  LYS    89      77.118  13.626  56.203  1.00  0.00           C  
ATOM   1341  HA  LYS    89      78.173  13.366  56.093  1.00  0.00           H  
ATOM   1342  CB  LYS    89      76.374  13.132  54.942  1.00  0.00           C  
ATOM   1343  HB2 LYS    89      75.306  13.333  55.044  1.00  0.00           H  
ATOM   1344  HB3 LYS    89      76.738  13.674  54.070  1.00  0.00           H  
ATOM   1345  CG  LYS    89      76.590  11.623  54.709  1.00  0.00           C  
ATOM   1346  HG2 LYS    89      77.656  11.401  54.770  1.00  0.00           H  
ATOM   1347  HG3 LYS    89      76.074  11.062  55.489  1.00  0.00           H  
ATOM   1348  CD  LYS    89      76.065  11.163  53.338  1.00  0.00           C  
ATOM   1349  HD2 LYS    89      75.021  11.469  53.248  1.00  0.00           H  
ATOM   1350  HD3 LYS    89      76.633  11.647  52.542  1.00  0.00           H  
ATOM   1351  CE  LYS    89      76.128   9.635  53.172  1.00  0.00           C  
ATOM   1352  HE2 LYS    89      75.657   9.166  54.039  1.00  0.00           H  
ATOM   1353  HE3 LYS    89      75.548   9.357  52.288  1.00  0.00           H  
ATOM   1354  NZ  LYS    89      77.510   9.112  53.018  1.00  0.00           N1+
ATOM   1355  HZ1 LYS    89      78.111   9.386  53.789  1.00  0.00           H  
ATOM   1356  HZ2 LYS    89      77.499   8.098  52.975  1.00  0.00           H  
ATOM   1357  HZ3 LYS    89      77.937   9.455  52.164  1.00  0.00           H  
ATOM   1358  C   LYS    89      77.048  15.166  56.401  1.00  0.00           C  
ATOM   1359  O   LYS    89      76.245  15.628  57.226  1.00  0.00           O  
ATOM   1360  N   PRO    90      77.848  15.984  55.682  1.00  0.00           N  
ATOM   1361  CD  PRO    90      78.892  15.598  54.746  1.00  0.00           C  
ATOM   1362  HD2 PRO    90      78.542  14.873  54.013  1.00  0.00           H  
ATOM   1363  HD3 PRO    90      79.732  15.191  55.307  1.00  0.00           H  
ATOM   1364  CG  PRO    90      79.322  16.881  54.035  1.00  0.00           C  
ATOM   1365  HG2 PRO    90      78.705  17.038  53.154  1.00  0.00           H  
ATOM   1366  HG3 PRO    90      80.379  16.862  53.768  1.00  0.00           H  
ATOM   1367  CB  PRO    90      79.027  17.974  55.054  1.00  0.00           C  
ATOM   1368  HB2 PRO    90      78.832  18.935  54.576  1.00  0.00           H  
ATOM   1369  HB3 PRO    90      79.871  18.052  55.738  1.00  0.00           H  
ATOM   1370  CA  PRO    90      77.812  17.440  55.815  1.00  0.00           C  
ATOM   1371  HA  PRO    90      77.928  17.711  56.864  1.00  0.00           H  
ATOM   1372  C   PRO    90      76.477  17.999  55.311  1.00  0.00           C  
ATOM   1373  O   PRO    90      75.863  17.449  54.399  1.00  0.00           O  
ATOM   1374  N   GLU    91      76.008  19.078  55.935  1.00  0.00           N  
ATOM   1375  H   GLU    91      76.618  19.534  56.612  1.00  0.00           H  
ATOM   1376  CA  GLU    91      74.612  19.527  55.867  1.00  0.00           C  
ATOM   1377  HA  GLU    91      73.984  18.676  56.127  1.00  0.00           H  
ATOM   1378  CB  GLU    91      74.383  20.632  56.915  1.00  0.00           C  
ATOM   1379  HB2 GLU    91      75.069  21.455  56.715  1.00  0.00           H  
ATOM   1380  HB3 GLU    91      73.372  21.023  56.811  1.00  0.00           H  
ATOM   1381  CG  GLU    91      74.587  20.166  58.372  1.00  0.00           C  
ATOM   1382  HG2 GLU    91      75.616  19.831  58.505  1.00  0.00           H  
ATOM   1383  HG3 GLU    91      74.436  21.025  59.027  1.00  0.00           H  
ATOM   1384  CD  GLU    91      73.640  19.049  58.825  1.00  0.00           C  
ATOM   1385  OE1 GLU    91      73.913  18.396  59.860  1.00  0.00           O  
ATOM   1386  OE2 GLU    91      72.583  18.827  58.196  1.00  0.00           O  
ATOM   1387  C   GLU    91      74.164  19.981  54.465  1.00  0.00           C  
ATOM   1388  O   GLU    91      73.007  19.756  54.097  1.00  0.00           O  
ATOM   1389  N   ALA    92      75.072  20.538  53.653  1.00  0.00           N  
ATOM   1390  H   ALA    92      75.972  20.792  54.056  1.00  0.00           H  
ATOM   1391  CA  ALA    92      74.853  20.830  52.231  1.00  0.00           C  
ATOM   1392  HA  ALA    92      74.002  21.506  52.132  1.00  0.00           H  
ATOM   1393  CB  ALA    92      76.111  21.524  51.686  1.00  0.00           C  
ATOM   1394  HB1 ALA    92      76.351  22.400  52.286  1.00  0.00           H  
ATOM   1395  HB2 ALA    92      76.965  20.845  51.708  1.00  0.00           H  
ATOM   1396  HB3 ALA    92      75.939  21.845  50.658  1.00  0.00           H  
ATOM   1397  C   ALA    92      74.547  19.559  51.420  1.00  0.00           C  
ATOM   1398  O   ALA    92      73.616  19.529  50.612  1.00  0.00           O  
ATOM   1399  N   ILE    93      75.305  18.485  51.668  1.00  0.00           N  
ATOM   1400  H   ILE    93      75.986  18.566  52.413  1.00  0.00           H  
ATOM   1401  CA  ILE    93      75.087  17.168  51.050  1.00  0.00           C  
ATOM   1402  HA  ILE    93      74.967  17.297  49.975  1.00  0.00           H  
ATOM   1403  CB  ILE    93      76.300  16.232  51.297  1.00  0.00           C  
ATOM   1404  HB  ILE    93      76.489  16.187  52.368  1.00  0.00           H  
ATOM   1405  CG2 ILE    93      76.018  14.787  50.852  1.00  0.00           C  
ATOM   1406 1HG2 ILE    93      75.269  14.342  51.505  1.00  0.00           H  
ATOM   1407 2HG2 ILE    93      75.658  14.765  49.823  1.00  0.00           H  
ATOM   1408 3HG2 ILE    93      76.927  14.189  50.928  1.00  0.00           H  
ATOM   1409  CG1 ILE    93      77.596  16.753  50.633  1.00  0.00           C  
ATOM   1410 2HG1 ILE    93      77.806  17.761  50.994  1.00  0.00           H  
ATOM   1411 3HG1 ILE    93      78.425  16.119  50.950  1.00  0.00           H  
ATOM   1412  CD1 ILE    93      77.595  16.784  49.101  1.00  0.00           C  
ATOM   1413 1HD1 ILE    93      78.545  17.193  48.765  1.00  0.00           H  
ATOM   1414 2HD1 ILE    93      77.490  15.777  48.699  1.00  0.00           H  
ATOM   1415 3HD1 ILE    93      76.790  17.416  48.730  1.00  0.00           H  
ATOM   1416  C   ILE    93      73.760  16.577  51.530  1.00  0.00           C  
ATOM   1417  O   ILE    93      73.005  16.089  50.697  1.00  0.00           O  
ATOM   1418  N   ARG    94      73.411  16.699  52.817  1.00  0.00           N  
ATOM   1419  H   ARG    94      74.069  17.131  53.456  1.00  0.00           H  
ATOM   1420  CA  ARG    94      72.110  16.243  53.336  1.00  0.00           C  
ATOM   1421  HA  ARG    94      72.015  15.180  53.109  1.00  0.00           H  
ATOM   1422  CB  ARG    94      72.036  16.400  54.864  1.00  0.00           C  
ATOM   1423  HB2 ARG    94      72.186  17.444  55.141  1.00  0.00           H  
ATOM   1424  HB3 ARG    94      71.039  16.099  55.191  1.00  0.00           H  
ATOM   1425  CG  ARG    94      73.082  15.522  55.573  1.00  0.00           C  
ATOM   1426  HG2 ARG    94      72.973  14.492  55.247  1.00  0.00           H  
ATOM   1427  HG3 ARG    94      74.080  15.852  55.295  1.00  0.00           H  
ATOM   1428  CD  ARG    94      72.981  15.576  57.099  1.00  0.00           C  
ATOM   1429  HD2 ARG    94      73.806  15.000  57.519  1.00  0.00           H  
ATOM   1430  HD3 ARG    94      73.105  16.608  57.416  1.00  0.00           H  
ATOM   1431  NE  ARG    94      71.720  15.004  57.605  1.00  0.00           N  
ATOM   1432  HE  ARG    94      71.409  14.152  57.155  1.00  0.00           H  
ATOM   1433  CZ  ARG    94      71.071  15.414  58.690  1.00  0.00           C  
ATOM   1434  NH1 ARG    94      71.324  16.558  59.284  1.00  0.00           N  
ATOM   1435 1HH1 ARG    94      71.967  17.239  58.876  1.00  0.00           H  
ATOM   1436 2HH1 ARG    94      70.790  16.823  60.095  1.00  0.00           H  
ATOM   1437  NH2 ARG    94      70.134  14.671  59.230  1.00  0.00           N  
ATOM   1438 1HH2 ARG    94      69.858  13.780  58.831  1.00  0.00           H  
ATOM   1439 2HH2 ARG    94      69.720  14.968  60.107  1.00  0.00           H  
ATOM   1440  C   ARG    94      70.935  16.951  52.638  1.00  0.00           C  
ATOM   1441  O   ARG    94      69.999  16.281  52.201  1.00  0.00           O  
ATOM   1442  N   ARG    95      71.011  18.276  52.434  1.00  0.00           N  
ATOM   1443  H   ARG    95      71.797  18.777  52.836  1.00  0.00           H  
ATOM   1444  CA  ARG    95      70.022  19.033  51.643  1.00  0.00           C  
ATOM   1445  HA  ARG    95      69.037  18.866  52.082  1.00  0.00           H  
ATOM   1446  CB  ARG    95      70.332  20.544  51.690  1.00  0.00           C  
ATOM   1447  HB2 ARG    95      71.395  20.695  51.502  1.00  0.00           H  
ATOM   1448  HB3 ARG    95      69.784  21.051  50.893  1.00  0.00           H  
ATOM   1449  CG  ARG    95      69.970  21.205  53.033  1.00  0.00           C  
ATOM   1450  HG2 ARG    95      70.337  20.582  53.848  1.00  0.00           H  
ATOM   1451  HG3 ARG    95      70.478  22.168  53.100  1.00  0.00           H  
ATOM   1452  CD  ARG    95      68.464  21.437  53.230  1.00  0.00           C  
ATOM   1453  HD2 ARG    95      67.920  20.517  53.011  1.00  0.00           H  
ATOM   1454  HD3 ARG    95      68.300  21.694  54.275  1.00  0.00           H  
ATOM   1455  NE  ARG    95      67.957  22.540  52.395  1.00  0.00           N  
ATOM   1456  HE  ARG    95      68.648  23.114  51.921  1.00  0.00           H  
ATOM   1457  CZ  ARG    95      66.692  22.892  52.192  1.00  0.00           C  
ATOM   1458  NH1 ARG    95      66.475  23.896  51.373  1.00  0.00           N  
ATOM   1459 1HH1 ARG    95      67.275  24.375  50.975  1.00  0.00           H  
ATOM   1460 2HH1 ARG    95      65.540  24.137  51.060  1.00  0.00           H  
ATOM   1461  NH2 ARG    95      65.675  22.285  52.775  1.00  0.00           N  
ATOM   1462 1HH2 ARG    95      65.842  21.534  53.442  1.00  0.00           H  
ATOM   1463 2HH2 ARG    95      64.718  22.611  52.674  1.00  0.00           H  
ATOM   1464  C   ARG    95      69.945  18.536  50.188  1.00  0.00           C  
ATOM   1465  O   ARG    95      68.849  18.283  49.689  1.00  0.00           O  
ATOM   1466  N   ALA    96      71.086  18.346  49.514  1.00  0.00           N  
ATOM   1467  H   ALA    96      71.962  18.582  49.968  1.00  0.00           H  
ATOM   1468  CA  ALA    96      71.130  17.870  48.126  1.00  0.00           C  
ATOM   1469  HA  ALA    96      70.485  18.508  47.518  1.00  0.00           H  
ATOM   1470  CB  ALA    96      72.566  18.017  47.613  1.00  0.00           C  
ATOM   1471  HB1 ALA    96      72.891  19.051  47.720  1.00  0.00           H  
ATOM   1472  HB2 ALA    96      73.238  17.362  48.169  1.00  0.00           H  
ATOM   1473  HB3 ALA    96      72.599  17.754  46.555  1.00  0.00           H  
ATOM   1474  C   ALA    96      70.606  16.429  47.960  1.00  0.00           C  
ATOM   1475  O   ALA    96      69.854  16.156  47.027  1.00  0.00           O  
ATOM   1476  N   LEU    97      70.942  15.519  48.881  1.00  0.00           N  
ATOM   1477  H   LEU    97      71.600  15.791  49.605  1.00  0.00           H  
ATOM   1478  CA  LEU    97      70.429  14.145  48.908  1.00  0.00           C  
ATOM   1479  HA  LEU    97      70.515  13.720  47.909  1.00  0.00           H  
ATOM   1480  CB  LEU    97      71.274  13.303  49.884  1.00  0.00           C  
ATOM   1481  HB2 LEU    97      71.303  13.815  50.848  1.00  0.00           H  
ATOM   1482  HB3 LEU    97      70.776  12.347  50.038  1.00  0.00           H  
ATOM   1483  CG  LEU    97      72.721  13.022  49.417  1.00  0.00           C  
ATOM   1484  HG  LEU    97      73.234  13.965  49.234  1.00  0.00           H  
ATOM   1485  CD1 LEU    97      73.466  12.274  50.530  1.00  0.00           C  
ATOM   1486 1HD1 LEU    97      74.510  12.131  50.248  1.00  0.00           H  
ATOM   1487 2HD1 LEU    97      73.425  12.847  51.457  1.00  0.00           H  
ATOM   1488 3HD1 LEU    97      73.006  11.301  50.693  1.00  0.00           H  
ATOM   1489  CD2 LEU    97      72.784  12.186  48.128  1.00  0.00           C  
ATOM   1490 1HD2 LEU    97      72.244  11.248  48.260  1.00  0.00           H  
ATOM   1491 2HD2 LEU    97      72.350  12.736  47.293  1.00  0.00           H  
ATOM   1492 3HD2 LEU    97      73.823  11.965  47.883  1.00  0.00           H  
ATOM   1493  C   LEU    97      68.936  14.083  49.264  1.00  0.00           C  
ATOM   1494  O   LEU    97      68.242  13.186  48.783  1.00  0.00           O  
ATOM   1495  N   GLY    98      68.417  15.047  50.034  1.00  0.00           N  
ATOM   1496  H   GLY    98      69.055  15.698  50.479  1.00  0.00           H  
ATOM   1497  CA  GLY    98      66.980  15.217  50.277  1.00  0.00           C  
ATOM   1498  HA2 GLY    98      66.550  14.273  50.595  1.00  0.00           H  
ATOM   1499  HA3 GLY    98      66.828  15.981  51.039  1.00  0.00           H  
ATOM   1500  C   GLY    98      66.239  15.630  49.011  1.00  0.00           C  
ATOM   1501  O   GLY    98      65.273  14.967  48.627  1.00  0.00           O  
ATOM   1502  N   LEU    99      66.737  16.661  48.321  1.00  0.00           N  
ATOM   1503  H   LEU    99      67.528  17.159  48.718  1.00  0.00           H  
ATOM   1504  CA  LEU    99      66.257  17.081  47.000  1.00  0.00           C  
ATOM   1505  HA  LEU    99      65.219  17.402  47.099  1.00  0.00           H  
ATOM   1506  CB  LEU    99      67.114  18.293  46.561  1.00  0.00           C  
ATOM   1507  HB2 LEU    99      67.061  19.035  47.360  1.00  0.00           H  
ATOM   1508  HB3 LEU    99      68.158  17.988  46.494  1.00  0.00           H  
ATOM   1509  CG  LEU    99      66.751  19.029  45.253  1.00  0.00           C  
ATOM   1510  HG  LEU    99      67.343  19.946  45.236  1.00  0.00           H  
ATOM   1511  CD1 LEU    99      67.135  18.236  43.997  1.00  0.00           C  
ATOM   1512 1HD1 LEU    99      67.058  18.881  43.122  1.00  0.00           H  
ATOM   1513 2HD1 LEU    99      68.160  17.881  44.085  1.00  0.00           H  
ATOM   1514 3HD1 LEU    99      66.473  17.384  43.862  1.00  0.00           H  
ATOM   1515  CD2 LEU    99      65.273  19.439  45.202  1.00  0.00           C  
ATOM   1516 1HD2 LEU    99      65.026  20.022  46.090  1.00  0.00           H  
ATOM   1517 2HD2 LEU    99      65.094  20.053  44.318  1.00  0.00           H  
ATOM   1518 3HD2 LEU    99      64.632  18.559  45.157  1.00  0.00           H  
ATOM   1519  C   LEU    99      66.263  15.892  46.024  1.00  0.00           C  
ATOM   1520  O   LEU    99      65.226  15.581  45.440  1.00  0.00           O  
ATOM   1521  N   ALA   100      67.379  15.162  45.923  1.00  0.00           N  
ATOM   1522  H   ALA   100      68.209  15.488  46.411  1.00  0.00           H  
ATOM   1523  CA  ALA   100      67.505  13.966  45.086  1.00  0.00           C  
ATOM   1524  HA  ALA   100      67.330  14.254  44.054  1.00  0.00           H  
ATOM   1525  CB  ALA   100      68.941  13.439  45.206  1.00  0.00           C  
ATOM   1526  HB1 ALA   100      69.076  12.587  44.540  1.00  0.00           H  
ATOM   1527  HB2 ALA   100      69.653  14.217  44.927  1.00  0.00           H  
ATOM   1528  HB3 ALA   100      69.140  13.113  46.225  1.00  0.00           H  
ATOM   1529  C   ALA   100      66.466  12.876  45.402  1.00  0.00           C  
ATOM   1530  O   ALA   100      65.867  12.328  44.475  1.00  0.00           O  
ATOM   1531  N   ASN   101      66.213  12.598  46.686  1.00  0.00           N  
ATOM   1532  H   ASN   101      66.784  13.047  47.394  1.00  0.00           H  
ATOM   1533  CA  ASN   101      65.230  11.601  47.120  1.00  0.00           C  
ATOM   1534  HA  ASN   101      65.406  10.683  46.555  1.00  0.00           H  
ATOM   1535  CB  ASN   101      65.457  11.299  48.610  1.00  0.00           C  
ATOM   1536  HB2 ASN   101      66.514  11.094  48.782  1.00  0.00           H  
ATOM   1537  HB3 ASN   101      65.176  12.167  49.207  1.00  0.00           H  
ATOM   1538  CG  ASN   101      64.678  10.072  49.068  1.00  0.00           C  
ATOM   1539  OD1 ASN   101      64.870   8.980  48.551  1.00  0.00           O  
ATOM   1540  ND2 ASN   101      63.794  10.214  50.037  1.00  0.00           N  
ATOM   1541 1HD2 ASN   101      63.293   9.384  50.359  1.00  0.00           H  
ATOM   1542 2HD2 ASN   101      63.657  11.104  50.495  1.00  0.00           H  
ATOM   1543  C   ASN   101      63.780  12.050  46.848  1.00  0.00           C  
ATOM   1544  O   ASN   101      62.970  11.255  46.372  1.00  0.00           O  
ATOM   1545  N   VAL   102      63.465  13.331  47.087  1.00  0.00           N  
ATOM   1546  H   VAL   102      64.193  13.929  47.478  1.00  0.00           H  
ATOM   1547  CA  VAL   102      62.150  13.929  46.775  1.00  0.00           C  
ATOM   1548  HA  VAL   102      61.387  13.357  47.301  1.00  0.00           H  
ATOM   1549  CB  VAL   102      62.067  15.400  47.264  1.00  0.00           C  
ATOM   1550  HB  VAL   102      62.964  15.924  46.933  1.00  0.00           H  
ATOM   1551  CG1 VAL   102      60.844  16.163  46.722  1.00  0.00           C  
ATOM   1552 1HG1 VAL   102      60.804  17.161  47.161  1.00  0.00           H  
ATOM   1553 2HG1 VAL   102      60.914  16.276  45.640  1.00  0.00           H  
ATOM   1554 3HG1 VAL   102      59.926  15.628  46.970  1.00  0.00           H  
ATOM   1555  CG2 VAL   102      62.012  15.472  48.802  1.00  0.00           C  
ATOM   1556 1HG2 VAL   102      62.787  14.853  49.249  1.00  0.00           H  
ATOM   1557 2HG2 VAL   102      62.159  16.503  49.128  1.00  0.00           H  
ATOM   1558 3HG2 VAL   102      61.042  15.130  49.161  1.00  0.00           H  
ATOM   1559  C   VAL   102      61.855  13.827  45.270  1.00  0.00           C  
ATOM   1560  O   VAL   102      60.782  13.359  44.889  1.00  0.00           O  
ATOM   1561  N   LEU   103      62.810  14.218  44.414  1.00  0.00           N  
ATOM   1562  H   LEU   103      63.678  14.599  44.782  1.00  0.00           H  
ATOM   1563  CA  LEU   103      62.631  14.197  42.960  1.00  0.00           C  
ATOM   1564  HA  LEU   103      61.639  14.585  42.725  1.00  0.00           H  
ATOM   1565  CB  LEU   103      63.679  15.106  42.294  1.00  0.00           C  
ATOM   1566  HB2 LEU   103      64.677  14.769  42.579  1.00  0.00           H  
ATOM   1567  HB3 LEU   103      63.586  14.971  41.220  1.00  0.00           H  
ATOM   1568  CG  LEU   103      63.553  16.618  42.590  1.00  0.00           C  
ATOM   1569  HG  LEU   103      63.854  16.802  43.620  1.00  0.00           H  
ATOM   1570  CD1 LEU   103      64.503  17.388  41.662  1.00  0.00           C  
ATOM   1571 1HD1 LEU   103      64.519  18.441  41.945  1.00  0.00           H  
ATOM   1572 2HD1 LEU   103      65.512  16.987  41.740  1.00  0.00           H  
ATOM   1573 3HD1 LEU   103      64.168  17.301  40.628  1.00  0.00           H  
ATOM   1574  CD2 LEU   103      62.131  17.172  42.408  1.00  0.00           C  
ATOM   1575 1HD2 LEU   103      61.754  16.916  41.418  1.00  0.00           H  
ATOM   1576 2HD2 LEU   103      61.465  16.762  43.166  1.00  0.00           H  
ATOM   1577 3HD2 LEU   103      62.139  18.258  42.516  1.00  0.00           H  
ATOM   1578  C   LEU   103      62.642  12.784  42.356  1.00  0.00           C  
ATOM   1579  O   LEU   103      61.953  12.565  41.363  1.00  0.00           O  
ATOM   1580  N   ASN   104      63.331  11.808  42.961  1.00  0.00           N  
ATOM   1581  H   ASN   104      63.923  12.046  43.746  1.00  0.00           H  
ATOM   1582  CA  ASN   104      63.261  10.403  42.535  1.00  0.00           C  
ATOM   1583  HA  ASN   104      63.507  10.346  41.473  1.00  0.00           H  
ATOM   1584  CB  ASN   104      64.298   9.577  43.319  1.00  0.00           C  
ATOM   1585  HB2 ASN   104      65.300   9.933  43.086  1.00  0.00           H  
ATOM   1586  HB3 ASN   104      64.139   9.706  44.390  1.00  0.00           H  
ATOM   1587  CG  ASN   104      64.215   8.086  42.996  1.00  0.00           C  
ATOM   1588  OD1 ASN   104      63.512   7.327  43.651  1.00  0.00           O  
ATOM   1589  ND2 ASN   104      64.886   7.627  41.959  1.00  0.00           N  
ATOM   1590 1HD2 ASN   104      64.884   6.633  41.795  1.00  0.00           H  
ATOM   1591 2HD2 ASN   104      65.467   8.252  41.416  1.00  0.00           H  
ATOM   1592  C   ASN   104      61.849   9.811  42.727  1.00  0.00           C  
ATOM   1593  O   ASN   104      61.308   9.174  41.821  1.00  0.00           O  
ATOM   1594  N   LYS   105      61.253  10.008  43.909  1.00  0.00           N  
ATOM   1595  H   LYS   105      61.757  10.546  44.606  1.00  0.00           H  
ATOM   1596  CA  LYS   105      60.087   9.236  44.369  1.00  0.00           C  
ATOM   1597  HA  LYS   105      60.037   8.301  43.808  1.00  0.00           H  
ATOM   1598  CB  LYS   105      60.305   8.876  45.855  1.00  0.00           C  
ATOM   1599  HB2 LYS   105      60.399   9.791  46.440  1.00  0.00           H  
ATOM   1600  HB3 LYS   105      59.434   8.323  46.206  1.00  0.00           H  
ATOM   1601  CG  LYS   105      61.545   7.996  46.084  1.00  0.00           C  
ATOM   1602  HG2 LYS   105      61.462   7.101  45.466  1.00  0.00           H  
ATOM   1603  HG3 LYS   105      62.440   8.545  45.795  1.00  0.00           H  
ATOM   1604  CD  LYS   105      61.693   7.577  47.551  1.00  0.00           C  
ATOM   1605  HD2 LYS   105      61.794   8.469  48.172  1.00  0.00           H  
ATOM   1606  HD3 LYS   105      60.810   7.018  47.862  1.00  0.00           H  
ATOM   1607  CE  LYS   105      62.942   6.702  47.707  1.00  0.00           C  
ATOM   1608  HE2 LYS   105      62.857   5.826  47.060  1.00  0.00           H  
ATOM   1609  HE3 LYS   105      63.812   7.277  47.381  1.00  0.00           H  
ATOM   1610  NZ  LYS   105      63.129   6.276  49.112  1.00  0.00           N1+
ATOM   1611  HZ1 LYS   105      62.369   5.690  49.429  1.00  0.00           H  
ATOM   1612  HZ2 LYS   105      63.997   5.761  49.233  1.00  0.00           H  
ATOM   1613  HZ3 LYS   105      63.148   7.079  49.740  1.00  0.00           H  
ATOM   1614  C   LYS   105      58.723   9.926  44.147  1.00  0.00           C  
ATOM   1615  O   LYS   105      57.686   9.373  44.514  1.00  0.00           O  
ATOM   1616  N   SER   106      58.677  11.133  43.583  1.00  0.00           N  
ATOM   1617  H   SER   106      59.545  11.577  43.321  1.00  0.00           H  
ATOM   1618  CA  SER   106      57.437  11.924  43.504  1.00  0.00           C  
ATOM   1619  HA  SER   106      56.991  11.919  44.497  1.00  0.00           H  
ATOM   1620  CB  SER   106      57.757  13.386  43.179  1.00  0.00           C  
ATOM   1621  HB2 SER   106      56.831  13.962  43.194  1.00  0.00           H  
ATOM   1622  HB3 SER   106      58.420  13.793  43.943  1.00  0.00           H  
ATOM   1623  OG  SER   106      58.362  13.524  41.906  1.00  0.00           O  
ATOM   1624  HG  SER   106      58.278  14.476  41.672  1.00  0.00           H  
ATOM   1625  C   SER   106      56.359  11.391  42.534  1.00  0.00           C  
ATOM   1626  O   SER   106      56.658  10.712  41.541  1.00  0.00           O  
ATOM   1627  N   THR   107      55.097  11.747  42.817  1.00  0.00           N  
ATOM   1628  H   THR   107      54.960  12.314  43.654  1.00  0.00           H  
ATOM   1629  CA  THR   107      53.906  11.547  41.972  1.00  0.00           C  
ATOM   1630  HA  THR   107      54.005  10.622  41.406  1.00  0.00           H  
ATOM   1631  CB  THR   107      52.640  11.479  42.846  1.00  0.00           C  
ATOM   1632  HB  THR   107      52.401  12.478  43.210  1.00  0.00           H  
ATOM   1633  CG2 THR   107      51.447  10.941  42.058  1.00  0.00           C  
ATOM   1634 1HG2 THR   107      50.565  10.923  42.699  1.00  0.00           H  
ATOM   1635 2HG2 THR   107      51.241  11.585  41.206  1.00  0.00           H  
ATOM   1636 3HG2 THR   107      51.653   9.931  41.703  1.00  0.00           H  
ATOM   1637  OG1 THR   107      52.815  10.624  43.959  1.00  0.00           O  
ATOM   1638  HG1 THR   107      53.422  11.060  44.602  1.00  0.00           H  
ATOM   1639  C   THR   107      53.792  12.729  41.003  1.00  0.00           C  
ATOM   1640  O   THR   107      53.977  13.869  41.429  1.00  0.00           O  
ATOM   1641  N   LEU   108      53.504  12.498  39.716  1.00  0.00           N  
ATOM   1642  H   LEU   108      53.343  11.541  39.417  1.00  0.00           H  
ATOM   1643  CA  LEU   108      53.529  13.555  38.685  1.00  0.00           C  
ATOM   1644  HA  LEU   108      54.091  14.405  39.074  1.00  0.00           H  
ATOM   1645  CB  LEU   108      54.280  13.044  37.440  1.00  0.00           C  
ATOM   1646  HB2 LEU   108      53.739  12.185  37.037  1.00  0.00           H  
ATOM   1647  HB3 LEU   108      54.265  13.831  36.684  1.00  0.00           H  
ATOM   1648  CG  LEU   108      55.751  12.632  37.671  1.00  0.00           C  
ATOM   1649  HG  LEU   108      55.766  11.714  38.260  1.00  0.00           H  
ATOM   1650  CD1 LEU   108      56.403  12.342  36.311  1.00  0.00           C  
ATOM   1651 1HD1 LEU   108      55.881  11.526  35.812  1.00  0.00           H  
ATOM   1652 2HD1 LEU   108      56.365  13.229  35.679  1.00  0.00           H  
ATOM   1653 3HD1 LEU   108      57.443  12.064  36.459  1.00  0.00           H  
ATOM   1654  CD2 LEU   108      56.595  13.688  38.407  1.00  0.00           C  
ATOM   1655 1HD2 LEU   108      56.224  13.835  39.420  1.00  0.00           H  
ATOM   1656 2HD2 LEU   108      57.630  13.352  38.475  1.00  0.00           H  
ATOM   1657 3HD2 LEU   108      56.570  14.634  37.867  1.00  0.00           H  
ATOM   1658  C   LEU   108      52.143  14.129  38.320  1.00  0.00           C  
ATOM   1659  O   LEU   108      51.106  13.503  38.556  1.00  0.00           O  
ATOM   1660  N   VAL   109      52.144  15.324  37.721  1.00  0.00           N  
ATOM   1661  H   VAL   109      53.060  15.741  37.536  1.00  0.00           H  
ATOM   1662  CA  VAL   109      50.981  16.164  37.384  1.00  0.00           C  
ATOM   1663  HA  VAL   109      50.071  15.577  37.495  1.00  0.00           H  
ATOM   1664  CB  VAL   109      50.883  17.368  38.357  1.00  0.00           C  
ATOM   1665  HB  VAL   109      51.859  17.852  38.404  1.00  0.00           H  
ATOM   1666  CG1 VAL   109      49.855  18.425  37.906  1.00  0.00           C  
ATOM   1667 1HG1 VAL   109      48.893  17.955  37.709  1.00  0.00           H  
ATOM   1668 2HG1 VAL   109      49.736  19.185  38.677  1.00  0.00           H  
ATOM   1669 3HG1 VAL   109      50.196  18.924  36.999  1.00  0.00           H  
ATOM   1670  CG2 VAL   109      50.513  16.892  39.775  1.00  0.00           C  
ATOM   1671 1HG2 VAL   109      50.438  17.746  40.448  1.00  0.00           H  
ATOM   1672 2HG2 VAL   109      49.556  16.369  39.758  1.00  0.00           H  
ATOM   1673 3HG2 VAL   109      51.280  16.221  40.163  1.00  0.00           H  
ATOM   1674  C   VAL   109      51.077  16.667  35.932  1.00  0.00           C  
ATOM   1675  O   VAL   109      52.073  17.278  35.536  1.00  0.00           O  
ATOM   1676  N   LEU   110      50.004  16.465  35.159  1.00  0.00           N  
ATOM   1677  H   LEU   110      49.263  15.877  35.531  1.00  0.00           H  
ATOM   1678  CA  LEU   110      49.828  16.953  33.785  1.00  0.00           C  
ATOM   1679  HA  LEU   110      50.293  17.935  33.691  1.00  0.00           H  
ATOM   1680  CB  LEU   110      50.530  15.970  32.824  1.00  0.00           C  
ATOM   1681  HB2 LEU   110      51.586  15.910  33.095  1.00  0.00           H  
ATOM   1682  HB3 LEU   110      50.099  14.980  32.976  1.00  0.00           H  
ATOM   1683  CG  LEU   110      50.433  16.310  31.323  1.00  0.00           C  
ATOM   1684  HG  LEU   110      49.385  16.369  31.030  1.00  0.00           H  
ATOM   1685  CD1 LEU   110      51.110  17.646  30.986  1.00  0.00           C  
ATOM   1686 1HD1 LEU   110      51.068  17.818  29.909  1.00  0.00           H  
ATOM   1687 2HD1 LEU   110      50.595  18.467  31.482  1.00  0.00           H  
ATOM   1688 3HD1 LEU   110      52.153  17.628  31.304  1.00  0.00           H  
ATOM   1689  CD2 LEU   110      51.090  15.181  30.516  1.00  0.00           C  
ATOM   1690 1HD2 LEU   110      52.144  15.090  30.780  1.00  0.00           H  
ATOM   1691 2HD2 LEU   110      50.586  14.238  30.725  1.00  0.00           H  
ATOM   1692 3HD2 LEU   110      51.003  15.389  29.451  1.00  0.00           H  
ATOM   1693  C   LEU   110      48.329  17.107  33.477  1.00  0.00           C  
ATOM   1694  O   LEU   110      47.535  16.209  33.773  1.00  0.00           O  
ATOM   1695  N   GLN   111      47.933  18.239  32.896  1.00  0.00           N  
ATOM   1696  H   GLN   111      48.632  18.962  32.722  1.00  0.00           H  
ATOM   1697  CA  GLN   111      46.529  18.608  32.670  1.00  0.00           C  
ATOM   1698  HA  GLN   111      45.880  17.811  33.017  1.00  0.00           H  
ATOM   1699  CB  GLN   111      46.188  19.871  33.495  1.00  0.00           C  
ATOM   1700  HB2 GLN   111      46.673  20.732  33.041  1.00  0.00           H  
ATOM   1701  HB3 GLN   111      45.111  20.041  33.454  1.00  0.00           H  
ATOM   1702  CG  GLN   111      46.606  19.773  34.980  1.00  0.00           C  
ATOM   1703  HG2 GLN   111      46.098  18.923  35.438  1.00  0.00           H  
ATOM   1704  HG3 GLN   111      47.681  19.611  35.054  1.00  0.00           H  
ATOM   1705  CD  GLN   111      46.292  21.033  35.785  1.00  0.00           C  
ATOM   1706  OE1 GLN   111      45.528  21.009  36.744  1.00  0.00           O  
ATOM   1707  NE2 GLN   111      46.886  22.158  35.452  1.00  0.00           N  
ATOM   1708 1HE2 GLN   111      46.670  23.010  35.963  1.00  0.00           H  
ATOM   1709 2HE2 GLN   111      47.584  22.170  34.710  1.00  0.00           H  
ATOM   1710  C   GLN   111      46.215  18.785  31.171  1.00  0.00           C  
ATOM   1711  O   GLN   111      47.089  18.636  30.311  1.00  0.00           O  
ATOM   1712  N   GLU   112      44.956  19.086  30.843  1.00  0.00           N  
ATOM   1713  H   GLU   112      44.239  19.022  31.559  1.00  0.00           H  
ATOM   1714  CA  GLU   112      44.548  19.514  29.502  1.00  0.00           C  
ATOM   1715  HA  GLU   112      44.952  18.807  28.777  1.00  0.00           H  
ATOM   1716  CB  GLU   112      43.016  19.519  29.370  1.00  0.00           C  
ATOM   1717  HB2 GLU   112      42.575  19.990  30.250  1.00  0.00           H  
ATOM   1718  HB3 GLU   112      42.751  20.118  28.500  1.00  0.00           H  
ATOM   1719  CG  GLU   112      42.410  18.126  29.167  1.00  0.00           C  
ATOM   1720  HG2 GLU   112      42.829  17.677  28.265  1.00  0.00           H  
ATOM   1721  HG3 GLU   112      42.663  17.491  30.015  1.00  0.00           H  
ATOM   1722  CD  GLU   112      40.892  18.219  29.020  1.00  0.00           C  
ATOM   1723  OE1 GLU   112      40.164  17.957  30.010  1.00  0.00           O  
ATOM   1724  OE2 GLU   112      40.406  18.594  27.922  1.00  0.00           O  
ATOM   1725  C   GLU   112      45.088  20.912  29.150  1.00  0.00           C  
ATOM   1726  O   GLU   112      45.151  21.809  29.995  1.00  0.00           O  
ATOM   1727  N   ASP   113      45.436  21.096  27.875  1.00  0.00           N  
ATOM   1728  H   ASP   113      45.298  20.292  27.264  1.00  0.00           H  
ATOM   1729  CA  ASP   113      45.656  22.363  27.158  1.00  0.00           C  
ATOM   1730  HA  ASP   113      45.865  22.094  26.121  1.00  0.00           H  
ATOM   1731  CB  ASP   113      44.346  23.176  27.142  1.00  0.00           C  
ATOM   1732  HB2 ASP   113      43.967  23.316  28.156  1.00  0.00           H  
ATOM   1733  HB3 ASP   113      44.548  24.164  26.730  1.00  0.00           H  
ATOM   1734  CG  ASP   113      43.285  22.500  26.264  1.00  0.00           C  
ATOM   1735  OD1 ASP   113      43.491  22.443  25.031  1.00  0.00           O  
ATOM   1736  OD2 ASP   113      42.224  22.059  26.773  1.00  0.00           O  
ATOM   1737  C   ASP   113      46.886  23.189  27.598  1.00  0.00           C  
ATOM   1738  O   ASP   113      47.299  24.098  26.874  1.00  0.00           O  
ATOM   1739  N   GLU   114      47.508  22.852  28.732  1.00  0.00           N  
ATOM   1740  H   GLU   114      47.073  22.117  29.276  1.00  0.00           H  
ATOM   1741  CA  GLU   114      48.751  23.457  29.225  1.00  0.00           C  
ATOM   1742  HA  GLU   114      48.665  24.535  29.084  1.00  0.00           H  
ATOM   1743  CB  GLU   114      48.924  23.228  30.743  1.00  0.00           C  
ATOM   1744  HB2 GLU   114      49.863  23.688  31.054  1.00  0.00           H  
ATOM   1745  HB3 GLU   114      48.113  23.754  31.246  1.00  0.00           H  
ATOM   1746  CG  GLU   114      48.912  21.759  31.208  1.00  0.00           C  
ATOM   1747  HG2 GLU   114      47.941  21.321  30.980  1.00  0.00           H  
ATOM   1748  HG3 GLU   114      49.670  21.198  30.664  1.00  0.00           H  
ATOM   1749  CD  GLU   114      49.180  21.588  32.708  1.00  0.00           C  
ATOM   1750  OE1 GLU   114      48.901  22.512  33.510  1.00  0.00           O  
ATOM   1751  OE2 GLU   114      49.610  20.485  33.118  1.00  0.00           O  
ATOM   1752  C   GLU   114      49.986  22.989  28.433  1.00  0.00           C  
ATOM   1753  O   GLU   114      50.206  21.791  28.249  1.00  0.00           O  
ATOM   1754  N   PHE   115      50.799  23.941  27.965  1.00  0.00           N  
ATOM   1755  H   PHE   115      50.507  24.900  28.083  1.00  0.00           H  
ATOM   1756  CA  PHE   115      52.113  23.707  27.348  1.00  0.00           C  
ATOM   1757  HA  PHE   115      52.170  22.677  27.000  1.00  0.00           H  
ATOM   1758  CB  PHE   115      52.267  24.649  26.138  1.00  0.00           C  
ATOM   1759  HB2 PHE   115      51.367  24.576  25.524  1.00  0.00           H  
ATOM   1760  HB3 PHE   115      52.342  25.679  26.487  1.00  0.00           H  
ATOM   1761  CG  PHE   115      53.470  24.349  25.261  1.00  0.00           C  
ATOM   1762  CD1 PHE   115      53.301  23.621  24.069  1.00  0.00           C  
ATOM   1763  HD1 PHE   115      52.315  23.307  23.767  1.00  0.00           H  
ATOM   1764  CE1 PHE   115      54.415  23.283  23.280  1.00  0.00           C  
ATOM   1765  HE1 PHE   115      54.284  22.710  22.372  1.00  0.00           H  
ATOM   1766  CZ  PHE   115      55.703  23.671  23.683  1.00  0.00           C  
ATOM   1767  HZ  PHE   115      56.558  23.382  23.090  1.00  0.00           H  
ATOM   1768  CE2 PHE   115      55.877  24.424  24.858  1.00  0.00           C  
ATOM   1769  HE2 PHE   115      56.867  24.719  25.174  1.00  0.00           H  
ATOM   1770  CD2 PHE   115      54.761  24.771  25.639  1.00  0.00           C  
ATOM   1771  HD2 PHE   115      54.904  25.334  26.550  1.00  0.00           H  
ATOM   1772  C   PHE   115      53.259  23.917  28.352  1.00  0.00           C  
ATOM   1773  O   PHE   115      54.274  23.227  28.303  1.00  0.00           O  
ATOM   1774  N   ILE   116      53.099  24.870  29.276  1.00  0.00           N  
ATOM   1775  H   ILE   116      52.218  25.361  29.288  1.00  0.00           H  
ATOM   1776  CA  ILE   116      54.013  25.085  30.405  1.00  0.00           C  
ATOM   1777  HA  ILE   116      55.037  24.863  30.096  1.00  0.00           H  
ATOM   1778  CB  ILE   116      53.949  26.559  30.882  1.00  0.00           C  
ATOM   1779  HB  ILE   116      52.936  26.764  31.234  1.00  0.00           H  
ATOM   1780  CG2 ILE   116      54.921  26.761  32.057  1.00  0.00           C  
ATOM   1781 1HG2 ILE   116      55.945  26.574  31.732  1.00  0.00           H  
ATOM   1782 2HG2 ILE   116      54.846  27.775  32.448  1.00  0.00           H  
ATOM   1783 3HG2 ILE   116      54.672  26.081  32.869  1.00  0.00           H  
ATOM   1784  CG1 ILE   116      54.274  27.545  29.731  1.00  0.00           C  
ATOM   1785 2HG1 ILE   116      55.307  27.403  29.409  1.00  0.00           H  
ATOM   1786 3HG1 ILE   116      53.627  27.334  28.881  1.00  0.00           H  
ATOM   1787  CD1 ILE   116      54.059  29.022  30.087  1.00  0.00           C  
ATOM   1788 1HD1 ILE   116      54.791  29.351  30.824  1.00  0.00           H  
ATOM   1789 2HD1 ILE   116      54.177  29.628  29.188  1.00  0.00           H  
ATOM   1790 3HD1 ILE   116      53.052  29.167  30.477  1.00  0.00           H  
ATOM   1791  C   ILE   116      53.604  24.091  31.500  1.00  0.00           C  
ATOM   1792  O   ILE   116      52.499  24.203  32.029  1.00  0.00           O  
ATOM   1793  N   VAL   117      54.456  23.110  31.801  1.00  0.00           N  
ATOM   1794  H   VAL   117      55.384  23.150  31.373  1.00  0.00           H  
ATOM   1795  CA  VAL   117      54.079  21.889  32.545  1.00  0.00           C  
ATOM   1796  HA  VAL   117      53.060  22.012  32.915  1.00  0.00           H  
ATOM   1797  CB  VAL   117      54.080  20.628  31.644  1.00  0.00           C  
ATOM   1798  HB  VAL   117      53.887  19.761  32.280  1.00  0.00           H  
ATOM   1799  CG1 VAL   117      52.946  20.683  30.609  1.00  0.00           C  
ATOM   1800 1HG1 VAL   117      53.073  21.536  29.945  1.00  0.00           H  
ATOM   1801 2HG1 VAL   117      52.944  19.771  30.012  1.00  0.00           H  
ATOM   1802 3HG1 VAL   117      51.989  20.772  31.122  1.00  0.00           H  
ATOM   1803  CG2 VAL   117      55.429  20.379  30.945  1.00  0.00           C  
ATOM   1804 1HG2 VAL   117      55.391  19.429  30.412  1.00  0.00           H  
ATOM   1805 2HG2 VAL   117      55.646  21.177  30.234  1.00  0.00           H  
ATOM   1806 3HG2 VAL   117      56.233  20.321  31.678  1.00  0.00           H  
ATOM   1807  C   VAL   117      54.958  21.631  33.771  1.00  0.00           C  
ATOM   1808  O   VAL   117      56.131  22.000  33.809  1.00  0.00           O  
ATOM   1809  N   GLY   118      54.371  20.960  34.765  1.00  0.00           N  
ATOM   1810  H   GLY   118      53.386  20.733  34.654  1.00  0.00           H  
ATOM   1811  CA  GLY   118      54.970  20.641  36.063  1.00  0.00           C  
ATOM   1812  HA2 GLY   118      54.948  19.559  36.195  1.00  0.00           H  
ATOM   1813  HA3 GLY   118      56.003  20.982  36.112  1.00  0.00           H  
ATOM   1814  C   GLY   118      54.191  21.254  37.228  1.00  0.00           C  
ATOM   1815  O   GLY   118      53.382  22.168  37.055  1.00  0.00           O  
ATOM   1816  N   TYR   119      54.459  20.744  38.431  1.00  0.00           N  
ATOM   1817  H   TYR   119      55.137  19.998  38.491  1.00  0.00           H  
ATOM   1818  CA  TYR   119      53.793  21.139  39.679  1.00  0.00           C  
ATOM   1819  HA  TYR   119      53.731  22.228  39.695  1.00  0.00           H  
ATOM   1820  CB  TYR   119      52.364  20.567  39.696  1.00  0.00           C  
ATOM   1821  HB2 TYR   119      51.937  20.610  38.693  1.00  0.00           H  
ATOM   1822  HB3 TYR   119      52.410  19.517  39.985  1.00  0.00           H  
ATOM   1823  CG  TYR   119      51.412  21.308  40.610  1.00  0.00           C  
ATOM   1824  CD1 TYR   119      51.045  22.634  40.306  1.00  0.00           C  
ATOM   1825  HD1 TYR   119      51.422  23.106  39.409  1.00  0.00           H  
ATOM   1826  CE1 TYR   119      50.170  23.340  41.153  1.00  0.00           C  
ATOM   1827  HE1 TYR   119      49.880  24.350  40.910  1.00  0.00           H  
ATOM   1828  CZ  TYR   119      49.666  22.718  42.315  1.00  0.00           C  
ATOM   1829  OH  TYR   119      48.842  23.400  43.157  1.00  0.00           O  
ATOM   1830  HH  TYR   119      48.667  22.878  43.959  1.00  0.00           H  
ATOM   1831  CE2 TYR   119      50.018  21.382  42.603  1.00  0.00           C  
ATOM   1832  HE2 TYR   119      49.596  20.889  43.464  1.00  0.00           H  
ATOM   1833  CD2 TYR   119      50.887  20.677  41.752  1.00  0.00           C  
ATOM   1834  HD2 TYR   119      51.125  19.644  41.967  1.00  0.00           H  
ATOM   1835  C   TYR   119      54.601  20.699  40.918  1.00  0.00           C  
ATOM   1836  O   TYR   119      55.509  19.873  40.806  1.00  0.00           O  
HETATM 1837  N   HIE   120      54.296  21.240  42.101  1.00  0.00           N  
HETATM 1838  H   HIE   120      53.531  21.903  42.154  1.00  0.00           H  
HETATM 1839  CA  HIE   120      55.091  21.039  43.327  1.00  0.00           C  
HETATM 1840  HA  HIE   120      56.058  20.618  43.050  1.00  0.00           H  
HETATM 1841  CB  HIE   120      55.372  22.420  43.940  1.00  0.00           C  
HETATM 1842  HB2 HIE   120      56.026  22.296  44.804  1.00  0.00           H  
HETATM 1843  HB3 HIE   120      55.913  23.021  43.208  1.00  0.00           H  
HETATM 1844  CG  HIE   120      54.160  23.202  44.374  1.00  0.00           C  
HETATM 1845  ND1 HIE   120      52.827  22.787  44.291  1.00  0.00           N  
HETATM 1846  CE1 HIE   120      52.095  23.845  44.674  1.00  0.00           C  
HETATM 1847  HE1 HIE   120      51.014  23.867  44.690  1.00  0.00           H  
HETATM 1848  NE2 HIE   120      52.892  24.879  44.995  1.00  0.00           N  
HETATM 1849  HE2 HIE   120      52.597  25.827  45.211  1.00  0.00           H  
HETATM 1850  CD2 HIE   120      54.194  24.484  44.826  1.00  0.00           C  
HETATM 1851  HD2 HIE   120      55.069  25.109  44.921  1.00  0.00           H  
HETATM 1852  C   HIE   120      54.491  20.060  44.367  1.00  0.00           C  
HETATM 1853  O   HIE   120      55.176  19.707  45.329  1.00  0.00           O  
ATOM   1854  N   ALA   121      53.247  19.605  44.186  1.00  0.00           N  
ATOM   1855  H   ALA   121      52.738  19.960  43.391  1.00  0.00           H  
ATOM   1856  CA  ALA   121      52.591  18.587  45.018  1.00  0.00           C  
ATOM   1857  HA  ALA   121      53.195  18.382  45.901  1.00  0.00           H  
ATOM   1858  CB  ALA   121      51.250  19.153  45.509  1.00  0.00           C  
ATOM   1859  HB1 ALA   121      51.396  20.141  45.944  1.00  0.00           H  
ATOM   1860  HB2 ALA   121      50.550  19.228  44.678  1.00  0.00           H  
ATOM   1861  HB3 ALA   121      50.829  18.495  46.270  1.00  0.00           H  
ATOM   1862  C   ALA   121      52.414  17.246  44.275  1.00  0.00           C  
ATOM   1863  O   ALA   121      52.694  17.142  43.078  1.00  0.00           O  
ATOM   1864  N   GLU   122      51.917  16.235  44.990  1.00  0.00           N  
ATOM   1865  H   GLU   122      51.805  16.383  45.992  1.00  0.00           H  
ATOM   1866  CA  GLU   122      51.556  14.900  44.486  1.00  0.00           C  
ATOM   1867  HA  GLU   122      52.339  14.578  43.798  1.00  0.00           H  
ATOM   1868  CB  GLU   122      51.525  13.915  45.672  1.00  0.00           C  
ATOM   1869  HB2 GLU   122      51.262  12.929  45.289  1.00  0.00           H  
ATOM   1870  HB3 GLU   122      52.526  13.837  46.087  1.00  0.00           H  
ATOM   1871  CG  GLU   122      50.538  14.272  46.801  1.00  0.00           C  
ATOM   1872  HG2 GLU   122      49.713  14.871  46.414  1.00  0.00           H  
ATOM   1873  HG3 GLU   122      50.111  13.341  47.179  1.00  0.00           H  
ATOM   1874  CD  GLU   122      51.193  15.006  47.976  1.00  0.00           C  
ATOM   1875  OE1 GLU   122      51.089  14.504  49.121  1.00  0.00           O  
ATOM   1876  OE2 GLU   122      51.797  16.083  47.780  1.00  0.00           O  
ATOM   1877  C   GLU   122      50.215  14.844  43.714  1.00  0.00           C  
ATOM   1878  O   GLU   122      49.804  13.789  43.224  1.00  0.00           O  
ATOM   1879  N   ASP   123      49.511  15.970  43.626  1.00  0.00           N  
ATOM   1880  H   ASP   123      49.934  16.810  43.993  1.00  0.00           H  
ATOM   1881  CA  ASP   123      48.149  16.131  43.113  1.00  0.00           C  
ATOM   1882  HA  ASP   123      47.949  15.359  42.373  1.00  0.00           H  
ATOM   1883  CB  ASP   123      47.176  15.963  44.291  1.00  0.00           C  
ATOM   1884  HB2 ASP   123      47.214  14.932  44.646  1.00  0.00           H  
ATOM   1885  HB3 ASP   123      47.503  16.607  45.104  1.00  0.00           H  
ATOM   1886  CG  ASP   123      45.736  16.322  43.931  1.00  0.00           C  
ATOM   1887  OD1 ASP   123      45.021  15.445  43.403  1.00  0.00           O  
ATOM   1888  OD2 ASP   123      45.339  17.490  44.140  1.00  0.00           O  
ATOM   1889  C   ASP   123      48.012  17.536  42.487  1.00  0.00           C  
ATOM   1890  O   ASP   123      48.619  18.469  43.025  1.00  0.00           O  
ATOM   1891  N   PRO   124      47.239  17.723  41.393  1.00  0.00           N  
ATOM   1892  CD  PRO   124      46.479  16.706  40.672  1.00  0.00           C  
ATOM   1893  HD2 PRO   124      45.513  16.564  41.157  1.00  0.00           H  
ATOM   1894  HD3 PRO   124      47.011  15.758  40.602  1.00  0.00           H  
ATOM   1895  CG  PRO   124      46.256  17.260  39.271  1.00  0.00           C  
ATOM   1896  HG2 PRO   124      45.324  16.896  38.838  1.00  0.00           H  
ATOM   1897  HG3 PRO   124      47.099  16.991  38.637  1.00  0.00           H  
ATOM   1898  CB  PRO   124      46.223  18.769  39.494  1.00  0.00           C  
ATOM   1899  HB2 PRO   124      45.200  19.068  39.734  1.00  0.00           H  
ATOM   1900  HB3 PRO   124      46.574  19.308  38.614  1.00  0.00           H  
ATOM   1901  CA  PRO   124      47.142  19.009  40.700  1.00  0.00           C  
ATOM   1902  HA  PRO   124      48.136  19.284  40.347  1.00  0.00           H  
ATOM   1903  C   PRO   124      46.590  20.160  41.553  1.00  0.00           C  
ATOM   1904  O   PRO   124      46.886  21.317  41.261  1.00  0.00           O  
ATOM   1905  N   ASN   125      45.780  19.862  42.576  1.00  0.00           N  
ATOM   1906  H   ASN   125      45.611  18.885  42.803  1.00  0.00           H  
ATOM   1907  CA  ASN   125      45.058  20.853  43.378  1.00  0.00           C  
ATOM   1908  HA  ASN   125      45.024  21.792  42.830  1.00  0.00           H  
ATOM   1909  CB  ASN   125      43.607  20.379  43.556  1.00  0.00           C  
ATOM   1910  HB2 ASN   125      43.592  19.479  44.170  1.00  0.00           H  
ATOM   1911  HB3 ASN   125      43.036  21.148  44.077  1.00  0.00           H  
ATOM   1912  CG  ASN   125      42.930  20.095  42.219  1.00  0.00           C  
ATOM   1913  OD1 ASN   125      42.687  20.988  41.413  1.00  0.00           O  
ATOM   1914  ND2 ASN   125      42.621  18.848  41.922  1.00  0.00           N  
ATOM   1915 1HD2 ASN   125      42.162  18.642  41.052  1.00  0.00           H  
ATOM   1916 2HD2 ASN   125      42.844  18.088  42.558  1.00  0.00           H  
ATOM   1917  C   ASN   125      45.716  21.131  44.746  1.00  0.00           C  
ATOM   1918  O   ASN   125      45.453  22.176  45.343  1.00  0.00           O  
ATOM   1919  N   MET   126      46.580  20.232  45.235  1.00  0.00           N  
ATOM   1920  H   MET   126      46.740  19.398  44.684  1.00  0.00           H  
ATOM   1921  CA  MET   126      47.270  20.365  46.529  1.00  0.00           C  
ATOM   1922  HA  MET   126      46.539  20.712  47.254  1.00  0.00           H  
ATOM   1923  CB  MET   126      47.789  18.987  46.988  1.00  0.00           C  
ATOM   1924  HB2 MET   126      48.367  18.530  46.185  1.00  0.00           H  
ATOM   1925  HB3 MET   126      48.443  19.102  47.853  1.00  0.00           H  
ATOM   1926  CG  MET   126      46.661  18.044  47.407  1.00  0.00           C  
ATOM   1927  HG2 MET   126      46.074  18.525  48.189  1.00  0.00           H  
ATOM   1928  HG3 MET   126      46.006  17.866  46.554  1.00  0.00           H  
ATOM   1929  SD  MET   126      47.262  16.453  48.032  1.00  0.00           S  
ATOM   1930  CE  MET   126      45.676  15.591  48.170  1.00  0.00           C  
ATOM   1931  HE1 MET   126      45.828  14.578  48.543  1.00  0.00           H  
ATOM   1932  HE2 MET   126      45.018  16.128  48.853  1.00  0.00           H  
ATOM   1933  HE3 MET   126      45.199  15.538  47.189  1.00  0.00           H  
ATOM   1934  C   MET   126      48.405  21.411  46.531  1.00  0.00           C  
ATOM   1935  O   MET   126      48.731  22.012  45.505  1.00  0.00           O  
ATOM   1936  N   PHE   127      49.046  21.602  47.689  1.00  0.00           N  
ATOM   1937  H   PHE   127      48.666  21.152  48.513  1.00  0.00           H  
ATOM   1938  CA  PHE   127      50.269  22.396  47.865  1.00  0.00           C  
ATOM   1939  HA  PHE   127      50.812  22.387  46.920  1.00  0.00           H  
ATOM   1940  CB  PHE   127      49.894  23.856  48.178  1.00  0.00           C  
ATOM   1941  HB2 PHE   127      50.808  24.424  48.361  1.00  0.00           H  
ATOM   1942  HB3 PHE   127      49.426  24.283  47.291  1.00  0.00           H  
ATOM   1943  CG  PHE   127      48.950  24.051  49.354  1.00  0.00           C  
ATOM   1944  CD1 PHE   127      49.459  24.198  50.659  1.00  0.00           C  
ATOM   1945  HD1 PHE   127      50.525  24.153  50.834  1.00  0.00           H  
ATOM   1946  CE1 PHE   127      48.581  24.390  51.741  1.00  0.00           C  
ATOM   1947  HE1 PHE   127      48.973  24.498  52.743  1.00  0.00           H  
ATOM   1948  CZ  PHE   127      47.193  24.441  51.524  1.00  0.00           C  
ATOM   1949  HZ  PHE   127      46.521  24.586  52.358  1.00  0.00           H  
ATOM   1950  CE2 PHE   127      46.680  24.293  50.223  1.00  0.00           C  
ATOM   1951  HE2 PHE   127      45.612  24.318  50.059  1.00  0.00           H  
ATOM   1952  CD2 PHE   127      47.556  24.093  49.141  1.00  0.00           C  
ATOM   1953  HD2 PHE   127      47.154  23.960  48.146  1.00  0.00           H  
ATOM   1954  C   PHE   127      51.177  21.782  48.959  1.00  0.00           C  
ATOM   1955  O   PHE   127      50.650  21.288  49.958  1.00  0.00           O  
ATOM   1956  N   PRO   128      52.517  21.778  48.793  1.00  0.00           N  
ATOM   1957  CD  PRO   128      53.250  22.293  47.643  1.00  0.00           C  
ATOM   1958  HD2 PRO   128      53.010  23.341  47.459  1.00  0.00           H  
ATOM   1959  HD3 PRO   128      53.018  21.688  46.768  1.00  0.00           H  
ATOM   1960  CG  PRO   128      54.734  22.145  47.978  1.00  0.00           C  
ATOM   1961  HG2 PRO   128      55.088  23.039  48.494  1.00  0.00           H  
ATOM   1962  HG3 PRO   128      55.335  21.952  47.090  1.00  0.00           H  
ATOM   1963  CB  PRO   128      54.741  20.956  48.936  1.00  0.00           C  
ATOM   1964  HB2 PRO   128      55.629  20.947  49.566  1.00  0.00           H  
ATOM   1965  HB3 PRO   128      54.667  20.028  48.367  1.00  0.00           H  
ATOM   1966  CA  PRO   128      53.455  21.172  49.740  1.00  0.00           C  
ATOM   1967  HA  PRO   128      53.076  20.209  50.086  1.00  0.00           H  
ATOM   1968  C   PRO   128      53.708  22.079  50.953  1.00  0.00           C  
ATOM   1969  O   PRO   128      53.403  23.272  50.919  1.00  0.00           O  
ATOM   1970  N   LEU   129      54.306  21.510  52.009  1.00  0.00           N  
ATOM   1971  H   LEU   129      54.556  20.531  51.953  1.00  0.00           H  
ATOM   1972  CA  LEU   129      54.640  22.216  53.254  1.00  0.00           C  
ATOM   1973  HA  LEU   129      54.410  23.276  53.133  1.00  0.00           H  
ATOM   1974  CB  LEU   129      53.772  21.666  54.408  1.00  0.00           C  
ATOM   1975  HB2 LEU   129      53.985  20.603  54.512  1.00  0.00           H  
ATOM   1976  HB3 LEU   129      54.070  22.155  55.337  1.00  0.00           H  
ATOM   1977  CG  LEU   129      52.245  21.850  54.239  1.00  0.00           C  
ATOM   1978  HG  LEU   129      51.916  21.345  53.329  1.00  0.00           H  
ATOM   1979  CD1 LEU   129      51.515  21.211  55.428  1.00  0.00           C  
ATOM   1980 1HD1 LEU   129      51.758  20.151  55.483  1.00  0.00           H  
ATOM   1981 2HD1 LEU   129      51.807  21.702  56.356  1.00  0.00           H  
ATOM   1982 3HD1 LEU   129      50.437  21.318  55.307  1.00  0.00           H  
ATOM   1983  CD2 LEU   129      51.828  23.326  54.164  1.00  0.00           C  
ATOM   1984 1HD2 LEU   129      50.742  23.400  54.101  1.00  0.00           H  
ATOM   1985 2HD2 LEU   129      52.169  23.853  55.055  1.00  0.00           H  
ATOM   1986 3HD2 LEU   129      52.251  23.799  53.279  1.00  0.00           H  
ATOM   1987  C   LEU   129      56.146  22.156  53.583  1.00  0.00           C  
ATOM   1988  O   LEU   129      56.916  21.376  53.010  1.00  0.00           O  
ATOM   1989  N   TYR   130      56.566  23.014  54.519  1.00  0.00           N  
ATOM   1990  H   TYR   130      55.868  23.614  54.941  1.00  0.00           H  
ATOM   1991  CA  TYR   130      57.975  23.368  54.757  1.00  0.00           C  
ATOM   1992  HA  TYR   130      58.621  22.733  54.153  1.00  0.00           H  
ATOM   1993  CB  TYR   130      58.190  24.806  54.260  1.00  0.00           C  
ATOM   1994  HB2 TYR   130      57.485  25.480  54.750  1.00  0.00           H  
ATOM   1995  HB3 TYR   130      59.201  25.125  54.517  1.00  0.00           H  
ATOM   1996  CG  TYR   130      58.025  24.896  52.758  1.00  0.00           C  
ATOM   1997  CD1 TYR   130      56.754  25.102  52.186  1.00  0.00           C  
ATOM   1998  HD1 TYR   130      55.897  25.287  52.820  1.00  0.00           H  
ATOM   1999  CE1 TYR   130      56.584  25.006  50.793  1.00  0.00           C  
ATOM   2000  HE1 TYR   130      55.604  25.111  50.352  1.00  0.00           H  
ATOM   2001  CZ  TYR   130      57.702  24.769  49.966  1.00  0.00           C  
ATOM   2002  OH  TYR   130      57.554  24.723  48.618  1.00  0.00           O  
ATOM   2003  HH  TYR   130      58.424  24.719  48.193  1.00  0.00           H  
ATOM   2004  CE2 TYR   130      58.983  24.603  50.539  1.00  0.00           C  
ATOM   2005  HE2 TYR   130      59.842  24.413  49.914  1.00  0.00           H  
ATOM   2006  CD2 TYR   130      59.135  24.640  51.934  1.00  0.00           C  
ATOM   2007  HD2 TYR   130      60.101  24.437  52.374  1.00  0.00           H  
ATOM   2008  C   TYR   130      58.406  23.156  56.222  1.00  0.00           C  
ATOM   2009  O   TYR   130      58.621  24.129  56.958  1.00  0.00           O  
ATOM   2010  N   PRO   131      58.510  21.888  56.674  1.00  0.00           N  
ATOM   2011  CD  PRO   131      58.373  20.662  55.894  1.00  0.00           C  
ATOM   2012  HD2 PRO   131      58.994  20.686  54.998  1.00  0.00           H  
ATOM   2013  HD3 PRO   131      57.325  20.519  55.626  1.00  0.00           H  
ATOM   2014  CG  PRO   131      58.824  19.526  56.813  1.00  0.00           C  
ATOM   2015  HG2 PRO   131      59.905  19.395  56.738  1.00  0.00           H  
ATOM   2016  HG3 PRO   131      58.307  18.592  56.594  1.00  0.00           H  
ATOM   2017  CB  PRO   131      58.461  20.069  58.193  1.00  0.00           C  
ATOM   2018  HB2 PRO   131      59.033  19.596  58.987  1.00  0.00           H  
ATOM   2019  HB3 PRO   131      57.393  19.933  58.368  1.00  0.00           H  
ATOM   2020  CA  PRO   131      58.774  21.561  58.070  1.00  0.00           C  
ATOM   2021  HA  PRO   131      58.094  22.118  58.714  1.00  0.00           H  
ATOM   2022  C   PRO   131      60.214  21.884  58.493  1.00  0.00           C  
ATOM   2023  O   PRO   131      60.471  22.010  59.688  1.00  0.00           O  
ATOM   2024  N   GLU   132      61.149  22.077  57.550  1.00  0.00           N  
ATOM   2025  H   GLU   132      60.924  21.975  56.560  1.00  0.00           H  
ATOM   2026  CA  GLU   132      62.526  22.446  57.884  1.00  0.00           C  
ATOM   2027  HA  GLU   132      62.859  21.767  58.666  1.00  0.00           H  
ATOM   2028  CB  GLU   132      63.446  22.212  56.673  1.00  0.00           C  
ATOM   2029  HB2 GLU   132      64.471  22.272  57.034  1.00  0.00           H  
ATOM   2030  HB3 GLU   132      63.306  21.197  56.297  1.00  0.00           H  
ATOM   2031  CG  GLU   132      63.297  23.214  55.517  1.00  0.00           C  
ATOM   2032  HG2 GLU   132      62.958  24.184  55.879  1.00  0.00           H  
ATOM   2033  HG3 GLU   132      64.291  23.359  55.095  1.00  0.00           H  
ATOM   2034  CD  GLU   132      62.377  22.751  54.390  1.00  0.00           C  
ATOM   2035  OE1 GLU   132      61.212  22.361  54.643  1.00  0.00           O  
ATOM   2036  OE2 GLU   132      62.826  22.844  53.221  1.00  0.00           O  
ATOM   2037  C   GLU   132      62.653  23.871  58.466  1.00  0.00           C  
ATOM   2038  O   GLU   132      63.674  24.201  59.075  1.00  0.00           O  
ATOM   2039  N   LEU   133      61.615  24.707  58.318  1.00  0.00           N  
ATOM   2040  H   LEU   133      60.813  24.365  57.803  1.00  0.00           H  
ATOM   2041  CA  LEU   133      61.515  26.032  58.940  1.00  0.00           C  
ATOM   2042  HA  LEU   133      62.487  26.524  58.910  1.00  0.00           H  
ATOM   2043  CB  LEU   133      60.484  26.884  58.169  1.00  0.00           C  
ATOM   2044  HB2 LEU   133      59.501  26.423  58.276  1.00  0.00           H  
ATOM   2045  HB3 LEU   133      60.434  27.862  58.646  1.00  0.00           H  
ATOM   2046  CG  LEU   133      60.753  27.093  56.665  1.00  0.00           C  
ATOM   2047  HG  LEU   133      60.749  26.124  56.162  1.00  0.00           H  
ATOM   2048  CD1 LEU   133      59.625  27.945  56.064  1.00  0.00           C  
ATOM   2049 1HD1 LEU   133      59.785  28.071  54.993  1.00  0.00           H  
ATOM   2050 2HD1 LEU   133      58.665  27.451  56.217  1.00  0.00           H  
ATOM   2051 3HD1 LEU   133      59.600  28.927  56.539  1.00  0.00           H  
ATOM   2052  CD2 LEU   133      62.105  27.768  56.405  1.00  0.00           C  
ATOM   2053 1HD2 LEU   133      62.916  27.122  56.740  1.00  0.00           H  
ATOM   2054 2HD2 LEU   133      62.225  27.943  55.335  1.00  0.00           H  
ATOM   2055 3HD2 LEU   133      62.160  28.722  56.931  1.00  0.00           H  
ATOM   2056  C   LEU   133      61.101  25.927  60.415  1.00  0.00           C  
ATOM   2057  O   LEU   133      61.705  26.557  61.280  1.00  0.00           O  
ATOM   2058  N   SER   134      60.096  25.098  60.694  1.00  0.00           N  
ATOM   2059  H   SER   134      59.717  24.550  59.933  1.00  0.00           H  
ATOM   2060  CA  SER   134      59.395  24.927  61.972  1.00  0.00           C  
ATOM   2061  HA  SER   134      60.096  24.636  62.749  1.00  0.00           H  
ATOM   2062  CB  SER   134      58.719  26.236  62.411  1.00  0.00           C  
ATOM   2063  HB2 SER   134      59.472  27.018  62.516  1.00  0.00           H  
ATOM   2064  HB3 SER   134      57.997  26.547  61.654  1.00  0.00           H  
ATOM   2065  OG  SER   134      58.054  26.067  63.652  1.00  0.00           O  
ATOM   2066  HG  SER   134      58.293  26.837  64.215  1.00  0.00           H  
ATOM   2067  C   SER   134      58.341  23.820  61.827  1.00  0.00           C  
ATOM   2068  O   SER   134      57.842  23.581  60.727  1.00  0.00           O  
HETATM 2069  N   HIE   135      57.938  23.173  62.922  1.00  0.00           N  
HETATM 2070  H   HIE   135      58.377  23.409  63.804  1.00  0.00           H  
HETATM 2071  CA  HIE   135      56.766  22.286  62.955  1.00  0.00           C  
HETATM 2072  HA  HIE   135      56.703  21.751  62.005  1.00  0.00           H  
HETATM 2073  CB  HIE   135      56.974  21.241  64.066  1.00  0.00           C  
HETATM 2074  HB2 HIE   135      56.190  20.487  63.990  1.00  0.00           H  
HETATM 2075  HB3 HIE   135      57.930  20.736  63.914  1.00  0.00           H  
HETATM 2076  CG  HIE   135      56.947  21.815  65.458  1.00  0.00           C  
HETATM 2077  ND1 HIE   135      57.995  22.517  66.056  1.00  0.00           N  
HETATM 2078  CE1 HIE   135      57.545  22.874  67.268  1.00  0.00           C  
HETATM 2079  HE1 HIE   135      58.120  23.427  68.000  1.00  0.00           H  
HETATM 2080  NE2 HIE   135      56.285  22.447  67.455  1.00  0.00           N  
HETATM 2081  HE2 HIE   135      55.721  22.612  68.287  1.00  0.00           H  
HETATM 2082  CD2 HIE   135      55.892  21.775  66.320  1.00  0.00           C  
HETATM 2083  HD2 HIE   135      54.938  21.298  66.143  1.00  0.00           H  
HETATM 2084  C   HIE   135      55.426  23.043  63.141  1.00  0.00           C  
HETATM 2085  O   HIE   135      54.356  22.454  62.978  1.00  0.00           O  
ATOM   2086  N   MET   136      55.452  24.332  63.507  1.00  0.00           N  
ATOM   2087  H   MET   136      56.357  24.788  63.576  1.00  0.00           H  
ATOM   2088  CA  MET   136      54.281  25.025  64.074  1.00  0.00           C  
ATOM   2089  HA  MET   136      53.784  24.336  64.757  1.00  0.00           H  
ATOM   2090  CB  MET   136      54.743  26.219  64.924  1.00  0.00           C  
ATOM   2091  HB2 MET   136      55.292  26.929  64.304  1.00  0.00           H  
ATOM   2092  HB3 MET   136      53.863  26.717  65.332  1.00  0.00           H  
ATOM   2093  CG  MET   136      55.621  25.763  66.099  1.00  0.00           C  
ATOM   2094  HG2 MET   136      55.083  25.002  66.668  1.00  0.00           H  
ATOM   2095  HG3 MET   136      56.536  25.315  65.711  1.00  0.00           H  
ATOM   2096  SD  MET   136      56.081  27.098  67.225  1.00  0.00           S  
ATOM   2097  CE  MET   136      57.209  26.191  68.310  1.00  0.00           C  
ATOM   2098  HE1 MET   136      57.596  26.865  69.074  1.00  0.00           H  
ATOM   2099  HE2 MET   136      56.680  25.371  68.794  1.00  0.00           H  
ATOM   2100  HE3 MET   136      58.046  25.805  67.728  1.00  0.00           H  
ATOM   2101  C   MET   136      53.199  25.435  63.055  1.00  0.00           C  
ATOM   2102  O   MET   136      52.032  25.543  63.437  1.00  0.00           O  
ATOM   2103  N   ALA   137      53.517  25.589  61.764  1.00  0.00           N  
ATOM   2104  H   ALA   137      54.488  25.511  61.487  1.00  0.00           H  
ATOM   2105  CA  ALA   137      52.503  25.753  60.710  1.00  0.00           C  
ATOM   2106  HA  ALA   137      51.711  26.411  61.072  1.00  0.00           H  
ATOM   2107  CB  ALA   137      53.128  26.432  59.485  1.00  0.00           C  
ATOM   2108  HB1 ALA   137      53.609  27.363  59.785  1.00  0.00           H  
ATOM   2109  HB2 ALA   137      53.862  25.786  59.008  1.00  0.00           H  
ATOM   2110  HB3 ALA   137      52.347  26.665  58.760  1.00  0.00           H  
ATOM   2111  C   ALA   137      51.829  24.414  60.366  1.00  0.00           C  
ATOM   2112  O   ALA   137      50.604  24.341  60.326  1.00  0.00           O  
ATOM   2113  N   VAL   138      52.610  23.338  60.221  1.00  0.00           N  
ATOM   2114  H   VAL   138      53.621  23.500  60.232  1.00  0.00           H  
ATOM   2115  CA  VAL   138      52.113  21.952  60.084  1.00  0.00           C  
ATOM   2116  HA  VAL   138      51.515  21.900  59.173  1.00  0.00           H  
ATOM   2117  CB  VAL   138      53.290  20.948  59.948  1.00  0.00           C  
ATOM   2118  HB  VAL   138      54.023  21.168  60.724  1.00  0.00           H  
ATOM   2119  CG1 VAL   138      52.873  19.473  60.107  1.00  0.00           C  
ATOM   2120 1HG1 VAL   138      52.092  19.223  59.389  1.00  0.00           H  
ATOM   2121 2HG1 VAL   138      53.735  18.825  59.941  1.00  0.00           H  
ATOM   2122 3HG1 VAL   138      52.509  19.286  61.118  1.00  0.00           H  
ATOM   2123  CG2 VAL   138      53.989  21.093  58.584  1.00  0.00           C  
ATOM   2124 1HG2 VAL   138      53.331  20.745  57.789  1.00  0.00           H  
ATOM   2125 2HG2 VAL   138      54.257  22.131  58.393  1.00  0.00           H  
ATOM   2126 3HG2 VAL   138      54.899  20.492  58.571  1.00  0.00           H  
ATOM   2127  C   VAL   138      51.204  21.580  61.269  1.00  0.00           C  
ATOM   2128  O   VAL   138      50.181  20.932  61.071  1.00  0.00           O  
ATOM   2129  N   GLN   139      51.544  22.018  62.488  1.00  0.00           N  
ATOM   2130  H   GLN   139      52.441  22.479  62.589  1.00  0.00           H  
ATOM   2131  CA  GLN   139      50.768  21.773  63.706  1.00  0.00           C  
ATOM   2132  HA  GLN   139      50.554  20.705  63.776  1.00  0.00           H  
ATOM   2133  CB  GLN   139      51.639  22.183  64.906  1.00  0.00           C  
ATOM   2134  HB2 GLN   139      52.632  21.746  64.785  1.00  0.00           H  
ATOM   2135  HB3 GLN   139      51.736  23.269  64.929  1.00  0.00           H  
ATOM   2136  CG  GLN   139      51.091  21.697  66.254  1.00  0.00           C  
ATOM   2137  HG2 GLN   139      50.128  22.161  66.464  1.00  0.00           H  
ATOM   2138  HG3 GLN   139      50.945  20.618  66.189  1.00  0.00           H  
ATOM   2139  CD  GLN   139      52.045  22.002  67.410  1.00  0.00           C  
ATOM   2140  OE1 GLN   139      52.648  23.070  67.504  1.00  0.00           O  
ATOM   2141  NE2 GLN   139      52.230  21.086  68.331  1.00  0.00           N  
ATOM   2142 1HE2 GLN   139      52.876  21.243  69.084  1.00  0.00           H  
ATOM   2143 2HE2 GLN   139      51.709  20.211  68.270  1.00  0.00           H  
ATOM   2144  C   GLN   139      49.413  22.506  63.719  1.00  0.00           C  
ATOM   2145  O   GLN   139      48.440  21.982  64.252  1.00  0.00           O  
ATOM   2146  N   ASP   140      49.307  23.709  63.145  1.00  0.00           N  
ATOM   2147  H   ASP   140      50.122  24.105  62.686  1.00  0.00           H  
ATOM   2148  CA  ASP   140      48.022  24.401  62.950  1.00  0.00           C  
ATOM   2149  HA  ASP   140      47.423  24.333  63.856  1.00  0.00           H  
ATOM   2150  CB  ASP   140      48.294  25.888  62.692  1.00  0.00           C  
ATOM   2151  HB2 ASP   140      48.800  26.311  63.562  1.00  0.00           H  
ATOM   2152  HB3 ASP   140      48.965  25.989  61.840  1.00  0.00           H  
ATOM   2153  CG  ASP   140      47.006  26.674  62.433  1.00  0.00           C  
ATOM   2154  OD1 ASP   140      46.598  26.786  61.252  1.00  0.00           O  
ATOM   2155  OD2 ASP   140      46.411  27.192  63.407  1.00  0.00           O  
ATOM   2156  C   ASP   140      47.190  23.755  61.830  1.00  0.00           C  
ATOM   2157  O   ASP   140      45.993  23.522  62.010  1.00  0.00           O  
ATOM   2158  N   TYR   141      47.822  23.381  60.710  1.00  0.00           N  
ATOM   2159  H   TYR   141      48.808  23.603  60.606  1.00  0.00           H  
ATOM   2160  CA  TYR   141      47.142  22.643  59.642  1.00  0.00           C  
ATOM   2161  HA  TYR   141      46.265  23.219  59.359  1.00  0.00           H  
ATOM   2162  CB  TYR   141      48.043  22.523  58.401  1.00  0.00           C  
ATOM   2163  HB2 TYR   141      49.040  22.200  58.704  1.00  0.00           H  
ATOM   2164  HB3 TYR   141      47.632  21.753  57.747  1.00  0.00           H  
ATOM   2165  CG  TYR   141      48.127  23.804  57.589  1.00  0.00           C  
ATOM   2166  CD1 TYR   141      46.947  24.371  57.066  1.00  0.00           C  
ATOM   2167  HD1 TYR   141      45.995  23.881  57.216  1.00  0.00           H  
ATOM   2168  CE1 TYR   141      46.993  25.582  56.355  1.00  0.00           C  
ATOM   2169  HE1 TYR   141      46.081  26.017  55.975  1.00  0.00           H  
ATOM   2170  CZ  TYR   141      48.230  26.228  56.142  1.00  0.00           C  
ATOM   2171  OH  TYR   141      48.267  27.415  55.479  1.00  0.00           O  
ATOM   2172  HH  TYR   141      47.378  27.719  55.229  1.00  0.00           H  
ATOM   2173  CE2 TYR   141      49.420  25.642  56.628  1.00  0.00           C  
ATOM   2174  HE2 TYR   141      50.368  26.129  56.448  1.00  0.00           H  
ATOM   2175  CD2 TYR   141      49.365  24.434  57.353  1.00  0.00           C  
ATOM   2176  HD2 TYR   141      50.277  23.994  57.732  1.00  0.00           H  
ATOM   2177  C   TYR   141      46.614  21.275  60.105  1.00  0.00           C  
ATOM   2178  O   TYR   141      45.547  20.869  59.652  1.00  0.00           O  
ATOM   2179  N   LEU   142      47.306  20.610  61.040  1.00  0.00           N  
ATOM   2180  H   LEU   142      48.188  21.018  61.324  1.00  0.00           H  
ATOM   2181  CA  LEU   142      46.909  19.347  61.682  1.00  0.00           C  
ATOM   2182  HA  LEU   142      46.672  18.618  60.910  1.00  0.00           H  
ATOM   2183  CB  LEU   142      48.126  18.846  62.489  1.00  0.00           C  
ATOM   2184  HB2 LEU   142      48.952  18.680  61.795  1.00  0.00           H  
ATOM   2185  HB3 LEU   142      48.425  19.633  63.179  1.00  0.00           H  
ATOM   2186  CG  LEU   142      47.925  17.557  63.313  1.00  0.00           C  
ATOM   2187  HG  LEU   142      47.123  17.711  64.035  1.00  0.00           H  
ATOM   2188  CD1 LEU   142      47.572  16.355  62.430  1.00  0.00           C  
ATOM   2189 1HD1 LEU   142      46.624  16.523  61.921  1.00  0.00           H  
ATOM   2190 2HD1 LEU   142      48.354  16.188  61.688  1.00  0.00           H  
ATOM   2191 3HD1 LEU   142      47.473  15.467  63.054  1.00  0.00           H  
ATOM   2192  CD2 LEU   142      49.212  17.255  64.096  1.00  0.00           C  
ATOM   2193 1HD2 LEU   142      50.043  17.089  63.409  1.00  0.00           H  
ATOM   2194 2HD2 LEU   142      49.451  18.090  64.754  1.00  0.00           H  
ATOM   2195 3HD2 LEU   142      49.070  16.362  64.707  1.00  0.00           H  
ATOM   2196  C   LEU   142      45.652  19.490  62.559  1.00  0.00           C  
ATOM   2197  O   LEU   142      44.853  18.551  62.638  1.00  0.00           O  
ATOM   2198  N   ARG   143      45.465  20.650  63.201  1.00  0.00           N  
ATOM   2199  H   ARG   143      46.174  21.366  63.102  1.00  0.00           H  
ATOM   2200  CA  ARG   143      44.272  20.959  64.001  1.00  0.00           C  
ATOM   2201  HA  ARG   143      44.023  20.089  64.610  1.00  0.00           H  
ATOM   2202  CB  ARG   143      44.577  22.132  64.953  1.00  0.00           C  
ATOM   2203  HB2 ARG   143      45.117  22.912  64.417  1.00  0.00           H  
ATOM   2204  HB3 ARG   143      43.639  22.554  65.315  1.00  0.00           H  
ATOM   2205  CG  ARG   143      45.392  21.659  66.172  1.00  0.00           C  
ATOM   2206  HG2 ARG   143      44.735  21.069  66.814  1.00  0.00           H  
ATOM   2207  HG3 ARG   143      46.213  21.016  65.851  1.00  0.00           H  
ATOM   2208  CD  ARG   143      45.966  22.822  66.993  1.00  0.00           C  
ATOM   2209  HD2 ARG   143      45.203  23.592  67.109  1.00  0.00           H  
ATOM   2210  HD3 ARG   143      46.242  22.446  67.980  1.00  0.00           H  
ATOM   2211  NE  ARG   143      47.161  23.386  66.347  1.00  0.00           N  
ATOM   2212  HE  ARG   143      47.497  22.894  65.523  1.00  0.00           H  
ATOM   2213  CZ  ARG   143      47.899  24.403  66.773  1.00  0.00           C  
ATOM   2214  NH1 ARG   143      47.641  25.058  67.879  1.00  0.00           N  
ATOM   2215 1HH1 ARG   143      46.858  24.806  68.462  1.00  0.00           H  
ATOM   2216 2HH1 ARG   143      48.128  25.932  68.061  1.00  0.00           H  
ATOM   2217  NH2 ARG   143      48.944  24.784  66.078  1.00  0.00           N  
ATOM   2218 1HH2 ARG   143      49.139  24.373  65.177  1.00  0.00           H  
ATOM   2219 2HH2 ARG   143      49.610  25.426  66.497  1.00  0.00           H  
ATOM   2220  C   ARG   143      43.049  21.240  63.114  1.00  0.00           C  
ATOM   2221  O   ARG   143      41.965  20.727  63.384  1.00  0.00           O  
ATOM   2222  N   SER   144      43.205  21.990  62.026  1.00  0.00           N  
ATOM   2223  H   SER   144      44.108  22.414  61.853  1.00  0.00           H  
ATOM   2224  CA  SER   144      42.135  22.182  61.029  1.00  0.00           C  
ATOM   2225  HA  SER   144      41.199  22.392  61.547  1.00  0.00           H  
ATOM   2226  CB  SER   144      42.465  23.390  60.148  1.00  0.00           C  
ATOM   2227  HB2 SER   144      41.757  23.448  59.321  1.00  0.00           H  
ATOM   2228  HB3 SER   144      42.359  24.293  60.750  1.00  0.00           H  
ATOM   2229  OG  SER   144      43.789  23.316  59.637  1.00  0.00           O  
ATOM   2230  HG  SER   144      44.008  22.382  59.467  1.00  0.00           H  
ATOM   2231  C   SER   144      41.881  20.946  60.144  1.00  0.00           C  
ATOM   2232  O   SER   144      42.720  20.053  60.044  1.00  0.00           O  
ATOM   2233  N   ASP   145      40.742  20.899  59.446  1.00  0.00           N  
ATOM   2234  H   ASP   145      40.066  21.653  59.551  1.00  0.00           H  
ATOM   2235  CA  ASP   145      40.378  19.789  58.555  1.00  0.00           C  
ATOM   2236  HA  ASP   145      40.461  18.854  59.112  1.00  0.00           H  
ATOM   2237  CB  ASP   145      38.917  19.969  58.127  1.00  0.00           C  
ATOM   2238  HB2 ASP   145      38.285  20.012  59.014  1.00  0.00           H  
ATOM   2239  HB3 ASP   145      38.819  20.918  57.596  1.00  0.00           H  
ATOM   2240  CG  ASP   145      38.442  18.828  57.226  1.00  0.00           C  
ATOM   2241  OD1 ASP   145      38.150  19.088  56.034  1.00  0.00           O  
ATOM   2242  OD2 ASP   145      38.359  17.670  57.703  1.00  0.00           O  
ATOM   2243  C   ASP   145      41.283  19.675  57.316  1.00  0.00           C  
ATOM   2244  O   ASP   145      41.527  18.571  56.837  1.00  0.00           O  
ATOM   2245  N   TYR   146      41.822  20.790  56.816  1.00  0.00           N  
ATOM   2246  H   TYR   146      41.598  21.654  57.287  1.00  0.00           H  
ATOM   2247  CA  TYR   146      42.723  20.863  55.651  1.00  0.00           C  
ATOM   2248  HA  TYR   146      42.349  20.173  54.893  1.00  0.00           H  
ATOM   2249  CB  TYR   146      42.635  22.282  55.058  1.00  0.00           C  
ATOM   2250  HB2 TYR   146      42.806  23.018  55.846  1.00  0.00           H  
ATOM   2251  HB3 TYR   146      43.426  22.408  54.318  1.00  0.00           H  
ATOM   2252  CG  TYR   146      41.314  22.571  54.359  1.00  0.00           C  
ATOM   2253  CD1 TYR   146      41.143  22.167  53.023  1.00  0.00           C  
ATOM   2254  HD1 TYR   146      41.946  21.662  52.505  1.00  0.00           H  
ATOM   2255  CE1 TYR   146      39.944  22.438  52.342  1.00  0.00           C  
ATOM   2256  HE1 TYR   146      39.835  22.146  51.308  1.00  0.00           H  
ATOM   2257  CZ  TYR   146      38.893  23.117  52.993  1.00  0.00           C  
ATOM   2258  OH  TYR   146      37.747  23.379  52.307  1.00  0.00           O  
ATOM   2259  HH  TYR   146      37.065  23.836  52.825  1.00  0.00           H  
ATOM   2260  CE2 TYR   146      39.051  23.508  54.344  1.00  0.00           C  
ATOM   2261  HE2 TYR   146      38.250  24.024  54.853  1.00  0.00           H  
ATOM   2262  CD2 TYR   146      40.260  23.236  55.021  1.00  0.00           C  
ATOM   2263  HD2 TYR   146      40.379  23.548  56.049  1.00  0.00           H  
ATOM   2264  C   TYR   146      44.170  20.389  55.957  1.00  0.00           C  
ATOM   2265  O   TYR   146      45.157  20.936  55.468  1.00  0.00           O  
ATOM   2266  N   SER   147      44.302  19.368  56.802  1.00  0.00           N  
ATOM   2267  H   SER   147      43.441  18.968  57.157  1.00  0.00           H  
ATOM   2268  CA  SER   147      45.576  18.782  57.230  1.00  0.00           C  
ATOM   2269  HA  SER   147      46.204  19.589  57.601  1.00  0.00           H  
ATOM   2270  CB  SER   147      45.312  17.801  58.386  1.00  0.00           C  
ATOM   2271  HB2 SER   147      44.824  18.347  59.193  1.00  0.00           H  
ATOM   2272  HB3 SER   147      44.640  17.010  58.048  1.00  0.00           H  
ATOM   2273  OG  SER   147      46.504  17.219  58.892  1.00  0.00           O  
ATOM   2274  HG  SER   147      46.778  16.468  58.334  1.00  0.00           H  
ATOM   2275  C   SER   147      46.315  18.045  56.095  1.00  0.00           C  
ATOM   2276  O   SER   147      45.656  17.434  55.239  1.00  0.00           O  
ATOM   2277  N   PRO   148      47.666  17.990  56.124  1.00  0.00           N  
ATOM   2278  CD  PRO   148      48.573  18.785  56.948  1.00  0.00           C  
ATOM   2279  HD2 PRO   148      48.210  18.917  57.966  1.00  0.00           H  
ATOM   2280  HD3 PRO   148      48.726  19.757  56.477  1.00  0.00           H  
ATOM   2281  CG  PRO   148      49.892  18.015  56.977  1.00  0.00           C  
ATOM   2282  HG2 PRO   148      49.866  17.288  57.789  1.00  0.00           H  
ATOM   2283  HG3 PRO   148      50.749  18.678  57.086  1.00  0.00           H  
ATOM   2284  CB  PRO   148      49.895  17.285  55.635  1.00  0.00           C  
ATOM   2285  HB2 PRO   148      50.519  16.392  55.665  1.00  0.00           H  
ATOM   2286  HB3 PRO   148      50.239  17.962  54.851  1.00  0.00           H  
ATOM   2287  CA  PRO   148      48.415  16.957  55.414  1.00  0.00           C  
ATOM   2288  HA  PRO   148      48.189  17.006  54.350  1.00  0.00           H  
ATOM   2289  C   PRO   148      48.020  15.576  55.962  1.00  0.00           C  
ATOM   2290  O   PRO   148      47.722  15.432  57.151  1.00  0.00           O  
ATOM   2291  N   GLN   149      47.964  14.566  55.090  1.00  0.00           N  
ATOM   2292  H   GLN   149      48.229  14.743  54.120  1.00  0.00           H  
ATOM   2293  CA  GLN   149      47.238  13.325  55.359  1.00  0.00           C  
ATOM   2294  HA  GLN   149      47.233  13.158  56.431  1.00  0.00           H  
ATOM   2295  CB  GLN   149      45.782  13.535  54.894  1.00  0.00           C  
ATOM   2296  HB2 GLN   149      45.498  14.563  55.108  1.00  0.00           H  
ATOM   2297  HB3 GLN   149      45.725  13.410  53.811  1.00  0.00           H  
ATOM   2298  CG  GLN   149      44.749  12.615  55.561  1.00  0.00           C  
ATOM   2299  HG2 GLN   149      43.792  12.742  55.053  1.00  0.00           H  
ATOM   2300  HG3 GLN   149      45.058  11.578  55.448  1.00  0.00           H  
ATOM   2301  CD  GLN   149      44.547  12.916  57.045  1.00  0.00           C  
ATOM   2302  OE1 GLN   149      44.949  12.140  57.903  1.00  0.00           O  
ATOM   2303  NE2 GLN   149      43.968  14.043  57.401  1.00  0.00           N  
ATOM   2304 1HE2 GLN   149      43.810  14.225  58.389  1.00  0.00           H  
ATOM   2305 2HE2 GLN   149      43.649  14.696  56.692  1.00  0.00           H  
ATOM   2306  C   GLN   149      47.910  12.144  54.632  1.00  0.00           C  
ATOM   2307  O   GLN   149      48.024  12.202  53.401  1.00  0.00           O  
ATOM   2308  N   PRO   150      48.325  11.055  55.317  1.00  0.00           N  
ATOM   2309  CD  PRO   150      48.964   9.935  54.640  1.00  0.00           C  
ATOM   2310  HD2 PRO   150      50.046  10.071  54.678  1.00  0.00           H  
ATOM   2311  HD3 PRO   150      48.636   9.833  53.605  1.00  0.00           H  
ATOM   2312  CG  PRO   150      48.567   8.698  55.430  1.00  0.00           C  
ATOM   2313  HG2 PRO   150      49.284   7.889  55.294  1.00  0.00           H  
ATOM   2314  HG3 PRO   150      47.564   8.384  55.142  1.00  0.00           H  
ATOM   2315  CB  PRO   150      48.555   9.235  56.857  1.00  0.00           C  
ATOM   2316  HB2 PRO   150      49.580   9.259  57.232  1.00  0.00           H  
ATOM   2317  HB3 PRO   150      47.930   8.638  57.519  1.00  0.00           H  
ATOM   2318  CA  PRO   150      48.000  10.657  56.694  1.00  0.00           C  
ATOM   2319  HA  PRO   150      46.914  10.607  56.779  1.00  0.00           H  
ATOM   2320  C   PRO   150      48.559  11.551  57.806  1.00  0.00           C  
ATOM   2321  O   PRO   150      49.759  11.811  57.879  1.00  0.00           O  
ATOM   2322  N   ALA   151      47.679  11.961  58.724  1.00  0.00           N  
ATOM   2323  H   ALA   151      46.692  11.765  58.579  1.00  0.00           H  
ATOM   2324  CA  ALA   151      48.015  12.789  59.880  1.00  0.00           C  
ATOM   2325  HA  ALA   151      48.568  13.657  59.525  1.00  0.00           H  
ATOM   2326  CB  ALA   151      46.705  13.286  60.501  1.00  0.00           C  
ATOM   2327  HB1 ALA   151      46.138  13.866  59.770  1.00  0.00           H  
ATOM   2328  HB2 ALA   151      46.100  12.449  60.845  1.00  0.00           H  
ATOM   2329  HB3 ALA   151      46.921  13.924  61.355  1.00  0.00           H  
ATOM   2330  C   ALA   151      48.899  12.064  60.915  1.00  0.00           C  
ATOM   2331  O   ALA   151      49.611  12.715  61.678  1.00  0.00           O  
ATOM   2332  N   ASP   152      48.895  10.728  60.943  1.00  0.00           N  
ATOM   2333  H   ASP   152      48.238  10.250  60.344  1.00  0.00           H  
ATOM   2334  CA  ASP   152      49.793   9.923  61.786  1.00  0.00           C  
ATOM   2335  HA  ASP   152      49.728  10.285  62.813  1.00  0.00           H  
ATOM   2336  CB  ASP   152      49.320   8.460  61.759  1.00  0.00           C  
ATOM   2337  HB2 ASP   152      48.277   8.417  62.078  1.00  0.00           H  
ATOM   2338  HB3 ASP   152      49.373   8.087  60.734  1.00  0.00           H  
ATOM   2339  CG  ASP   152      50.147   7.556  62.679  1.00  0.00           C  
ATOM   2340  OD1 ASP   152      50.248   7.850  63.890  1.00  0.00           O  
ATOM   2341  OD2 ASP   152      50.700   6.536  62.203  1.00  0.00           O  
ATOM   2342  C   ASP   152      51.263  10.041  61.341  1.00  0.00           C  
ATOM   2343  O   ASP   152      52.165  10.088  62.182  1.00  0.00           O  
ATOM   2344  N   GLU   153      51.491  10.157  60.026  1.00  0.00           N  
ATOM   2345  H   GLU   153      50.692  10.148  59.409  1.00  0.00           H  
ATOM   2346  CA  GLU   153      52.804  10.462  59.449  1.00  0.00           C  
ATOM   2347  HA  GLU   153      53.566   9.925  60.015  1.00  0.00           H  
ATOM   2348  CB  GLU   153      52.897   9.999  57.984  1.00  0.00           C  
ATOM   2349  HB2 GLU   153      52.033  10.351  57.418  1.00  0.00           H  
ATOM   2350  HB3 GLU   153      53.803  10.412  57.538  1.00  0.00           H  
ATOM   2351  CG  GLU   153      52.974   8.471  57.933  1.00  0.00           C  
ATOM   2352  HG2 GLU   153      53.822   8.141  58.531  1.00  0.00           H  
ATOM   2353  HG3 GLU   153      52.064   8.065  58.370  1.00  0.00           H  
ATOM   2354  CD  GLU   153      53.132   7.915  56.523  1.00  0.00           C  
ATOM   2355  OE1 GLU   153      54.103   8.268  55.813  1.00  0.00           O  
ATOM   2356  OE2 GLU   153      52.296   7.072  56.127  1.00  0.00           O  
ATOM   2357  C   GLU   153      53.125  11.952  59.568  1.00  0.00           C  
ATOM   2358  O   GLU   153      54.258  12.292  59.901  1.00  0.00           O  
ATOM   2359  N   ALA   154      52.145  12.850  59.400  1.00  0.00           N  
ATOM   2360  H   ALA   154      51.235  12.534  59.084  1.00  0.00           H  
ATOM   2361  CA  ALA   154      52.350  14.277  59.661  1.00  0.00           C  
ATOM   2362  HA  ALA   154      53.129  14.638  58.989  1.00  0.00           H  
ATOM   2363  CB  ALA   154      51.059  15.050  59.368  1.00  0.00           C  
ATOM   2364  HB1 ALA   154      50.680  14.801  58.375  1.00  0.00           H  
ATOM   2365  HB2 ALA   154      50.305  14.821  60.119  1.00  0.00           H  
ATOM   2366  HB3 ALA   154      51.266  16.120  59.410  1.00  0.00           H  
ATOM   2367  C   ALA   154      52.848  14.514  61.097  1.00  0.00           C  
ATOM   2368  O   ALA   154      53.798  15.268  61.288  1.00  0.00           O  
ATOM   2369  N   ALA   155      52.281  13.814  62.087  1.00  0.00           N  
ATOM   2370  H   ALA   155      51.464  13.254  61.864  1.00  0.00           H  
ATOM   2371  CA  ALA   155      52.736  13.840  63.478  1.00  0.00           C  
ATOM   2372  HA  ALA   155      52.809  14.882  63.795  1.00  0.00           H  
ATOM   2373  CB  ALA   155      51.668  13.158  64.342  1.00  0.00           C  
ATOM   2374  HB1 ALA   155      51.957  13.207  65.392  1.00  0.00           H  
ATOM   2375  HB2 ALA   155      50.713  13.671  64.223  1.00  0.00           H  
ATOM   2376  HB3 ALA   155      51.550  12.112  64.052  1.00  0.00           H  
ATOM   2377  C   ALA   155      54.129  13.205  63.673  1.00  0.00           C  
ATOM   2378  O   ALA   155      54.942  13.756  64.418  1.00  0.00           O  
ATOM   2379  N   ALA   156      54.433  12.083  63.003  1.00  0.00           N  
ATOM   2380  H   ALA   156      53.721  11.674  62.409  1.00  0.00           H  
ATOM   2381  CA  ALA   156      55.761  11.446  63.023  1.00  0.00           C  
ATOM   2382  HA  ALA   156      56.050  11.241  64.055  1.00  0.00           H  
ATOM   2383  CB  ALA   156      55.683  10.116  62.258  1.00  0.00           C  
ATOM   2384  HB1 ALA   156      56.627   9.580  62.359  1.00  0.00           H  
ATOM   2385  HB2 ALA   156      54.880   9.493  62.645  1.00  0.00           H  
ATOM   2386  HB3 ALA   156      55.507  10.300  61.198  1.00  0.00           H  
ATOM   2387  C   ALA   156      56.857  12.335  62.409  1.00  0.00           C  
ATOM   2388  O   ALA   156      58.014  12.295  62.835  1.00  0.00           O  
ATOM   2389  N   ILE   157      56.498  13.134  61.406  1.00  0.00           N  
ATOM   2390  H   ILE   157      55.563  12.998  61.023  1.00  0.00           H  
ATOM   2391  CA  ILE   157      57.364  14.128  60.760  1.00  0.00           C  
ATOM   2392  HA  ILE   157      58.371  13.723  60.645  1.00  0.00           H  
ATOM   2393  CB  ILE   157      56.804  14.427  59.348  1.00  0.00           C  
ATOM   2394  HB  ILE   157      55.736  14.637  59.434  1.00  0.00           H  
ATOM   2395  CG2 ILE   157      57.482  15.659  58.726  1.00  0.00           C  
ATOM   2396 1HG2 ILE   157      58.560  15.511  58.708  1.00  0.00           H  
ATOM   2397 2HG2 ILE   157      57.131  15.815  57.710  1.00  0.00           H  
ATOM   2398 3HG2 ILE   157      57.246  16.554  59.301  1.00  0.00           H  
ATOM   2399  CG1 ILE   157      56.999  13.183  58.441  1.00  0.00           C  
ATOM   2400 2HG1 ILE   157      58.050  13.095  58.162  1.00  0.00           H  
ATOM   2401 3HG1 ILE   157      56.735  12.278  58.987  1.00  0.00           H  
ATOM   2402  CD1 ILE   157      56.146  13.195  57.168  1.00  0.00           C  
ATOM   2403 1HD1 ILE   157      55.099  13.370  57.417  1.00  0.00           H  
ATOM   2404 2HD1 ILE   157      56.496  13.965  56.490  1.00  0.00           H  
ATOM   2405 3HD1 ILE   157      56.233  12.229  56.669  1.00  0.00           H  
ATOM   2406  C   ILE   157      57.516  15.361  61.662  1.00  0.00           C  
ATOM   2407  O   ILE   157      58.639  15.788  61.906  1.00  0.00           O  
ATOM   2408  N   ASN   158      56.431  15.883  62.241  1.00  0.00           N  
ATOM   2409  H   ASN   158      55.521  15.517  61.982  1.00  0.00           H  
ATOM   2410  CA  ASN   158      56.485  16.982  63.217  1.00  0.00           C  
ATOM   2411  HA  ASN   158      56.916  17.847  62.710  1.00  0.00           H  
ATOM   2412  CB  ASN   158      55.053  17.374  63.650  1.00  0.00           C  
ATOM   2413  HB2 ASN   158      54.801  18.331  63.195  1.00  0.00           H  
ATOM   2414  HB3 ASN   158      54.335  16.648  63.277  1.00  0.00           H  
ATOM   2415  CG  ASN   158      54.844  17.487  65.157  1.00  0.00           C  
ATOM   2416  OD1 ASN   158      54.995  18.546  65.744  1.00  0.00           O  
ATOM   2417  ND2 ASN   158      54.510  16.388  65.810  1.00  0.00           N  
ATOM   2418 1HD2 ASN   158      54.288  16.450  66.796  1.00  0.00           H  
ATOM   2419 2HD2 ASN   158      54.449  15.500  65.334  1.00  0.00           H  
ATOM   2420  C   ASN   158      57.424  16.665  64.399  1.00  0.00           C  
ATOM   2421  O   ASN   158      58.204  17.525  64.798  1.00  0.00           O  
ATOM   2422  N   GLU   159      57.411  15.430  64.913  1.00  0.00           N  
ATOM   2423  H   GLU   159      56.732  14.764  64.562  1.00  0.00           H  
ATOM   2424  CA  GLU   159      58.323  15.007  65.981  1.00  0.00           C  
ATOM   2425  HA  GLU   159      58.270  15.742  66.783  1.00  0.00           H  
ATOM   2426  CB  GLU   159      57.889  13.642  66.542  1.00  0.00           C  
ATOM   2427  HB2 GLU   159      57.606  12.988  65.716  1.00  0.00           H  
ATOM   2428  HB3 GLU   159      58.728  13.180  67.062  1.00  0.00           H  
ATOM   2429  CG  GLU   159      56.711  13.740  67.521  1.00  0.00           C  
ATOM   2430  HG2 GLU   159      55.856  14.183  67.011  1.00  0.00           H  
ATOM   2431  HG3 GLU   159      56.431  12.732  67.828  1.00  0.00           H  
ATOM   2432  CD  GLU   159      57.033  14.555  68.777  1.00  0.00           C  
ATOM   2433  OE1 GLU   159      58.188  14.533  69.255  1.00  0.00           O  
ATOM   2434  OE2 GLU   159      56.109  15.202  69.323  1.00  0.00           O  
ATOM   2435  C   GLU   159      59.795  14.966  65.541  1.00  0.00           C  
ATOM   2436  O   GLU   159      60.670  15.212  66.370  1.00  0.00           O  
ATOM   2437  N   TYR   160      60.098  14.728  64.260  1.00  0.00           N  
ATOM   2438  H   TYR   160      59.350  14.600  63.589  1.00  0.00           H  
ATOM   2439  CA  TYR   160      61.470  14.819  63.747  1.00  0.00           C  
ATOM   2440  HA  TYR   160      62.140  14.342  64.464  1.00  0.00           H  
ATOM   2441  CB  TYR   160      61.581  14.060  62.415  1.00  0.00           C  
ATOM   2442  HB2 TYR   160      61.212  13.043  62.554  1.00  0.00           H  
ATOM   2443  HB3 TYR   160      60.953  14.542  61.666  1.00  0.00           H  
ATOM   2444  CG  TYR   160      63.007  13.997  61.898  1.00  0.00           C  
ATOM   2445  CD1 TYR   160      63.866  12.976  62.342  1.00  0.00           C  
ATOM   2446  HD1 TYR   160      63.497  12.214  63.014  1.00  0.00           H  
ATOM   2447  CE1 TYR   160      65.212  12.956  61.935  1.00  0.00           C  
ATOM   2448  HE1 TYR   160      65.864  12.174  62.292  1.00  0.00           H  
ATOM   2449  CZ  TYR   160      65.711  13.967  61.081  1.00  0.00           C  
ATOM   2450  OH  TYR   160      67.027  13.983  60.732  1.00  0.00           O  
ATOM   2451  HH  TYR   160      67.529  13.267  61.161  1.00  0.00           H  
ATOM   2452  CE2 TYR   160      64.845  14.986  60.625  1.00  0.00           C  
ATOM   2453  HE2 TYR   160      65.222  15.767  59.980  1.00  0.00           H  
ATOM   2454  CD2 TYR   160      63.498  14.998  61.035  1.00  0.00           C  
ATOM   2455  HD2 TYR   160      62.844  15.792  60.703  1.00  0.00           H  
ATOM   2456  C   TYR   160      61.941  16.276  63.582  1.00  0.00           C  
ATOM   2457  O   TYR   160      63.115  16.577  63.817  1.00  0.00           O  
ATOM   2458  N   TRP   161      61.053  17.196  63.192  1.00  0.00           N  
ATOM   2459  H   TRP   161      60.116  16.883  62.964  1.00  0.00           H  
ATOM   2460  CA  TRP   161      61.403  18.601  62.947  1.00  0.00           C  
ATOM   2461  HA  TRP   161      62.457  18.648  62.677  1.00  0.00           H  
ATOM   2462  CB  TRP   161      60.641  19.101  61.717  1.00  0.00           C  
ATOM   2463  HB2 TRP   161      59.572  18.930  61.852  1.00  0.00           H  
ATOM   2464  HB3 TRP   161      60.798  20.176  61.618  1.00  0.00           H  
ATOM   2465  CG  TRP   161      61.108  18.448  60.448  1.00  0.00           C  
ATOM   2466  CD1 TRP   161      60.462  17.463  59.789  1.00  0.00           C  
ATOM   2467  HD1 TRP   161      59.515  17.048  60.093  1.00  0.00           H  
ATOM   2468  NE1 TRP   161      61.196  17.062  58.692  1.00  0.00           N  
ATOM   2469  HE1 TRP   161      60.912  16.299  58.080  1.00  0.00           H  
ATOM   2470  CE2 TRP   161      62.369  17.775  58.585  1.00  0.00           C  
ATOM   2471  CZ2 TRP   161      63.432  17.737  57.672  1.00  0.00           C  
ATOM   2472  HZ2 TRP   161      63.413  17.052  56.838  1.00  0.00           H  
ATOM   2473  CH2 TRP   161      64.518  18.608  57.856  1.00  0.00           C  
ATOM   2474  HH2 TRP   161      65.337  18.607  57.151  1.00  0.00           H  
ATOM   2475  CZ3 TRP   161      64.536  19.487  58.953  1.00  0.00           C  
ATOM   2476  HZ3 TRP   161      65.375  20.155  59.092  1.00  0.00           H  
ATOM   2477  CE3 TRP   161      63.463  19.513  59.865  1.00  0.00           C  
ATOM   2478  HE3 TRP   161      63.481  20.203  60.694  1.00  0.00           H  
ATOM   2479  CD2 TRP   161      62.346  18.665  59.701  1.00  0.00           C  
ATOM   2480  C   TRP   161      61.272  19.514  64.179  1.00  0.00           C  
ATOM   2481  O   TRP   161      61.941  20.543  64.222  1.00  0.00           O  
ATOM   2482  N   LYS   162      60.552  19.109  65.236  1.00  0.00           N  
ATOM   2483  H   LYS   162      59.956  18.296  65.123  1.00  0.00           H  
ATOM   2484  CA  LYS   162      60.605  19.747  66.566  1.00  0.00           C  
ATOM   2485  HA  LYS   162      60.105  20.716  66.500  1.00  0.00           H  
ATOM   2486  CB  LYS   162      59.845  18.882  67.596  1.00  0.00           C  
ATOM   2487  HB2 LYS   162      59.936  17.825  67.333  1.00  0.00           H  
ATOM   2488  HB3 LYS   162      60.299  19.022  68.579  1.00  0.00           H  
ATOM   2489  CG  LYS   162      58.358  19.251  67.719  1.00  0.00           C  
ATOM   2490  HG2 LYS   162      58.279  20.284  68.058  1.00  0.00           H  
ATOM   2491  HG3 LYS   162      57.864  19.158  66.753  1.00  0.00           H  
ATOM   2492  CD  LYS   162      57.664  18.342  68.743  1.00  0.00           C  
ATOM   2493  HD2 LYS   162      57.732  17.307  68.409  1.00  0.00           H  
ATOM   2494  HD3 LYS   162      58.179  18.435  69.698  1.00  0.00           H  
ATOM   2495  CE  LYS   162      56.189  18.720  68.924  1.00  0.00           C  
ATOM   2496  HE2 LYS   162      56.115  19.779  69.181  1.00  0.00           H  
ATOM   2497  HE3 LYS   162      55.666  18.569  67.976  1.00  0.00           H  
ATOM   2498  NZ  LYS   162      55.540  17.909  69.982  1.00  0.00           N1+
ATOM   2499  HZ1 LYS   162      55.889  18.127  70.908  1.00  0.00           H  
ATOM   2500  HZ2 LYS   162      54.536  18.075  69.984  1.00  0.00           H  
ATOM   2501  HZ3 LYS   162      55.693  16.918  69.809  1.00  0.00           H  
ATOM   2502  C   LYS   162      62.052  20.055  67.034  1.00  0.00           C  
ATOM   2503  O   LYS   162      62.299  21.193  67.452  1.00  0.00           O  
ATOM   2504  N   PRO   163      63.025  19.121  66.941  1.00  0.00           N  
ATOM   2505  CD  PRO   163      62.814  17.678  66.933  1.00  0.00           C  
ATOM   2506  HD2 PRO   163      62.254  17.349  66.062  1.00  0.00           H  
ATOM   2507  HD3 PRO   163      62.281  17.389  67.839  1.00  0.00           H  
ATOM   2508  CG  PRO   163      64.198  17.039  66.948  1.00  0.00           C  
ATOM   2509  HG2 PRO   163      64.545  16.863  65.933  1.00  0.00           H  
ATOM   2510  HG3 PRO   163      64.195  16.110  67.517  1.00  0.00           H  
ATOM   2511  CB  PRO   163      65.065  18.106  67.606  1.00  0.00           C  
ATOM   2512  HB2 PRO   163      66.111  18.016  67.312  1.00  0.00           H  
ATOM   2513  HB3 PRO   163      64.970  18.022  68.687  1.00  0.00           H  
ATOM   2514  CA  PRO   163      64.440  19.426  67.150  1.00  0.00           C  
ATOM   2515  HA  PRO   163      64.554  20.151  67.958  1.00  0.00           H  
ATOM   2516  C   PRO   163      65.142  19.990  65.900  1.00  0.00           C  
ATOM   2517  O   PRO   163      65.923  20.926  66.034  1.00  0.00           O  
HETATM 2518  N   HID   164      64.906  19.453  64.695  1.00  0.00           N  
HETATM 2519  H   HID   164      64.269  18.671  64.626  1.00  0.00           H  
HETATM 2520  CA  HID   164      65.744  19.744  63.513  1.00  0.00           C  
HETATM 2521  HA  HID   164      66.762  19.933  63.858  1.00  0.00           H  
HETATM 2522  CB  HID   164      65.784  18.496  62.612  1.00  0.00           C  
HETATM 2523  HB2 HID   164      64.770  18.213  62.330  1.00  0.00           H  
HETATM 2524  HB3 HID   164      66.318  18.737  61.692  1.00  0.00           H  
HETATM 2525  CG  HID   164      66.485  17.317  63.237  1.00  0.00           C  
HETATM 2526  ND1 HID   164      65.901  16.140  63.635  1.00  0.00           N  
HETATM 2527  HD1 HID   164      64.909  15.924  63.586  1.00  0.00           H  
HETATM 2528  CE1 HID   164      66.860  15.340  64.125  1.00  0.00           C  
HETATM 2529  HE1 HID   164      66.686  14.344  64.516  1.00  0.00           H  
HETATM 2530  NE2 HID   164      68.060  15.949  64.059  1.00  0.00           N  
HETATM 2531  CD2 HID   164      67.825  17.208  63.490  1.00  0.00           C  
HETATM 2532  HD2 HID   164      68.570  17.963  63.278  1.00  0.00           H  
HETATM 2533  C   HID   164      65.368  21.001  62.689  1.00  0.00           C  
HETATM 2534  O   HID   164      65.954  21.227  61.630  1.00  0.00           O  
ATOM   2535  N   SER   165      64.394  21.814  63.096  1.00  0.00           N  
ATOM   2536  H   SER   165      63.917  21.615  63.966  1.00  0.00           H  
ATOM   2537  CA  SER   165      63.967  23.003  62.337  1.00  0.00           C  
ATOM   2538  HA  SER   165      63.891  22.732  61.283  1.00  0.00           H  
ATOM   2539  CB  SER   165      62.572  23.435  62.798  1.00  0.00           C  
ATOM   2540  HB2 SER   165      62.197  24.174  62.097  1.00  0.00           H  
ATOM   2541  HB3 SER   165      61.897  22.580  62.782  1.00  0.00           H  
ATOM   2542  OG  SER   165      62.610  24.009  64.094  1.00  0.00           O  
ATOM   2543  HG  SER   165      61.707  23.953  64.493  1.00  0.00           H  
ATOM   2544  C   SER   165      64.933  24.203  62.427  1.00  0.00           C  
ATOM   2545  O   SER   165      65.808  24.269  63.297  1.00  0.00           O  
ATOM   2546  N   LEU   166      64.762  25.199  61.546  1.00  0.00           N  
ATOM   2547  H   LEU   166      64.099  25.070  60.787  1.00  0.00           H  
ATOM   2548  CA  LEU   166      65.482  26.476  61.623  1.00  0.00           C  
ATOM   2549  HA  LEU   166      66.540  26.252  61.762  1.00  0.00           H  
ATOM   2550  CB  LEU   166      65.302  27.233  60.291  1.00  0.00           C  
ATOM   2551  HB2 LEU   166      65.626  26.585  59.474  1.00  0.00           H  
ATOM   2552  HB3 LEU   166      64.241  27.443  60.152  1.00  0.00           H  
ATOM   2553  CG  LEU   166      66.076  28.567  60.196  1.00  0.00           C  
ATOM   2554  HG  LEU   166      65.702  29.250  60.960  1.00  0.00           H  
ATOM   2555  CD1 LEU   166      67.591  28.391  60.384  1.00  0.00           C  
ATOM   2556 1HD1 LEU   166      67.977  27.654  59.679  1.00  0.00           H  
ATOM   2557 2HD1 LEU   166      68.090  29.345  60.210  1.00  0.00           H  
ATOM   2558 3HD1 LEU   166      67.813  28.069  61.401  1.00  0.00           H  
ATOM   2559  CD2 LEU   166      65.839  29.217  58.827  1.00  0.00           C  
ATOM   2560 1HD2 LEU   166      66.336  28.637  58.052  1.00  0.00           H  
ATOM   2561 2HD2 LEU   166      64.773  29.260  58.610  1.00  0.00           H  
ATOM   2562 3HD2 LEU   166      66.242  30.231  58.824  1.00  0.00           H  
ATOM   2563  C   LEU   166      65.043  27.310  62.840  1.00  0.00           C  
ATOM   2564  O   LEU   166      65.890  27.957  63.459  1.00  0.00           O  
ATOM   2565  N   GLN   167      63.761  27.266  63.225  1.00  0.00           N  
ATOM   2566  H   GLN   167      63.094  26.772  62.640  1.00  0.00           H  
ATOM   2567  CA  GLN   167      63.278  27.892  64.460  1.00  0.00           C  
ATOM   2568  HA  GLN   167      63.497  28.960  64.415  1.00  0.00           H  
ATOM   2569  CB  GLN   167      61.752  27.717  64.591  1.00  0.00           C  
ATOM   2570  HB2 GLN   167      61.276  28.176  63.724  1.00  0.00           H  
ATOM   2571  HB3 GLN   167      61.499  26.655  64.601  1.00  0.00           H  
ATOM   2572  CG  GLN   167      61.209  28.379  65.875  1.00  0.00           C  
ATOM   2573  HG2 GLN   167      61.598  27.851  66.745  1.00  0.00           H  
ATOM   2574  HG3 GLN   167      61.568  29.406  65.926  1.00  0.00           H  
ATOM   2575  CD  GLN   167      59.681  28.402  65.983  1.00  0.00           C  
ATOM   2576  OE1 GLN   167      58.943  28.131  65.041  1.00  0.00           O  
ATOM   2577  NE2 GLN   167      59.142  28.746  67.131  1.00  0.00           N  
ATOM   2578 1HE2 GLN   167      58.135  28.743  67.194  1.00  0.00           H  
ATOM   2579 2HE2 GLN   167      59.720  29.016  67.916  1.00  0.00           H  
ATOM   2580  C   GLN   167      64.024  27.335  65.680  1.00  0.00           C  
ATOM   2581  O   GLN   167      64.560  28.112  66.465  1.00  0.00           O  
ATOM   2582  N   SER   168      64.133  26.012  65.821  1.00  0.00           N  
ATOM   2583  H   SER   168      63.680  25.394  65.151  1.00  0.00           H  
ATOM   2584  CA  SER   168      64.832  25.374  66.950  1.00  0.00           C  
ATOM   2585  HA  SER   168      64.456  25.804  67.878  1.00  0.00           H  
ATOM   2586  CB  SER   168      64.505  23.877  66.973  1.00  0.00           C  
ATOM   2587  HB2 SER   168      64.762  23.429  66.011  1.00  0.00           H  
ATOM   2588  HB3 SER   168      65.079  23.389  67.762  1.00  0.00           H  
ATOM   2589  OG  SER   168      63.121  23.714  67.234  1.00  0.00           O  
ATOM   2590  HG  SER   168      62.909  22.760  67.224  1.00  0.00           H  
ATOM   2591  C   SER   168      66.355  25.601  66.964  1.00  0.00           C  
ATOM   2592  O   SER   168      67.005  25.322  67.974  1.00  0.00           O  
ATOM   2593  N   LYS   169      66.925  26.150  65.884  1.00  0.00           N  
ATOM   2594  H   LYS   169      66.332  26.301  65.076  1.00  0.00           H  
ATOM   2595  CA  LYS   169      68.307  26.637  65.822  1.00  0.00           C  
ATOM   2596  HA  LYS   169      68.912  26.066  66.528  1.00  0.00           H  
ATOM   2597  CB  LYS   169      68.821  26.397  64.390  1.00  0.00           C  
ATOM   2598  HB2 LYS   169      68.474  25.427  64.042  1.00  0.00           H  
ATOM   2599  HB3 LYS   169      68.390  27.148  63.728  1.00  0.00           H  
ATOM   2600  CG  LYS   169      70.351  26.462  64.254  1.00  0.00           C  
ATOM   2601  HG2 LYS   169      70.598  26.525  63.194  1.00  0.00           H  
ATOM   2602  HG3 LYS   169      70.710  27.372  64.735  1.00  0.00           H  
ATOM   2603  CD  LYS   169      71.099  25.259  64.850  1.00  0.00           C  
ATOM   2604  HD2 LYS   169      72.169  25.461  64.781  1.00  0.00           H  
ATOM   2605  HD3 LYS   169      70.848  25.146  65.905  1.00  0.00           H  
ATOM   2606  CE  LYS   169      70.789  23.957  64.097  1.00  0.00           C  
ATOM   2607  HE2 LYS   169      69.719  23.747  64.155  1.00  0.00           H  
ATOM   2608  HE3 LYS   169      71.055  24.082  63.044  1.00  0.00           H  
ATOM   2609  NZ  LYS   169      71.541  22.819  64.664  1.00  0.00           N1+
ATOM   2610  HZ1 LYS   169      72.526  23.053  64.742  1.00  0.00           H  
ATOM   2611  HZ2 LYS   169      71.218  22.597  65.602  1.00  0.00           H  
ATOM   2612  HZ3 LYS   169      71.472  21.982  64.093  1.00  0.00           H  
ATOM   2613  C   LYS   169      68.422  28.124  66.218  1.00  0.00           C  
ATOM   2614  O   LYS   169      69.334  28.497  66.959  1.00  0.00           O  
ATOM   2615  N   CYS   170      67.492  28.972  65.758  1.00  0.00           N  
ATOM   2616  H   CYS   170      66.775  28.587  65.151  1.00  0.00           H  
ATOM   2617  CA  CYS   170      67.504  30.429  65.984  1.00  0.00           C  
ATOM   2618  HA  CYS   170      68.533  30.793  65.928  1.00  0.00           H  
ATOM   2619  CB  CYS   170      66.685  31.108  64.872  1.00  0.00           C  
ATOM   2620  HB2 CYS   170      65.648  30.761  64.893  1.00  0.00           H  
ATOM   2621  HB3 CYS   170      66.681  32.188  65.039  1.00  0.00           H  
ATOM   2622  SG  CYS   170      67.406  30.776  63.239  1.00  0.00           S  
ATOM   2623  HG  CYS   170      67.002  29.497  63.147  1.00  0.00           H  
ATOM   2624  C   CYS   170      66.962  30.840  67.367  1.00  0.00           C  
ATOM   2625  O   CYS   170      67.435  31.816  67.955  1.00  0.00           O  
ATOM   2626  N   GLN   171      65.968  30.116  67.885  1.00  0.00           N  
ATOM   2627  H   GLN   171      65.600  29.353  67.324  1.00  0.00           H  
ATOM   2628  CA  GLN   171      65.277  30.415  69.141  1.00  0.00           C  
ATOM   2629  HA  GLN   171      64.920  31.447  69.076  1.00  0.00           H  
ATOM   2630  CB  GLN   171      64.033  29.508  69.235  1.00  0.00           C  
ATOM   2631  HB2 GLN   171      63.496  29.577  68.287  1.00  0.00           H  
ATOM   2632  HB3 GLN   171      64.334  28.470  69.381  1.00  0.00           H  
ATOM   2633  CG  GLN   171      63.046  29.915  70.336  1.00  0.00           C  
ATOM   2634  HG2 GLN   171      63.476  29.693  71.313  1.00  0.00           H  
ATOM   2635  HG3 GLN   171      62.867  30.986  70.268  1.00  0.00           H  
ATOM   2636  CD  GLN   171      61.702  29.195  70.185  1.00  0.00           C  
ATOM   2637  OE1 GLN   171      60.794  29.659  69.499  1.00  0.00           O  
ATOM   2638  NE2 GLN   171      61.529  28.028  70.766  1.00  0.00           N  
ATOM   2639 1HE2 GLN   171      60.628  27.591  70.684  1.00  0.00           H  
ATOM   2640 2HE2 GLN   171      62.254  27.622  71.351  1.00  0.00           H  
ATOM   2641  C   GLN   171      66.184  30.368  70.394  1.00  0.00           C  
ATOM   2642  O   GLN   171      66.053  31.286  71.206  1.00  0.00           O  
ATOM   2643  N   PRO   172      67.117  29.400  70.575  1.00  0.00           N  
ATOM   2644  CD  PRO   172      67.260  28.153  69.829  1.00  0.00           C  
ATOM   2645  HD2 PRO   172      67.382  28.310  68.762  1.00  0.00           H  
ATOM   2646  HD3 PRO   172      66.397  27.514  70.017  1.00  0.00           H  
ATOM   2647  CG  PRO   172      68.516  27.481  70.372  1.00  0.00           C  
ATOM   2648  HG2 PRO   172      69.394  27.868  69.857  1.00  0.00           H  
ATOM   2649  HG3 PRO   172      68.465  26.398  70.282  1.00  0.00           H  
ATOM   2650  CB  PRO   172      68.528  27.941  71.824  1.00  0.00           C  
ATOM   2651  HB2 PRO   172      69.522  27.860  72.267  1.00  0.00           H  
ATOM   2652  HB3 PRO   172      67.811  27.357  72.399  1.00  0.00           H  
ATOM   2653  CA  PRO   172      68.046  29.392  71.714  1.00  0.00           C  
ATOM   2654  HA  PRO   172      67.518  29.660  72.630  1.00  0.00           H  
ATOM   2655  C   PRO   172      69.251  30.339  71.556  1.00  0.00           C  
ATOM   2656  O   PRO   172      69.955  30.585  72.535  1.00  0.00           O  
ATOM   2657  N   TYR   173      69.525  30.861  70.353  1.00  0.00           N  
ATOM   2658  H   TYR   173      68.930  30.628  69.570  1.00  0.00           H  
ATOM   2659  CA  TYR   173      70.633  31.799  70.113  1.00  0.00           C  
ATOM   2660  HA  TYR   173      71.469  31.548  70.769  1.00  0.00           H  
ATOM   2661  CB  TYR   173      71.110  31.635  68.661  1.00  0.00           C  
ATOM   2662  HB2 TYR   173      71.326  30.580  68.479  1.00  0.00           H  
ATOM   2663  HB3 TYR   173      70.306  31.924  67.982  1.00  0.00           H  
ATOM   2664  CG  TYR   173      72.351  32.446  68.329  1.00  0.00           C  
ATOM   2665  CD1 TYR   173      73.630  31.860  68.417  1.00  0.00           C  
ATOM   2666  HD1 TYR   173      73.731  30.822  68.702  1.00  0.00           H  
ATOM   2667  CE1 TYR   173      74.783  32.622  68.141  1.00  0.00           C  
ATOM   2668  HE1 TYR   173      75.761  32.166  68.205  1.00  0.00           H  
ATOM   2669  CZ  TYR   173      74.657  33.985  67.787  1.00  0.00           C  
ATOM   2670  OH  TYR   173      75.753  34.749  67.534  1.00  0.00           O  
ATOM   2671  HH  TYR   173      76.588  34.280  67.659  1.00  0.00           H  
ATOM   2672  CE2 TYR   173      73.377  34.571  67.702  1.00  0.00           C  
ATOM   2673  HE2 TYR   173      73.289  35.617  67.454  1.00  0.00           H  
ATOM   2674  CD2 TYR   173      72.228  33.800  67.960  1.00  0.00           C  
ATOM   2675  HD2 TYR   173      71.253  34.260  67.898  1.00  0.00           H  
ATOM   2676  C   TYR   173      70.239  33.260  70.410  1.00  0.00           C  
ATOM   2677  O   TYR   173      71.036  34.025  70.959  1.00  0.00           O  
ATOM   2678  N   PHE   174      69.005  33.638  70.056  1.00  0.00           N  
ATOM   2679  H   PHE   174      68.409  32.941  69.629  1.00  0.00           H  
ATOM   2680  CA  PHE   174      68.444  34.976  70.263  1.00  0.00           C  
ATOM   2681  HA  PHE   174      69.157  35.710  69.880  1.00  0.00           H  
ATOM   2682  CB  PHE   174      67.150  35.080  69.439  1.00  0.00           C  
ATOM   2683  HB2 PHE   174      67.318  34.599  68.473  1.00  0.00           H  
ATOM   2684  HB3 PHE   174      66.361  34.521  69.945  1.00  0.00           H  
ATOM   2685  CG  PHE   174      66.675  36.492  69.162  1.00  0.00           C  
ATOM   2686  CD1 PHE   174      65.748  37.119  70.015  1.00  0.00           C  
ATOM   2687  HD1 PHE   174      65.372  36.602  70.887  1.00  0.00           H  
ATOM   2688  CE1 PHE   174      65.309  38.426  69.737  1.00  0.00           C  
ATOM   2689  HE1 PHE   174      64.586  38.899  70.382  1.00  0.00           H  
ATOM   2690  CZ  PHE   174      65.808  39.119  68.620  1.00  0.00           C  
ATOM   2691  HZ  PHE   174      65.479  40.129  68.415  1.00  0.00           H  
ATOM   2692  CE2 PHE   174      66.733  38.495  67.765  1.00  0.00           C  
ATOM   2693  HE2 PHE   174      67.110  39.025  66.900  1.00  0.00           H  
ATOM   2694  CD2 PHE   174      67.156  37.181  68.030  1.00  0.00           C  
ATOM   2695  HD2 PHE   174      67.856  36.702  67.362  1.00  0.00           H  
ATOM   2696  C   PHE   174      68.220  35.272  71.759  1.00  0.00           C  
ATOM   2697  O   PHE   174      68.003  34.349  72.551  1.00  0.00           O  
ATOM   2698  N   ASP   175      68.288  36.544  72.164  1.00  0.00           N  
ATOM   2699  H   ASP   175      68.474  37.268  71.476  1.00  0.00           H  
ATOM   2700  CA  ASP   175      68.236  36.937  73.578  1.00  0.00           C  
ATOM   2701  HA  ASP   175      69.023  36.374  74.074  1.00  0.00           H  
ATOM   2702  CB  ASP   175      68.610  38.413  73.748  1.00  0.00           C  
ATOM   2703  HB2 ASP   175      69.534  38.618  73.204  1.00  0.00           H  
ATOM   2704  HB3 ASP   175      67.818  39.042  73.338  1.00  0.00           H  
ATOM   2705  CG  ASP   175      68.816  38.744  75.228  1.00  0.00           C  
ATOM   2706  OD1 ASP   175      67.816  39.024  75.930  1.00  0.00           O  
ATOM   2707  OD2 ASP   175      69.976  38.706  75.695  1.00  0.00           O  
ATOM   2708  C   ASP   175      66.863  36.642  74.236  1.00  0.00           C  
ATOM   2709  O   ASP   175      65.833  37.081  73.707  1.00  0.00           O  
ATOM   2710  N   PRO   176      66.830  35.950  75.398  1.00  0.00           N  
ATOM   2711  CD  PRO   176      67.977  35.344  76.070  1.00  0.00           C  
ATOM   2712  HD2 PRO   176      68.509  36.104  76.644  1.00  0.00           H  
ATOM   2713  HD3 PRO   176      68.652  34.859  75.366  1.00  0.00           H  
ATOM   2714  CG  PRO   176      67.418  34.283  77.008  1.00  0.00           C  
ATOM   2715  HG2 PRO   176      68.048  34.148  77.888  1.00  0.00           H  
ATOM   2716  HG3 PRO   176      67.293  33.341  76.471  1.00  0.00           H  
ATOM   2717  CB  PRO   176      66.058  34.858  77.368  1.00  0.00           C  
ATOM   2718  HB2 PRO   176      66.183  35.592  78.165  1.00  0.00           H  
ATOM   2719  HB3 PRO   176      65.366  34.076  77.674  1.00  0.00           H  
ATOM   2720  CA  PRO   176      65.598  35.551  76.081  1.00  0.00           C  
ATOM   2721  HA  PRO   176      65.086  34.821  75.451  1.00  0.00           H  
ATOM   2722  C   PRO   176      64.615  36.679  76.425  1.00  0.00           C  
ATOM   2723  O   PRO   176      63.426  36.400  76.573  1.00  0.00           O  
ATOM   2724  N   ALA   177      65.069  37.929  76.587  1.00  0.00           N  
ATOM   2725  H   ALA   177      66.059  38.125  76.448  1.00  0.00           H  
ATOM   2726  CA  ALA   177      64.212  39.049  76.999  1.00  0.00           C  
ATOM   2727  HA  ALA   177      63.368  38.668  77.578  1.00  0.00           H  
ATOM   2728  CB  ALA   177      65.038  39.947  77.921  1.00  0.00           C  
ATOM   2729  HB1 ALA   177      65.437  39.357  78.747  1.00  0.00           H  
ATOM   2730  HB2 ALA   177      65.859  40.392  77.361  1.00  0.00           H  
ATOM   2731  HB3 ALA   177      64.409  40.743  78.322  1.00  0.00           H  
ATOM   2732  C   ALA   177      63.616  39.849  75.825  1.00  0.00           C  
ATOM   2733  O   ALA   177      62.680  40.627  76.028  1.00  0.00           O  
ATOM   2734  N   ASP   178      64.138  39.674  74.606  1.00  0.00           N  
ATOM   2735  H   ASP   178      64.913  39.025  74.522  1.00  0.00           H  
ATOM   2736  CA  ASP   178      63.607  40.284  73.376  1.00  0.00           C  
ATOM   2737  HA  ASP   178      62.979  41.141  73.624  1.00  0.00           H  
ATOM   2738  CB  ASP   178      64.770  40.781  72.504  1.00  0.00           C  
ATOM   2739  HB2 ASP   178      65.452  39.949  72.317  1.00  0.00           H  
ATOM   2740  HB3 ASP   178      64.373  41.113  71.543  1.00  0.00           H  
ATOM   2741  CG  ASP   178      65.550  41.946  73.111  1.00  0.00           C  
ATOM   2742  OD1 ASP   178      66.800  41.899  73.077  1.00  0.00           O  
ATOM   2743  OD2 ASP   178      64.941  42.934  73.584  1.00  0.00           O  
ATOM   2744  C   ASP   178      62.743  39.308  72.556  1.00  0.00           C  
ATOM   2745  O   ASP   178      61.935  39.750  71.737  1.00  0.00           O  
ATOM   2746  N   LEU   179      62.893  37.994  72.764  1.00  0.00           N  
ATOM   2747  H   LEU   179      63.601  37.704  73.428  1.00  0.00           H  
ATOM   2748  CA  LEU   179      62.235  36.948  71.972  1.00  0.00           C  
ATOM   2749  HA  LEU   179      62.588  37.032  70.944  1.00  0.00           H  
ATOM   2750  CB  LEU   179      62.663  35.583  72.545  1.00  0.00           C  
ATOM   2751  HB2 LEU   179      63.749  35.552  72.650  1.00  0.00           H  
ATOM   2752  HB3 LEU   179      62.233  35.481  73.543  1.00  0.00           H  
ATOM   2753  CG  LEU   179      62.220  34.387  71.678  1.00  0.00           C  
ATOM   2754  HG  LEU   179      61.171  34.501  71.407  1.00  0.00           H  
ATOM   2755  CD1 LEU   179      63.056  34.272  70.393  1.00  0.00           C  
ATOM   2756 1HD1 LEU   179      62.707  33.431  69.796  1.00  0.00           H  
ATOM   2757 2HD1 LEU   179      62.961  35.178  69.797  1.00  0.00           H  
ATOM   2758 3HD1 LEU   179      64.105  34.117  70.644  1.00  0.00           H  
ATOM   2759  CD2 LEU   179      62.345  33.093  72.489  1.00  0.00           C  
ATOM   2760 1HD2 LEU   179      63.387  32.908  72.752  1.00  0.00           H  
ATOM   2761 2HD2 LEU   179      61.750  33.173  73.399  1.00  0.00           H  
ATOM   2762 3HD2 LEU   179      61.958  32.261  71.905  1.00  0.00           H  
ATOM   2763  C   LEU   179      60.702  37.091  71.932  1.00  0.00           C  
ATOM   2764  O   LEU   179      60.105  37.001  70.860  1.00  0.00           O  
ATOM   2765  N   GLY   180      60.061  37.378  73.071  1.00  0.00           N  
ATOM   2766  H   GLY   180      60.596  37.428  73.932  1.00  0.00           H  
ATOM   2767  CA  GLY   180      58.605  37.545  73.148  1.00  0.00           C  
ATOM   2768  HA2 GLY   180      58.124  36.667  72.715  1.00  0.00           H  
ATOM   2769  HA3 GLY   180      58.308  37.643  74.192  1.00  0.00           H  
ATOM   2770  C   GLY   180      58.101  38.772  72.385  1.00  0.00           C  
ATOM   2771  O   GLY   180      56.995  38.726  71.844  1.00  0.00           O  
ATOM   2772  N   ARG   181      58.925  39.830  72.278  1.00  0.00           N  
ATOM   2773  H   ARG   181      59.824  39.767  72.736  1.00  0.00           H  
ATOM   2774  CA  ARG   181      58.663  41.000  71.427  1.00  0.00           C  
ATOM   2775  HA  ARG   181      57.620  41.293  71.548  1.00  0.00           H  
ATOM   2776  CB  ARG   181      59.542  42.197  71.834  1.00  0.00           C  
ATOM   2777  HB2 ARG   181      60.592  41.909  71.799  1.00  0.00           H  
ATOM   2778  HB3 ARG   181      59.393  42.992  71.101  1.00  0.00           H  
ATOM   2779  CG  ARG   181      59.222  42.771  73.225  1.00  0.00           C  
ATOM   2780  HG2 ARG   181      58.196  43.138  73.242  1.00  0.00           H  
ATOM   2781  HG3 ARG   181      59.343  41.997  73.985  1.00  0.00           H  
ATOM   2782  CD  ARG   181      60.189  43.924  73.521  1.00  0.00           C  
ATOM   2783  HD2 ARG   181      61.203  43.522  73.528  1.00  0.00           H  
ATOM   2784  HD3 ARG   181      60.110  44.671  72.729  1.00  0.00           H  
ATOM   2785  NE  ARG   181      59.925  44.566  74.816  1.00  0.00           N  
ATOM   2786  HE  ARG   181      59.041  44.355  75.276  1.00  0.00           H  
ATOM   2787  CZ  ARG   181      60.718  45.447  75.416  1.00  0.00           C  
ATOM   2788  NH1 ARG   181      61.791  45.936  74.830  1.00  0.00           N  
ATOM   2789 1HH1 ARG   181      62.079  45.572  73.936  1.00  0.00           H  
ATOM   2790 2HH1 ARG   181      62.440  46.525  75.346  1.00  0.00           H  
ATOM   2791  NH2 ARG   181      60.448  45.838  76.638  1.00  0.00           N  
ATOM   2792 1HH2 ARG   181      59.763  45.321  77.175  1.00  0.00           H  
ATOM   2793 2HH2 ARG   181      61.103  46.427  77.123  1.00  0.00           H  
ATOM   2794  C   ARG   181      58.890  40.669  69.945  1.00  0.00           C  
ATOM   2795  O   ARG   181      58.065  41.047  69.117  1.00  0.00           O  
ATOM   2796  N   MET   182      59.953  39.925  69.605  1.00  0.00           N  
ATOM   2797  H   MET   182      60.587  39.652  70.348  1.00  0.00           H  
ATOM   2798  CA  MET   182      60.273  39.491  68.231  1.00  0.00           C  
ATOM   2799  HA  MET   182      60.487  40.372  67.625  1.00  0.00           H  
ATOM   2800  CB  MET   182      61.526  38.596  68.266  1.00  0.00           C  
ATOM   2801  HB2 MET   182      62.319  39.095  68.828  1.00  0.00           H  
ATOM   2802  HB3 MET   182      61.284  37.669  68.780  1.00  0.00           H  
ATOM   2803  CG  MET   182      62.062  38.257  66.869  1.00  0.00           C  
ATOM   2804  HG2 MET   182      61.233  38.046  66.192  1.00  0.00           H  
ATOM   2805  HG3 MET   182      62.590  39.129  66.486  1.00  0.00           H  
ATOM   2806  SD  MET   182      63.186  36.833  66.828  1.00  0.00           S  
ATOM   2807  CE  MET   182      61.978  35.491  66.990  1.00  0.00           C  
ATOM   2808  HE1 MET   182      61.445  35.568  67.939  1.00  0.00           H  
ATOM   2809  HE2 MET   182      61.255  35.540  66.177  1.00  0.00           H  
ATOM   2810  HE3 MET   182      62.486  34.527  66.954  1.00  0.00           H  
ATOM   2811  C   MET   182      59.098  38.754  67.569  1.00  0.00           C  
ATOM   2812  O   MET   182      58.769  39.032  66.417  1.00  0.00           O  
ATOM   2813  N   TYR   183      58.427  37.866  68.309  1.00  0.00           N  
ATOM   2814  H   TYR   183      58.802  37.635  69.224  1.00  0.00           H  
ATOM   2815  CA  TYR   183      57.238  37.131  67.855  1.00  0.00           C  
ATOM   2816  HA  TYR   183      57.329  36.931  66.786  1.00  0.00           H  
ATOM   2817  CB  TYR   183      57.185  35.781  68.598  1.00  0.00           C  
ATOM   2818  HB2 TYR   183      57.194  35.977  69.672  1.00  0.00           H  
ATOM   2819  HB3 TYR   183      56.236  35.296  68.373  1.00  0.00           H  
ATOM   2820  CG  TYR   183      58.260  34.762  68.259  1.00  0.00           C  
ATOM   2821  CD1 TYR   183      58.955  34.110  69.298  1.00  0.00           C  
ATOM   2822  HD1 TYR   183      58.777  34.395  70.326  1.00  0.00           H  
ATOM   2823  CE1 TYR   183      59.826  33.043  69.013  1.00  0.00           C  
ATOM   2824  HE1 TYR   183      60.315  32.519  69.820  1.00  0.00           H  
ATOM   2825  CZ  TYR   183      60.031  32.638  67.676  1.00  0.00           C  
ATOM   2826  OH  TYR   183      60.836  31.577  67.404  1.00  0.00           O  
ATOM   2827  HH  TYR   183      61.045  31.083  68.208  1.00  0.00           H  
ATOM   2828  CE2 TYR   183      59.368  33.315  66.628  1.00  0.00           C  
ATOM   2829  HE2 TYR   183      59.509  32.989  65.608  1.00  0.00           H  
ATOM   2830  CD2 TYR   183      58.475  34.363  66.923  1.00  0.00           C  
ATOM   2831  HD2 TYR   183      57.917  34.830  66.123  1.00  0.00           H  
ATOM   2832  C   TYR   183      55.899  37.885  68.039  1.00  0.00           C  
ATOM   2833  O   TYR   183      54.844  37.312  67.766  1.00  0.00           O  
ATOM   2834  N   GLN   184      55.875  39.128  68.538  1.00  0.00           N  
ATOM   2835  H   GLN   184      56.751  39.602  68.725  1.00  0.00           H  
ATOM   2836  CA  GLN   184      54.615  39.778  68.938  1.00  0.00           C  
ATOM   2837  HA  GLN   184      54.017  39.038  69.475  1.00  0.00           H  
ATOM   2838  CB  GLN   184      54.921  40.939  69.906  1.00  0.00           C  
ATOM   2839  HB2 GLN   184      55.520  40.555  70.731  1.00  0.00           H  
ATOM   2840  HB3 GLN   184      55.512  41.690  69.381  1.00  0.00           H  
ATOM   2841  CG  GLN   184      53.691  41.640  70.510  1.00  0.00           C  
ATOM   2842  HG2 GLN   184      54.035  42.408  71.200  1.00  0.00           H  
ATOM   2843  HG3 GLN   184      53.133  42.137  69.718  1.00  0.00           H  
ATOM   2844  CD  GLN   184      52.749  40.710  71.273  1.00  0.00           C  
ATOM   2845  OE1 GLN   184      52.844  40.537  72.480  1.00  0.00           O  
ATOM   2846  NE2 GLN   184      51.817  40.075  70.598  1.00  0.00           N  
ATOM   2847 1HE2 GLN   184      51.151  39.503  71.105  1.00  0.00           H  
ATOM   2848 2HE2 GLN   184      51.767  40.164  69.590  1.00  0.00           H  
ATOM   2849  C   GLN   184      53.763  40.239  67.740  1.00  0.00           C  
ATOM   2850  O   GLN   184      52.537  40.196  67.830  1.00  0.00           O  
ATOM   2851  N   VAL   185      54.388  40.662  66.636  1.00  0.00           N  
ATOM   2852  H   VAL   185      55.409  40.668  66.641  1.00  0.00           H  
ATOM   2853  CA  VAL   185      53.761  41.156  65.395  1.00  0.00           C  
ATOM   2854  HA  VAL   185      54.582  41.561  64.805  1.00  0.00           H  
ATOM   2855  CB  VAL   185      53.110  40.046  64.533  1.00  0.00           C  
ATOM   2856  HB  VAL   185      52.188  39.699  65.000  1.00  0.00           H  
ATOM   2857  CG1 VAL   185      52.779  40.579  63.127  1.00  0.00           C  
ATOM   2858 1HG1 VAL   185      52.350  39.780  62.521  1.00  0.00           H  
ATOM   2859 2HG1 VAL   185      52.056  41.392  63.183  1.00  0.00           H  
ATOM   2860 3HG1 VAL   185      53.685  40.945  62.639  1.00  0.00           H  
ATOM   2861  CG2 VAL   185      54.061  38.848  64.353  1.00  0.00           C  
ATOM   2862 1HG2 VAL   185      53.615  38.113  63.683  1.00  0.00           H  
ATOM   2863 2HG2 VAL   185      55.008  39.188  63.931  1.00  0.00           H  
ATOM   2864 3HG2 VAL   185      54.249  38.363  65.309  1.00  0.00           H  
ATOM   2865  C   VAL   185      52.817  42.327  65.693  1.00  0.00           C  
ATOM   2866  O   VAL   185      51.594  42.220  65.616  1.00  0.00           O  
ATOM   2867  N   SER   186      53.416  43.452  66.092  1.00  0.00           N  
ATOM   2868  H   SER   186      54.429  43.434  66.178  1.00  0.00           H  
ATOM   2869  CA  SER   186      52.701  44.647  66.554  1.00  0.00           C  
ATOM   2870  HA  SER   186      51.728  44.707  66.069  1.00  0.00           H  
ATOM   2871  CB  SER   186      52.483  44.501  68.068  1.00  0.00           C  
ATOM   2872  HB2 SER   186      52.034  43.524  68.256  1.00  0.00           H  
ATOM   2873  HB3 SER   186      53.447  44.539  68.577  1.00  0.00           H  
ATOM   2874  OG  SER   186      51.625  45.482  68.614  1.00  0.00           O  
ATOM   2875  HG  SER   186      51.555  45.302  69.581  1.00  0.00           H  
ATOM   2876  C   SER   186      53.448  45.942  66.189  1.00  0.00           C  
ATOM   2877  O   SER   186      52.847  46.854  65.624  1.00  0.00           O  
ATOM   2878  N   SER   187      54.765  46.012  66.415  1.00  0.00           N  
ATOM   2879  H   SER   187      55.227  45.238  66.885  1.00  0.00           H  
ATOM   2880  CA  SER   187      55.637  47.101  65.940  1.00  0.00           C  
ATOM   2881  HA  SER   187      55.027  47.952  65.637  1.00  0.00           H  
ATOM   2882  CB  SER   187      56.556  47.574  67.077  1.00  0.00           C  
ATOM   2883  HB2 SER   187      57.231  48.335  66.686  1.00  0.00           H  
ATOM   2884  HB3 SER   187      55.946  48.031  67.857  1.00  0.00           H  
ATOM   2885  OG  SER   187      57.325  46.525  67.648  1.00  0.00           O  
ATOM   2886  HG  SER   187      57.928  46.942  68.310  1.00  0.00           H  
ATOM   2887  C   SER   187      56.488  46.726  64.713  1.00  0.00           C  
ATOM   2888  O   SER   187      56.866  47.617  63.952  1.00  0.00           O  
ATOM   2889  N   MET   188      56.753  45.433  64.473  1.00  0.00           N  
ATOM   2890  H   MET   188      56.427  44.746  65.143  1.00  0.00           H  
ATOM   2891  CA  MET   188      57.529  44.925  63.330  1.00  0.00           C  
ATOM   2892  HA  MET   188      57.183  45.459  62.446  1.00  0.00           H  
ATOM   2893  CB  MET   188      59.032  45.248  63.484  1.00  0.00           C  
ATOM   2894  HB2 MET   188      59.585  44.783  62.667  1.00  0.00           H  
ATOM   2895  HB3 MET   188      59.155  46.324  63.369  1.00  0.00           H  
ATOM   2896  CG  MET   188      59.679  44.858  64.826  1.00  0.00           C  
ATOM   2897  HG2 MET   188      60.675  45.303  64.859  1.00  0.00           H  
ATOM   2898  HG3 MET   188      59.106  45.315  65.634  1.00  0.00           H  
ATOM   2899  SD  MET   188      59.858  43.090  65.188  1.00  0.00           S  
ATOM   2900  CE  MET   188      61.076  42.632  63.927  1.00  0.00           C  
ATOM   2901  HE1 MET   188      61.977  43.234  64.040  1.00  0.00           H  
ATOM   2902  HE2 MET   188      61.327  41.577  64.033  1.00  0.00           H  
ATOM   2903  HE3 MET   188      60.658  42.786  62.933  1.00  0.00           H  
ATOM   2904  C   MET   188      57.255  43.441  63.036  1.00  0.00           C  
ATOM   2905  O   MET   188      56.773  42.701  63.895  1.00  0.00           O  
ATOM   2906  N   GLU   189      57.491  42.999  61.804  1.00  0.00           N  
ATOM   2907  H   GLU   189      57.896  43.650  61.136  1.00  0.00           H  
ATOM   2908  CA  GLU   189      57.111  41.648  61.383  1.00  0.00           C  
ATOM   2909  HA  GLU   189      56.137  41.420  61.819  1.00  0.00           H  
ATOM   2910  CB  GLU   189      56.952  41.631  59.862  1.00  0.00           C  
ATOM   2911  HB2 GLU   189      56.415  42.525  59.552  1.00  0.00           H  
ATOM   2912  HB3 GLU   189      57.939  41.651  59.400  1.00  0.00           H  
ATOM   2913  CG  GLU   189      56.153  40.420  59.372  1.00  0.00           C  
ATOM   2914  HG2 GLU   189      56.534  39.503  59.820  1.00  0.00           H  
ATOM   2915  HG3 GLU   189      55.103  40.533  59.645  1.00  0.00           H  
ATOM   2916  CD  GLU   189      56.297  40.313  57.867  1.00  0.00           C  
ATOM   2917  OE1 GLU   189      57.335  39.760  57.437  1.00  0.00           O  
ATOM   2918  OE2 GLU   189      55.437  40.833  57.125  1.00  0.00           O  
ATOM   2919  C   GLU   189      58.119  40.579  61.854  1.00  0.00           C  
ATOM   2920  O   GLU   189      59.332  40.778  61.792  1.00  0.00           O  
ATOM   2921  N   ALA   190      57.617  39.415  62.279  1.00  0.00           N  
ATOM   2922  H   ALA   190      56.613  39.338  62.308  1.00  0.00           H  
ATOM   2923  CA  ALA   190      58.401  38.226  62.635  1.00  0.00           C  
ATOM   2924  HA  ALA   190      59.043  38.496  63.477  1.00  0.00           H  
ATOM   2925  CB  ALA   190      57.393  37.158  63.094  1.00  0.00           C  
ATOM   2926  HB1 ALA   190      57.902  36.236  63.370  1.00  0.00           H  
ATOM   2927  HB2 ALA   190      56.844  37.521  63.964  1.00  0.00           H  
ATOM   2928  HB3 ALA   190      56.692  36.938  62.288  1.00  0.00           H  
ATOM   2929  C   ALA   190      59.307  37.714  61.477  1.00  0.00           C  
ATOM   2930  O   ALA   190      59.027  38.016  60.310  1.00  0.00           O  
ATOM   2931  N   PRO   191      60.372  36.931  61.763  1.00  0.00           N  
ATOM   2932  CD  PRO   191      60.834  36.565  63.098  1.00  0.00           C  
ATOM   2933  HD2 PRO   191      60.031  36.187  63.727  1.00  0.00           H  
ATOM   2934  HD3 PRO   191      61.301  37.433  63.568  1.00  0.00           H  
ATOM   2935  CG  PRO   191      61.879  35.475  62.889  1.00  0.00           C  
ATOM   2936  HG2 PRO   191      61.383  34.508  62.791  1.00  0.00           H  
ATOM   2937  HG3 PRO   191      62.614  35.455  63.694  1.00  0.00           H  
ATOM   2938  CB  PRO   191      62.506  35.867  61.555  1.00  0.00           C  
ATOM   2939  HB2 PRO   191      62.964  35.008  61.062  1.00  0.00           H  
ATOM   2940  HB3 PRO   191      63.252  36.646  61.720  1.00  0.00           H  
ATOM   2941  CA  PRO   191      61.330  36.448  60.758  1.00  0.00           C  
ATOM   2942  HA  PRO   191      61.694  37.300  60.181  1.00  0.00           H  
ATOM   2943  C   PRO   191      60.749  35.423  59.765  1.00  0.00           C  
ATOM   2944  O   PRO   191      59.706  34.812  59.995  1.00  0.00           O  
ATOM   2945  N   SER   192      61.463  35.232  58.652  1.00  0.00           N  
ATOM   2946  H   SER   192      62.356  35.718  58.594  1.00  0.00           H  
ATOM   2947  CA  SER   192      61.053  34.494  57.436  1.00  0.00           C  
ATOM   2948  HA  SER   192      60.166  34.974  57.021  1.00  0.00           H  
ATOM   2949  CB  SER   192      62.160  34.606  56.375  1.00  0.00           C  
ATOM   2950  HB2 SER   192      61.848  34.081  55.477  1.00  0.00           H  
ATOM   2951  HB3 SER   192      62.306  35.659  56.127  1.00  0.00           H  
ATOM   2952  OG  SER   192      63.393  34.047  56.798  1.00  0.00           O  
ATOM   2953  HG  SER   192      64.073  34.303  56.133  1.00  0.00           H  
ATOM   2954  C   SER   192      60.689  33.013  57.645  1.00  0.00           C  
ATOM   2955  O   SER   192      59.932  32.430  56.865  1.00  0.00           O  
ATOM   2956  N   PHE   193      61.219  32.374  58.691  1.00  0.00           N  
ATOM   2957  H   PHE   193      61.819  32.917  59.296  1.00  0.00           H  
ATOM   2958  CA  PHE   193      60.908  30.988  59.064  1.00  0.00           C  
ATOM   2959  HA  PHE   193      60.830  30.400  58.147  1.00  0.00           H  
ATOM   2960  CB  PHE   193      62.061  30.392  59.891  1.00  0.00           C  
ATOM   2961  HB2 PHE   193      61.841  29.341  60.083  1.00  0.00           H  
ATOM   2962  HB3 PHE   193      62.957  30.419  59.273  1.00  0.00           H  
ATOM   2963  CG  PHE   193      62.372  31.058  61.224  1.00  0.00           C  
ATOM   2964  CD1 PHE   193      61.560  30.813  62.350  1.00  0.00           C  
ATOM   2965  HD1 PHE   193      60.696  30.169  62.269  1.00  0.00           H  
ATOM   2966  CE1 PHE   193      61.866  31.407  63.588  1.00  0.00           C  
ATOM   2967  HE1 PHE   193      61.229  31.233  64.444  1.00  0.00           H  
ATOM   2968  CZ  PHE   193      63.003  32.224  63.715  1.00  0.00           C  
ATOM   2969  HZ  PHE   193      63.244  32.672  64.671  1.00  0.00           H  
ATOM   2970  CE2 PHE   193      63.822  32.461  62.598  1.00  0.00           C  
ATOM   2971  HE2 PHE   193      64.699  33.087  62.693  1.00  0.00           H  
ATOM   2972  CD2 PHE   193      63.505  31.885  61.354  1.00  0.00           C  
ATOM   2973  HD2 PHE   193      64.146  32.070  60.503  1.00  0.00           H  
ATOM   2974  C   PHE   193      59.553  30.850  59.781  1.00  0.00           C  
ATOM   2975  O   PHE   193      58.925  29.794  59.698  1.00  0.00           O  
ATOM   2976  N   ALA   194      59.092  31.908  60.459  1.00  0.00           N  
ATOM   2977  H   ALA   194      59.641  32.758  60.448  1.00  0.00           H  
ATOM   2978  CA  ALA   194      57.813  31.939  61.173  1.00  0.00           C  
ATOM   2979  HA  ALA   194      57.600  30.948  61.583  1.00  0.00           H  
ATOM   2980  CB  ALA   194      57.950  32.924  62.342  1.00  0.00           C  
ATOM   2981  HB1 ALA   194      58.145  33.929  61.967  1.00  0.00           H  
ATOM   2982  HB2 ALA   194      57.024  32.935  62.920  1.00  0.00           H  
ATOM   2983  HB3 ALA   194      58.766  32.614  62.996  1.00  0.00           H  
ATOM   2984  C   ALA   194      56.633  32.307  60.255  1.00  0.00           C  
ATOM   2985  O   ALA   194      55.491  31.977  60.557  1.00  0.00           O  
ATOM   2986  N   SER   195      56.895  32.980  59.138  1.00  0.00           N  
ATOM   2987  H   SER   195      57.838  33.319  58.989  1.00  0.00           H  
ATOM   2988  CA  SER   195      55.910  33.344  58.115  1.00  0.00           C  
ATOM   2989  HA  SER   195      54.910  33.312  58.539  1.00  0.00           H  
ATOM   2990  CB  SER   195      56.196  34.778  57.659  1.00  0.00           C  
ATOM   2991  HB2 SER   195      55.529  35.051  56.839  1.00  0.00           H  
ATOM   2992  HB3 SER   195      56.026  35.459  58.494  1.00  0.00           H  
ATOM   2993  OG  SER   195      57.545  34.880  57.244  1.00  0.00           O  
ATOM   2994  HG  SER   195      57.832  35.816  57.397  1.00  0.00           H  
ATOM   2995  C   SER   195      55.909  32.409  56.897  1.00  0.00           C  
ATOM   2996  O   SER   195      54.856  32.189  56.296  1.00  0.00           O  
ATOM   2997  N   GLY   196      57.081  31.901  56.499  1.00  0.00           N  
ATOM   2998  H   GLY   196      57.890  32.096  57.076  1.00  0.00           H  
ATOM   2999  CA  GLY   196      57.351  31.307  55.183  1.00  0.00           C  
ATOM   3000  HA2 GLY   196      58.267  30.720  55.242  1.00  0.00           H  
ATOM   3001  HA3 GLY   196      56.523  30.662  54.899  1.00  0.00           H  
ATOM   3002  C   GLY   196      57.543  32.354  54.075  1.00  0.00           C  
ATOM   3003  O   GLY   196      57.772  31.991  52.924  1.00  0.00           O  
ATOM   3004  N   TYR   197      57.511  33.654  54.397  1.00  0.00           N  
ATOM   3005  H   TYR   197      57.404  33.894  55.375  1.00  0.00           H  
ATOM   3006  CA  TYR   197      57.891  34.724  53.470  1.00  0.00           C  
ATOM   3007  HA  TYR   197      57.346  34.605  52.534  1.00  0.00           H  
ATOM   3008  CB  TYR   197      57.595  36.114  54.055  1.00  0.00           C  
ATOM   3009  HB2 TYR   197      58.051  36.172  55.043  1.00  0.00           H  
ATOM   3010  HB3 TYR   197      58.123  36.845  53.442  1.00  0.00           H  
ATOM   3011  CG  TYR   197      56.170  36.620  54.140  1.00  0.00           C  
ATOM   3012  CD1 TYR   197      55.226  36.406  53.112  1.00  0.00           C  
ATOM   3013  HD1 TYR   197      55.450  35.758  52.278  1.00  0.00           H  
ATOM   3014  CE1 TYR   197      54.009  37.118  53.118  1.00  0.00           C  
ATOM   3015  HE1 TYR   197      53.296  37.008  52.315  1.00  0.00           H  
ATOM   3016  CZ  TYR   197      53.740  38.050  54.143  1.00  0.00           C  
ATOM   3017  OH  TYR   197      52.624  38.823  54.112  1.00  0.00           O  
ATOM   3018  HH  TYR   197      52.667  39.533  54.766  1.00  0.00           H  
ATOM   3019  CE2 TYR   197      54.655  38.209  55.198  1.00  0.00           C  
ATOM   3020  HE2 TYR   197      54.448  38.896  56.000  1.00  0.00           H  
ATOM   3021  CD2 TYR   197      55.861  37.499  55.190  1.00  0.00           C  
ATOM   3022  HD2 TYR   197      56.577  37.690  55.970  1.00  0.00           H  
ATOM   3023  C   TYR   197      59.395  34.699  53.163  1.00  0.00           C  
ATOM   3024  O   TYR   197      60.223  34.979  54.027  1.00  0.00           O  
ATOM   3025  N   ASN   198      59.741  34.503  51.895  1.00  0.00           N  
ATOM   3026  H   ASN   198      59.006  34.265  51.246  1.00  0.00           H  
ATOM   3027  CA  ASN   198      61.013  34.942  51.326  1.00  0.00           C  
ATOM   3028  HA  ASN   198      61.466  35.677  51.993  1.00  0.00           H  
ATOM   3029  CB  ASN   198      61.972  33.744  51.207  1.00  0.00           C  
ATOM   3030  HB2 ASN   198      62.090  33.287  52.190  1.00  0.00           H  
ATOM   3031  HB3 ASN   198      61.538  33.005  50.536  1.00  0.00           H  
ATOM   3032  CG  ASN   198      63.358  34.143  50.703  1.00  0.00           C  
ATOM   3033  OD1 ASN   198      63.868  35.212  51.014  1.00  0.00           O  
ATOM   3034  ND2 ASN   198      63.992  33.317  49.891  1.00  0.00           N  
ATOM   3035 1HD2 ASN   198      64.902  33.601  49.564  1.00  0.00           H  
ATOM   3036 2HD2 ASN   198      63.577  32.446  49.606  1.00  0.00           H  
ATOM   3037  C   ASN   198      60.738  35.644  49.987  1.00  0.00           C  
ATOM   3038  O   ASN   198      59.700  35.419  49.369  1.00  0.00           O  
ATOM   3039  N   SER   199      61.653  36.491  49.535  1.00  0.00           N  
ATOM   3040  H   SER   199      62.519  36.584  50.053  1.00  0.00           H  
ATOM   3041  CA  SER   199      61.594  37.190  48.248  1.00  0.00           C  
ATOM   3042  HA  SER   199      60.774  36.811  47.641  1.00  0.00           H  
ATOM   3043  CB  SER   199      61.389  38.696  48.442  1.00  0.00           C  
ATOM   3044  HB2 SER   199      61.483  39.198  47.477  1.00  0.00           H  
ATOM   3045  HB3 SER   199      60.383  38.867  48.813  1.00  0.00           H  
ATOM   3046  OG  SER   199      62.341  39.234  49.348  1.00  0.00           O  
ATOM   3047  HG  SER   199      63.219  38.950  49.048  1.00  0.00           H  
ATOM   3048  C   SER   199      62.906  36.946  47.520  1.00  0.00           C  
ATOM   3049  O   SER   199      63.970  37.215  48.086  1.00  0.00           O  
ATOM   3050  N   ILE   200      62.851  36.410  46.302  1.00  0.00           N  
ATOM   3051  H   ILE   200      61.952  36.248  45.847  1.00  0.00           H  
ATOM   3052  CA  ILE   200      64.047  35.935  45.604  1.00  0.00           C  
ATOM   3053  HA  ILE   200      64.914  36.442  46.032  1.00  0.00           H  
ATOM   3054  CB  ILE   200      64.200  34.412  45.854  1.00  0.00           C  
ATOM   3055  HB  ILE   200      63.998  34.235  46.913  1.00  0.00           H  
ATOM   3056  CG2 ILE   200      63.205  33.569  45.043  1.00  0.00           C  
ATOM   3057 1HG2 ILE   200      63.452  33.604  43.986  1.00  0.00           H  
ATOM   3058 2HG2 ILE   200      63.242  32.530  45.364  1.00  0.00           H  
ATOM   3059 3HG2 ILE   200      62.194  33.950  45.183  1.00  0.00           H  
ATOM   3060  CG1 ILE   200      65.644  33.960  45.593  1.00  0.00           C  
ATOM   3061 2HG1 ILE   200      65.874  34.012  44.528  1.00  0.00           H  
ATOM   3062 3HG1 ILE   200      66.289  34.650  46.123  1.00  0.00           H  
ATOM   3063  CD1 ILE   200      65.957  32.551  46.109  1.00  0.00           C  
ATOM   3064 1HD1 ILE   200      65.655  32.457  47.152  1.00  0.00           H  
ATOM   3065 2HD1 ILE   200      65.442  31.801  45.509  1.00  0.00           H  
ATOM   3066 3HD1 ILE   200      67.030  32.382  46.039  1.00  0.00           H  
ATOM   3067  C   ILE   200      64.013  36.302  44.121  1.00  0.00           C  
ATOM   3068  O   ILE   200      62.952  36.294  43.500  1.00  0.00           O  
ATOM   3069  N   VAL   201      65.189  36.576  43.564  1.00  0.00           N  
ATOM   3070  H   VAL   201      66.012  36.683  44.161  1.00  0.00           H  
ATOM   3071  CA  VAL   201      65.442  36.681  42.129  1.00  0.00           C  
ATOM   3072  HA  VAL   201      64.528  36.459  41.579  1.00  0.00           H  
ATOM   3073  CB  VAL   201      65.897  38.105  41.732  1.00  0.00           C  
ATOM   3074  HB  VAL   201      66.844  38.334  42.221  1.00  0.00           H  
ATOM   3075  CG1 VAL   201      66.094  38.211  40.211  1.00  0.00           C  
ATOM   3076 1HG1 VAL   201      66.371  39.229  39.938  1.00  0.00           H  
ATOM   3077 2HG1 VAL   201      66.893  37.542  39.891  1.00  0.00           H  
ATOM   3078 3HG1 VAL   201      65.171  37.942  39.695  1.00  0.00           H  
ATOM   3079  CG2 VAL   201      64.879  39.159  42.191  1.00  0.00           C  
ATOM   3080 1HG2 VAL   201      64.898  39.242  43.278  1.00  0.00           H  
ATOM   3081 2HG2 VAL   201      65.126  40.132  41.764  1.00  0.00           H  
ATOM   3082 3HG2 VAL   201      63.879  38.868  41.878  1.00  0.00           H  
ATOM   3083  C   VAL   201      66.513  35.637  41.807  1.00  0.00           C  
ATOM   3084  O   VAL   201      67.690  35.889  42.061  1.00  0.00           O  
ATOM   3085  N   PRO   202      66.148  34.441  41.314  1.00  0.00           N  
ATOM   3086  CD  PRO   202      64.801  33.928  41.109  1.00  0.00           C  
ATOM   3087  HD2 PRO   202      64.224  34.582  40.455  1.00  0.00           H  
ATOM   3088  HD3 PRO   202      64.302  33.828  42.069  1.00  0.00           H  
ATOM   3089  CG  PRO   202      64.967  32.550  40.462  1.00  0.00           C  
ATOM   3090  HG2 PRO   202      64.892  32.640  39.382  1.00  0.00           H  
ATOM   3091  HG3 PRO   202      64.238  31.834  40.839  1.00  0.00           H  
ATOM   3092  CB  PRO   202      66.396  32.142  40.805  1.00  0.00           C  
ATOM   3093  HB2 PRO   202      66.812  31.466  40.058  1.00  0.00           H  
ATOM   3094  HB3 PRO   202      66.420  31.684  41.794  1.00  0.00           H  
ATOM   3095  CA  PRO   202      67.131  33.481  40.848  1.00  0.00           C  
ATOM   3096  HA  PRO   202      67.953  33.419  41.561  1.00  0.00           H  
ATOM   3097  C   PRO   202      67.632  33.938  39.466  1.00  0.00           C  
ATOM   3098  O   PRO   202      66.861  34.523  38.699  1.00  0.00           O  
ATOM   3099  N   PRO   203      68.908  33.696  39.129  1.00  0.00           N  
ATOM   3100  CD  PRO   203      69.928  33.122  39.993  1.00  0.00           C  
ATOM   3101  HD2 PRO   203      69.604  32.171  40.414  1.00  0.00           H  
ATOM   3102  HD3 PRO   203      70.161  33.824  40.795  1.00  0.00           H  
ATOM   3103  CG  PRO   203      71.162  32.926  39.118  1.00  0.00           C  
ATOM   3104  HG2 PRO   203      71.140  31.931  38.677  1.00  0.00           H  
ATOM   3105  HG3 PRO   203      72.078  33.084  39.684  1.00  0.00           H  
ATOM   3106  CB  PRO   203      70.990  33.970  38.020  1.00  0.00           C  
ATOM   3107  HB2 PRO   203      71.530  33.700  37.113  1.00  0.00           H  
ATOM   3108  HB3 PRO   203      71.327  34.940  38.384  1.00  0.00           H  
ATOM   3109  CA  PRO   203      69.472  34.003  37.816  1.00  0.00           C  
ATOM   3110  HA  PRO   203      69.186  35.010  37.517  1.00  0.00           H  
ATOM   3111  C   PRO   203      68.975  33.022  36.740  1.00  0.00           C  
ATOM   3112  O   PRO   203      69.651  32.057  36.378  1.00  0.00           O  
ATOM   3113  N   TYR   204      67.785  33.293  36.192  1.00  0.00           N  
ATOM   3114  H   TYR   204      67.262  34.071  36.577  1.00  0.00           H  
ATOM   3115  CA  TYR   204      67.188  32.532  35.089  1.00  0.00           C  
ATOM   3116  HA  TYR   204      67.013  31.513  35.437  1.00  0.00           H  
ATOM   3117  CB  TYR   204      65.830  33.139  34.696  1.00  0.00           C  
ATOM   3118  HB2 TYR   204      65.953  34.203  34.501  1.00  0.00           H  
ATOM   3119  HB3 TYR   204      65.503  32.675  33.765  1.00  0.00           H  
ATOM   3120  CG  TYR   204      64.734  32.926  35.728  1.00  0.00           C  
ATOM   3121  CD1 TYR   204      64.149  31.651  35.855  1.00  0.00           C  
ATOM   3122  HD1 TYR   204      64.474  30.848  35.212  1.00  0.00           H  
ATOM   3123  CE1 TYR   204      63.172  31.417  36.840  1.00  0.00           C  
ATOM   3124  HE1 TYR   204      62.731  30.444  36.970  1.00  0.00           H  
ATOM   3125  CZ  TYR   204      62.778  32.452  37.711  1.00  0.00           C  
ATOM   3126  OH  TYR   204      61.895  32.163  38.704  1.00  0.00           O  
ATOM   3127  HH  TYR   204      61.920  32.763  39.464  1.00  0.00           H  
ATOM   3128  CE2 TYR   204      63.333  33.744  37.564  1.00  0.00           C  
ATOM   3129  HE2 TYR   204      63.037  34.544  38.231  1.00  0.00           H  
ATOM   3130  CD2 TYR   204      64.308  33.974  36.570  1.00  0.00           C  
ATOM   3131  HD2 TYR   204      64.748  34.955  36.469  1.00  0.00           H  
ATOM   3132  C   TYR   204      68.137  32.423  33.884  1.00  0.00           C  
ATOM   3133  O   TYR   204      68.268  31.340  33.304  1.00  0.00           O  
ATOM   3134  N   GLU   205      68.852  33.508  33.559  1.00  0.00           N  
ATOM   3135  H   GLU   205      68.679  34.355  34.102  1.00  0.00           H  
ATOM   3136  CA  GLU   205      69.822  33.604  32.465  1.00  0.00           C  
ATOM   3137  HA  GLU   205      69.279  33.585  31.519  1.00  0.00           H  
ATOM   3138  CB  GLU   205      70.610  34.927  32.544  1.00  0.00           C  
ATOM   3139  HB2 GLU   205      71.044  35.050  33.538  1.00  0.00           H  
ATOM   3140  HB3 GLU   205      71.437  34.856  31.836  1.00  0.00           H  
ATOM   3141  CG  GLU   205      69.806  36.179  32.159  1.00  0.00           C  
ATOM   3142  HG2 GLU   205      70.510  36.909  31.758  1.00  0.00           H  
ATOM   3143  HG3 GLU   205      69.102  35.936  31.363  1.00  0.00           H  
ATOM   3144  CD  GLU   205      69.063  36.849  33.316  1.00  0.00           C  
ATOM   3145  OE1 GLU   205      68.584  36.163  34.247  1.00  0.00           O  
ATOM   3146  OE2 GLU   205      68.943  38.092  33.294  1.00  0.00           O  
ATOM   3147  C   GLU   205      70.816  32.434  32.439  1.00  0.00           C  
ATOM   3148  O   GLU   205      71.118  31.939  31.355  1.00  0.00           O  
ATOM   3149  N   THR   206      71.286  31.944  33.598  1.00  0.00           N  
ATOM   3150  H   THR   206      71.013  32.385  34.470  1.00  0.00           H  
ATOM   3151  CA  THR   206      72.235  30.820  33.664  1.00  0.00           C  
ATOM   3152  HA  THR   206      73.107  31.069  33.061  1.00  0.00           H  
ATOM   3153  CB  THR   206      72.699  30.582  35.106  1.00  0.00           C  
ATOM   3154  HB  THR   206      71.861  30.238  35.716  1.00  0.00           H  
ATOM   3155  CG2 THR   206      73.831  29.556  35.157  1.00  0.00           C  
ATOM   3156 1HG2 THR   206      73.454  28.572  34.879  1.00  0.00           H  
ATOM   3157 2HG2 THR   206      74.623  29.849  34.468  1.00  0.00           H  
ATOM   3158 3HG2 THR   206      74.240  29.499  36.164  1.00  0.00           H  
ATOM   3159  OG1 THR   206      73.197  31.781  35.645  1.00  0.00           O  
ATOM   3160  HG1 THR   206      73.363  31.616  36.597  1.00  0.00           H  
ATOM   3161  C   THR   206      71.645  29.543  33.073  1.00  0.00           C  
ATOM   3162  O   THR   206      72.324  28.851  32.320  1.00  0.00           O  
ATOM   3163  N   VAL   207      70.382  29.242  33.374  1.00  0.00           N  
ATOM   3164  H   VAL   207      69.852  29.923  33.904  1.00  0.00           H  
ATOM   3165  CA  VAL   207      69.714  28.013  32.909  1.00  0.00           C  
ATOM   3166  HA  VAL   207      70.422  27.190  33.015  1.00  0.00           H  
ATOM   3167  CB  VAL   207      68.467  27.674  33.762  1.00  0.00           C  
ATOM   3168  HB  VAL   207      67.737  28.479  33.657  1.00  0.00           H  
ATOM   3169  CG1 VAL   207      67.818  26.353  33.309  1.00  0.00           C  
ATOM   3170 1HG1 VAL   207      68.563  25.556  33.305  1.00  0.00           H  
ATOM   3171 2HG1 VAL   207      67.009  26.077  33.983  1.00  0.00           H  
ATOM   3172 3HG1 VAL   207      67.400  26.459  32.308  1.00  0.00           H  
ATOM   3173  CG2 VAL   207      68.847  27.555  35.250  1.00  0.00           C  
ATOM   3174 1HG2 VAL   207      67.977  27.263  35.838  1.00  0.00           H  
ATOM   3175 2HG2 VAL   207      69.627  26.802  35.376  1.00  0.00           H  
ATOM   3176 3HG2 VAL   207      69.205  28.512  35.629  1.00  0.00           H  
ATOM   3177  C   VAL   207      69.335  28.130  31.427  1.00  0.00           C  
ATOM   3178  O   VAL   207      69.486  27.167  30.676  1.00  0.00           O  
ATOM   3179  N   LEU   208      68.877  29.311  30.991  1.00  0.00           N  
ATOM   3180  H   LEU   208      68.772  30.068  31.658  1.00  0.00           H  
ATOM   3181  CA  LEU   208      68.462  29.544  29.606  1.00  0.00           C  
ATOM   3182  HA  LEU   208      67.883  28.685  29.265  1.00  0.00           H  
ATOM   3183  CB  LEU   208      67.561  30.796  29.534  1.00  0.00           C  
ATOM   3184  HB2 LEU   208      67.918  31.555  30.234  1.00  0.00           H  
ATOM   3185  HB3 LEU   208      67.649  31.214  28.530  1.00  0.00           H  
ATOM   3186  CG  LEU   208      66.060  30.514  29.779  1.00  0.00           C  
ATOM   3187  HG  LEU   208      65.727  29.776  29.050  1.00  0.00           H  
ATOM   3188  CD1 LEU   208      65.747  29.975  31.183  1.00  0.00           C  
ATOM   3189 1HD1 LEU   208      64.673  29.829  31.285  1.00  0.00           H  
ATOM   3190 2HD1 LEU   208      66.234  29.013  31.339  1.00  0.00           H  
ATOM   3191 3HD1 LEU   208      66.080  30.683  31.941  1.00  0.00           H  
ATOM   3192  CD2 LEU   208      65.245  31.794  29.548  1.00  0.00           C  
ATOM   3193 1HD2 LEU   208      65.418  32.170  28.539  1.00  0.00           H  
ATOM   3194 2HD2 LEU   208      64.181  31.582  29.662  1.00  0.00           H  
ATOM   3195 3HD2 LEU   208      65.537  32.555  30.270  1.00  0.00           H  
ATOM   3196  C   LEU   208      69.660  29.639  28.648  1.00  0.00           C  
ATOM   3197  O   LEU   208      69.575  29.098  27.543  1.00  0.00           O  
ATOM   3198  N   GLU   209      70.758  30.293  29.048  1.00  0.00           N  
ATOM   3199  H   GLU   209      70.754  30.726  29.968  1.00  0.00           H  
ATOM   3200  CA  GLU   209      71.901  30.587  28.173  1.00  0.00           C  
ATOM   3201  HA  GLU   209      71.577  30.532  27.135  1.00  0.00           H  
ATOM   3202  CB  GLU   209      72.418  32.015  28.408  1.00  0.00           C  
ATOM   3203  HB2 GLU   209      72.799  32.100  29.425  1.00  0.00           H  
ATOM   3204  HB3 GLU   209      73.251  32.175  27.724  1.00  0.00           H  
ATOM   3205  CG  GLU   209      71.381  33.120  28.151  1.00  0.00           C  
ATOM   3206  HG2 GLU   209      70.998  33.011  27.136  1.00  0.00           H  
ATOM   3207  HG3 GLU   209      70.550  33.017  28.849  1.00  0.00           H  
ATOM   3208  CD  GLU   209      71.970  34.526  28.292  1.00  0.00           C  
ATOM   3209  OE1 GLU   209      73.201  34.672  28.500  1.00  0.00           O  
ATOM   3210  OE2 GLU   209      71.203  35.507  28.150  1.00  0.00           O  
ATOM   3211  C   GLU   209      73.095  29.628  28.319  1.00  0.00           C  
ATOM   3212  O   GLU   209      73.883  29.533  27.379  1.00  0.00           O  
ATOM   3213  N   ASP   210      73.281  28.935  29.451  1.00  0.00           N  
ATOM   3214  H   ASP   210      72.638  29.069  30.224  1.00  0.00           H  
ATOM   3215  CA  ASP   210      74.440  28.048  29.670  1.00  0.00           C  
ATOM   3216  HA  ASP   210      75.020  28.002  28.751  1.00  0.00           H  
ATOM   3217  CB  ASP   210      75.336  28.656  30.771  1.00  0.00           C  
ATOM   3218  HB2 ASP   210      75.265  29.745  30.730  1.00  0.00           H  
ATOM   3219  HB3 ASP   210      74.978  28.338  31.752  1.00  0.00           H  
ATOM   3220  CG  ASP   210      76.817  28.296  30.612  1.00  0.00           C  
ATOM   3221  OD1 ASP   210      77.336  28.408  29.473  1.00  0.00           O  
ATOM   3222  OD2 ASP   210      77.485  27.988  31.626  1.00  0.00           O  
ATOM   3223  C   ASP   210      74.054  26.589  29.975  1.00  0.00           C  
ATOM   3224  O   ASP   210      74.711  25.675  29.474  1.00  0.00           O  
ATOM   3225  N   GLY   211      72.971  26.361  30.728  1.00  0.00           N  
ATOM   3226  H   GLY   211      72.507  27.165  31.139  1.00  0.00           H  
ATOM   3227  CA  GLY   211      72.431  25.026  31.025  1.00  0.00           C  
ATOM   3228  HA2 GLY   211      71.385  25.123  31.320  1.00  0.00           H  
ATOM   3229  HA3 GLY   211      72.488  24.395  30.138  1.00  0.00           H  
ATOM   3230  C   GLY   211      73.186  24.308  32.147  1.00  0.00           C  
ATOM   3231  O   GLY   211      74.371  24.551  32.386  1.00  0.00           O  
ATOM   3232  N   LEU   212      72.507  23.393  32.848  1.00  0.00           N  
ATOM   3233  H   LEU   212      71.557  23.173  32.567  1.00  0.00           H  
ATOM   3234  CA  LEU   212      73.055  22.746  34.050  1.00  0.00           C  
ATOM   3235  HA  LEU   212      73.355  23.521  34.755  1.00  0.00           H  
ATOM   3236  CB  LEU   212      71.977  21.869  34.711  1.00  0.00           C  
ATOM   3237  HB2 LEU   212      71.654  21.122  33.986  1.00  0.00           H  
ATOM   3238  HB3 LEU   212      72.436  21.343  35.550  1.00  0.00           H  
ATOM   3239  CG  LEU   212      70.735  22.620  35.235  1.00  0.00           C  
ATOM   3240  HG  LEU   212      70.238  23.118  34.405  1.00  0.00           H  
ATOM   3241  CD1 LEU   212      69.765  21.587  35.824  1.00  0.00           C  
ATOM   3242 1HD1 LEU   212      69.546  20.822  35.080  1.00  0.00           H  
ATOM   3243 2HD1 LEU   212      70.208  21.110  36.698  1.00  0.00           H  
ATOM   3244 3HD1 LEU   212      68.834  22.077  36.110  1.00  0.00           H  
ATOM   3245  CD2 LEU   212      71.068  23.687  36.289  1.00  0.00           C  
ATOM   3246 1HD2 LEU   212      70.148  24.138  36.659  1.00  0.00           H  
ATOM   3247 2HD2 LEU   212      71.606  23.239  37.124  1.00  0.00           H  
ATOM   3248 3HD2 LEU   212      71.675  24.477  35.848  1.00  0.00           H  
ATOM   3249  C   LEU   212      74.328  21.929  33.776  1.00  0.00           C  
ATOM   3250  O   LEU   212      75.233  21.938  34.610  1.00  0.00           O  
ATOM   3251  N   LEU   213      74.444  21.280  32.612  1.00  0.00           N  
ATOM   3252  H   LEU   213      73.667  21.322  31.958  1.00  0.00           H  
ATOM   3253  CA  LEU   213      75.622  20.491  32.226  1.00  0.00           C  
ATOM   3254  HA  LEU   213      75.762  19.706  32.969  1.00  0.00           H  
ATOM   3255  CB  LEU   213      75.338  19.839  30.858  1.00  0.00           C  
ATOM   3256  HB2 LEU   213      74.428  19.242  30.944  1.00  0.00           H  
ATOM   3257  HB3 LEU   213      75.146  20.630  30.130  1.00  0.00           H  
ATOM   3258  CG  LEU   213      76.464  18.937  30.309  1.00  0.00           C  
ATOM   3259  HG  LEU   213      77.362  19.536  30.152  1.00  0.00           H  
ATOM   3260  CD1 LEU   213      76.807  17.779  31.260  1.00  0.00           C  
ATOM   3261 1HD1 LEU   213      77.548  17.130  30.794  1.00  0.00           H  
ATOM   3262 2HD1 LEU   213      77.231  18.164  32.188  1.00  0.00           H  
ATOM   3263 3HD1 LEU   213      75.909  17.203  31.484  1.00  0.00           H  
ATOM   3264  CD2 LEU   213      76.027  18.368  28.952  1.00  0.00           C  
ATOM   3265 1HD2 LEU   213      76.821  17.746  28.538  1.00  0.00           H  
ATOM   3266 2HD2 LEU   213      75.126  17.764  29.067  1.00  0.00           H  
ATOM   3267 3HD2 LEU   213      75.823  19.183  28.257  1.00  0.00           H  
ATOM   3268  C   LEU   213      76.909  21.330  32.219  1.00  0.00           C  
ATOM   3269  O   LEU   213      77.937  20.876  32.720  1.00  0.00           O  
ATOM   3270  N   ALA   214      76.849  22.574  31.736  1.00  0.00           N  
ATOM   3271  H   ALA   214      75.968  22.916  31.375  1.00  0.00           H  
ATOM   3272  CA  ALA   214      77.982  23.497  31.787  1.00  0.00           C  
ATOM   3273  HA  ALA   214      78.859  23.010  31.354  1.00  0.00           H  
ATOM   3274  CB  ALA   214      77.639  24.724  30.935  1.00  0.00           C  
ATOM   3275  HB1 ALA   214      76.773  25.246  31.346  1.00  0.00           H  
ATOM   3276  HB2 ALA   214      78.488  25.405  30.921  1.00  0.00           H  
ATOM   3277  HB3 ALA   214      77.420  24.417  29.911  1.00  0.00           H  
ATOM   3278  C   ALA   214      78.341  23.877  33.234  1.00  0.00           C  
ATOM   3279  O   ALA   214      79.520  23.914  33.586  1.00  0.00           O  
ATOM   3280  N   ARG   215      77.340  24.097  34.100  1.00  0.00           N  
ATOM   3281  H   ARG   215      76.389  24.023  33.762  1.00  0.00           H  
ATOM   3282  CA  ARG   215      77.577  24.438  35.513  1.00  0.00           C  
ATOM   3283  HA  ARG   215      78.345  25.210  35.536  1.00  0.00           H  
ATOM   3284  CB  ARG   215      76.320  25.035  36.177  1.00  0.00           C  
ATOM   3285  HB2 ARG   215      75.620  24.228  36.399  1.00  0.00           H  
ATOM   3286  HB3 ARG   215      76.618  25.476  37.128  1.00  0.00           H  
ATOM   3287  CG  ARG   215      75.562  26.108  35.367  1.00  0.00           C  
ATOM   3288  HG2 ARG   215      74.989  25.590  34.602  1.00  0.00           H  
ATOM   3289  HG3 ARG   215      74.839  26.594  36.023  1.00  0.00           H  
ATOM   3290  CD  ARG   215      76.400  27.187  34.657  1.00  0.00           C  
ATOM   3291  HD2 ARG   215      77.228  26.729  34.114  1.00  0.00           H  
ATOM   3292  HD3 ARG   215      75.757  27.664  33.915  1.00  0.00           H  
ATOM   3293  NE  ARG   215      76.914  28.230  35.564  1.00  0.00           N  
ATOM   3294  HE  ARG   215      76.701  28.160  36.553  1.00  0.00           H  
ATOM   3295  CZ  ARG   215      77.564  29.324  35.179  1.00  0.00           C  
ATOM   3296  NH1 ARG   215      77.868  29.545  33.920  1.00  0.00           N  
ATOM   3297 1HH1 ARG   215      77.654  28.855  33.202  1.00  0.00           H  
ATOM   3298 2HH1 ARG   215      78.333  30.398  33.634  1.00  0.00           H  
ATOM   3299  NH2 ARG   215      77.907  30.212  36.085  1.00  0.00           N  
ATOM   3300 1HH2 ARG   215      77.606  30.048  37.042  1.00  0.00           H  
ATOM   3301 2HH2 ARG   215      78.453  31.038  35.860  1.00  0.00           H  
ATOM   3302  C   ARG   215      78.135  23.242  36.309  1.00  0.00           C  
ATOM   3303  O   ARG   215      78.973  23.441  37.187  1.00  0.00           O  
ATOM   3304  N   ILE   216      77.761  22.001  35.965  1.00  0.00           N  
ATOM   3305  H   ILE   216      77.013  21.911  35.282  1.00  0.00           H  
ATOM   3306  CA  ILE   216      78.429  20.774  36.455  1.00  0.00           C  
ATOM   3307  HA  ILE   216      78.429  20.779  37.545  1.00  0.00           H  
ATOM   3308  CB  ILE   216      77.691  19.495  35.973  1.00  0.00           C  
ATOM   3309  HB  ILE   216      77.548  19.564  34.895  1.00  0.00           H  
ATOM   3310  CG2 ILE   216      78.526  18.225  36.251  1.00  0.00           C  
ATOM   3311 1HG2 ILE   216      79.475  18.261  35.717  1.00  0.00           H  
ATOM   3312 2HG2 ILE   216      78.724  18.125  37.318  1.00  0.00           H  
ATOM   3313 3HG2 ILE   216      78.006  17.335  35.900  1.00  0.00           H  
ATOM   3314  CG1 ILE   216      76.302  19.372  36.645  1.00  0.00           C  
ATOM   3315 2HG1 ILE   216      76.428  19.169  37.709  1.00  0.00           H  
ATOM   3316 3HG1 ILE   216      75.768  20.317  36.555  1.00  0.00           H  
ATOM   3317  CD1 ILE   216      75.413  18.279  36.032  1.00  0.00           C  
ATOM   3318 1HD1 ILE   216      74.417  18.328  36.466  1.00  0.00           H  
ATOM   3319 2HD1 ILE   216      75.333  18.423  34.955  1.00  0.00           H  
ATOM   3320 3HD1 ILE   216      75.820  17.289  36.239  1.00  0.00           H  
ATOM   3321  C   ILE   216      79.907  20.779  36.047  1.00  0.00           C  
ATOM   3322  O   ILE   216      80.772  20.639  36.908  1.00  0.00           O  
ATOM   3323  N   LYS   217      80.227  21.002  34.768  1.00  0.00           N  
ATOM   3324  H   LYS   217      79.488  21.092  34.078  1.00  0.00           H  
ATOM   3325  CA  LYS   217      81.626  21.050  34.319  1.00  0.00           C  
ATOM   3326  HA  LYS   217      82.110  20.123  34.631  1.00  0.00           H  
ATOM   3327  CB  LYS   217      81.689  21.124  32.783  1.00  0.00           C  
ATOM   3328  HB2 LYS   217      80.959  21.842  32.405  1.00  0.00           H  
ATOM   3329  HB3 LYS   217      82.686  21.460  32.494  1.00  0.00           H  
ATOM   3330  CG  LYS   217      81.448  19.738  32.159  1.00  0.00           C  
ATOM   3331  HG2 LYS   217      82.142  19.030  32.612  1.00  0.00           H  
ATOM   3332  HG3 LYS   217      80.428  19.408  32.362  1.00  0.00           H  
ATOM   3333  CD  LYS   217      81.690  19.753  30.645  1.00  0.00           C  
ATOM   3334  HD2 LYS   217      80.886  20.299  30.148  1.00  0.00           H  
ATOM   3335  HD3 LYS   217      82.639  20.249  30.446  1.00  0.00           H  
ATOM   3336  CE  LYS   217      81.779  18.323  30.102  1.00  0.00           C  
ATOM   3337  HE2 LYS   217      82.576  17.799  30.634  1.00  0.00           H  
ATOM   3338  HE3 LYS   217      80.838  17.799  30.290  1.00  0.00           H  
ATOM   3339  NZ  LYS   217      82.076  18.312  28.652  1.00  0.00           N1+
ATOM   3340  HZ1 LYS   217      82.355  17.385  28.339  1.00  0.00           H  
ATOM   3341  HZ2 LYS   217      81.247  18.556  28.113  1.00  0.00           H  
ATOM   3342  HZ3 LYS   217      82.836  18.941  28.417  1.00  0.00           H  
ATOM   3343  C   LYS   217      82.445  22.166  34.998  1.00  0.00           C  
ATOM   3344  O   LYS   217      83.611  21.935  35.321  1.00  0.00           O  
ATOM   3345  N   LEU   218      81.858  23.332  35.298  1.00  0.00           N  
ATOM   3346  H   LEU   218      80.919  23.494  34.950  1.00  0.00           H  
ATOM   3347  CA  LEU   218      82.504  24.362  36.130  1.00  0.00           C  
ATOM   3348  HA  LEU   218      83.478  24.600  35.703  1.00  0.00           H  
ATOM   3349  CB  LEU   218      81.644  25.639  36.171  1.00  0.00           C  
ATOM   3350  HB2 LEU   218      80.634  25.370  36.480  1.00  0.00           H  
ATOM   3351  HB3 LEU   218      82.049  26.306  36.934  1.00  0.00           H  
ATOM   3352  CG  LEU   218      81.573  26.419  34.843  1.00  0.00           C  
ATOM   3353  HG  LEU   218      81.221  25.759  34.053  1.00  0.00           H  
ATOM   3354  CD1 LEU   218      80.558  27.559  34.997  1.00  0.00           C  
ATOM   3355 1HD1 LEU   218      80.450  28.084  34.050  1.00  0.00           H  
ATOM   3356 2HD1 LEU   218      79.589  27.151  35.277  1.00  0.00           H  
ATOM   3357 3HD1 LEU   218      80.886  28.260  35.763  1.00  0.00           H  
ATOM   3358  CD2 LEU   218      82.939  26.987  34.424  1.00  0.00           C  
ATOM   3359 1HD2 LEU   218      83.624  26.178  34.175  1.00  0.00           H  
ATOM   3360 2HD2 LEU   218      82.822  27.613  33.539  1.00  0.00           H  
ATOM   3361 3HD2 LEU   218      83.364  27.585  35.229  1.00  0.00           H  
ATOM   3362  C   LEU   218      82.790  23.848  37.548  1.00  0.00           C  
ATOM   3363  O   LEU   218      83.928  23.944  38.006  1.00  0.00           O  
ATOM   3364  N   ALA   219      81.799  23.261  38.227  1.00  0.00           N  
ATOM   3365  H   ALA   219      80.876  23.220  37.804  1.00  0.00           H  
ATOM   3366  CA  ALA   219      81.969  22.682  39.561  1.00  0.00           C  
ATOM   3367  HA  ALA   219      82.279  23.470  40.250  1.00  0.00           H  
ATOM   3368  CB  ALA   219      80.612  22.138  40.027  1.00  0.00           C  
ATOM   3369  HB1 ALA   219      79.882  22.944  40.060  1.00  0.00           H  
ATOM   3370  HB2 ALA   219      80.258  21.365  39.346  1.00  0.00           H  
ATOM   3371  HB3 ALA   219      80.706  21.709  41.024  1.00  0.00           H  
ATOM   3372  C   ALA   219      83.066  21.601  39.586  1.00  0.00           C  
ATOM   3373  O   ALA   219      83.952  21.648  40.441  1.00  0.00           O  
ATOM   3374  N   GLU   220      83.056  20.669  38.630  1.00  0.00           N  
ATOM   3375  H   GLU   220      82.286  20.677  37.963  1.00  0.00           H  
ATOM   3376  CA  GLU   220      84.028  19.572  38.569  1.00  0.00           C  
ATOM   3377  HA  GLU   220      84.118  19.166  39.576  1.00  0.00           H  
ATOM   3378  CB  GLU   220      83.509  18.436  37.672  1.00  0.00           C  
ATOM   3379  HB2 GLU   220      83.303  18.810  36.668  1.00  0.00           H  
ATOM   3380  HB3 GLU   220      84.291  17.678  37.601  1.00  0.00           H  
ATOM   3381  CG  GLU   220      82.244  17.783  38.257  1.00  0.00           C  
ATOM   3382  HG2 GLU   220      82.311  17.769  39.346  1.00  0.00           H  
ATOM   3383  HG3 GLU   220      81.363  18.361  37.982  1.00  0.00           H  
ATOM   3384  CD  GLU   220      82.083  16.348  37.770  1.00  0.00           C  
ATOM   3385  OE1 GLU   220      82.402  15.421  38.554  1.00  0.00           O  
ATOM   3386  OE2 GLU   220      81.712  16.129  36.593  1.00  0.00           O  
ATOM   3387  C   GLU   220      85.449  20.021  38.167  1.00  0.00           C  
ATOM   3388  O   GLU   220      86.424  19.401  38.601  1.00  0.00           O  
ATOM   3389  N   LYS   221      85.610  21.126  37.424  1.00  0.00           N  
ATOM   3390  H   LYS   221      84.790  21.560  37.012  1.00  0.00           H  
ATOM   3391  CA  LYS   221      86.900  21.829  37.300  1.00  0.00           C  
ATOM   3392  HA  LYS   221      87.679  21.130  36.990  1.00  0.00           H  
ATOM   3393  CB  LYS   221      86.794  22.957  36.254  1.00  0.00           C  
ATOM   3394  HB2 LYS   221      85.877  23.522  36.417  1.00  0.00           H  
ATOM   3395  HB3 LYS   221      87.635  23.640  36.392  1.00  0.00           H  
ATOM   3396  CG  LYS   221      86.834  22.462  34.802  1.00  0.00           C  
ATOM   3397  HG2 LYS   221      87.812  22.020  34.604  1.00  0.00           H  
ATOM   3398  HG3 LYS   221      86.071  21.702  34.641  1.00  0.00           H  
ATOM   3399  CD  LYS   221      86.601  23.640  33.843  1.00  0.00           C  
ATOM   3400  HD2 LYS   221      85.611  24.066  34.017  1.00  0.00           H  
ATOM   3401  HD3 LYS   221      87.356  24.405  34.027  1.00  0.00           H  
ATOM   3402  CE  LYS   221      86.703  23.153  32.396  1.00  0.00           C  
ATOM   3403  HE2 LYS   221      87.632  22.590  32.283  1.00  0.00           H  
ATOM   3404  HE3 LYS   221      85.874  22.470  32.190  1.00  0.00           H  
ATOM   3405  NZ  LYS   221      86.696  24.263  31.413  1.00  0.00           N1+
ATOM   3406  HZ1 LYS   221      85.837  24.806  31.445  1.00  0.00           H  
ATOM   3407  HZ2 LYS   221      87.470  24.905  31.558  1.00  0.00           H  
ATOM   3408  HZ3 LYS   221      86.790  23.882  30.477  1.00  0.00           H  
ATOM   3409  C   LYS   221      87.339  22.414  38.653  1.00  0.00           C  
ATOM   3410  O   LYS   221      88.457  22.171  39.107  1.00  0.00           O  
HETATM 3411  N   HIP   222      86.449  23.145  39.322  1.00  0.00           N  
HETATM 3412  H   HIP   222      85.536  23.306  38.914  1.00  0.00           H  
HETATM 3413  CA  HIP   222      86.781  23.818  40.565  1.00  0.00           C  
HETATM 3414  HA  HIP   222      87.668  24.423  40.380  1.00  0.00           H  
HETATM 3415  CB  HIP   222      85.632  24.778  40.920  1.00  0.00           C  
HETATM 3416  HB2 HIP   222      84.726  24.206  41.124  1.00  0.00           H  
HETATM 3417  HB3 HIP   222      85.931  25.288  41.830  1.00  0.00           H  
HETATM 3418  CG  HIP   222      85.332  25.854  39.901  1.00  0.00           C  
HETATM 3419  ND1 HIP   222      86.223  26.395  38.995  1.00  0.00           N  
HETATM 3420  HD1 HIP   222      87.220  26.183  38.959  1.00  0.00           H  
HETATM 3421  CE1 HIP   222      85.583  27.336  38.276  1.00  0.00           C  
HETATM 3422  HE1 HIP   222      86.032  27.952  37.505  1.00  0.00           H  
HETATM 3423  NE2 HIP   222      84.308  27.419  38.702  1.00  0.00           N  
HETATM 3424  HE2 HIP   222      83.613  28.077  38.330  1.00  0.00           H  
HETATM 3425  CD2 HIP   222      84.137  26.501  39.730  1.00  0.00           C  
HETATM 3426  HD2 HIP   222      83.234  26.326  40.302  1.00  0.00           H  
HETATM 3427  C   HIP   222      87.139  22.816  41.707  1.00  0.00           C  
HETATM 3428  O   HIP   222      88.103  23.034  42.443  1.00  0.00           O  
ATOM   3429  N   ILE   223      86.454  21.661  41.808  1.00  0.00           N  
ATOM   3430  H   ILE   223      85.620  21.551  41.233  1.00  0.00           H  
ATOM   3431  CA  ILE   223      86.834  20.554  42.715  1.00  0.00           C  
ATOM   3432  HA  ILE   223      86.861  20.927  43.739  1.00  0.00           H  
ATOM   3433  CB  ILE   223      85.793  19.405  42.633  1.00  0.00           C  
ATOM   3434  HB  ILE   223      85.624  19.183  41.580  1.00  0.00           H  
ATOM   3435  CG2 ILE   223      86.301  18.115  43.317  1.00  0.00           C  
ATOM   3436 1HG2 ILE   223      87.186  17.732  42.809  1.00  0.00           H  
ATOM   3437 2HG2 ILE   223      86.547  18.309  44.361  1.00  0.00           H  
ATOM   3438 3HG2 ILE   223      85.550  17.329  43.270  1.00  0.00           H  
ATOM   3439  CG1 ILE   223      84.445  19.835  43.258  1.00  0.00           C  
ATOM   3440 2HG1 ILE   223      84.540  19.866  44.344  1.00  0.00           H  
ATOM   3441 3HG1 ILE   223      84.191  20.838  42.921  1.00  0.00           H  
ATOM   3442  CD1 ILE   223      83.272  18.916  42.885  1.00  0.00           C  
ATOM   3443 1HD1 ILE   223      82.352  19.306  43.316  1.00  0.00           H  
ATOM   3444 2HD1 ILE   223      83.163  18.874  41.801  1.00  0.00           H  
ATOM   3445 3HD1 ILE   223      83.427  17.910  43.272  1.00  0.00           H  
ATOM   3446  C   ILE   223      88.259  20.057  42.427  1.00  0.00           C  
ATOM   3447  O   ILE   223      89.073  19.993  43.348  1.00  0.00           O  
ATOM   3448  N   ALA   224      88.581  19.748  41.166  1.00  0.00           N  
ATOM   3449  H   ALA   224      87.875  19.824  40.447  1.00  0.00           H  
ATOM   3450  CA  ALA   224      89.904  19.249  40.781  1.00  0.00           C  
ATOM   3451  HA  ALA   224      90.108  18.337  41.346  1.00  0.00           H  
ATOM   3452  CB  ALA   224      89.870  18.896  39.288  1.00  0.00           C  
ATOM   3453  HB1 ALA   224      89.115  18.131  39.105  1.00  0.00           H  
ATOM   3454  HB2 ALA   224      89.646  19.780  38.690  1.00  0.00           H  
ATOM   3455  HB3 ALA   224      90.841  18.504  38.986  1.00  0.00           H  
ATOM   3456  C   ALA   224      91.028  20.250  41.113  1.00  0.00           C  
ATOM   3457  O   ALA   224      92.081  19.845  41.610  1.00  0.00           O  
ATOM   3458  N   GLU   225      90.793  21.546  40.898  1.00  0.00           N  
ATOM   3459  H   GLU   225      89.921  21.797  40.444  1.00  0.00           H  
ATOM   3460  CA  GLU   225      91.741  22.617  41.221  1.00  0.00           C  
ATOM   3461  HA  GLU   225      92.715  22.343  40.814  1.00  0.00           H  
ATOM   3462  CB  GLU   225      91.277  23.897  40.513  1.00  0.00           C  
ATOM   3463  HB2 GLU   225      91.184  23.679  39.450  1.00  0.00           H  
ATOM   3464  HB3 GLU   225      90.297  24.196  40.891  1.00  0.00           H  
ATOM   3465  CG  GLU   225      92.262  25.056  40.684  1.00  0.00           C  
ATOM   3466  HG2 GLU   225      92.208  25.430  41.703  1.00  0.00           H  
ATOM   3467  HG3 GLU   225      93.277  24.702  40.491  1.00  0.00           H  
ATOM   3468  CD  GLU   225      91.940  26.198  39.733  1.00  0.00           C  
ATOM   3469  OE1 GLU   225      90.861  26.826  39.851  1.00  0.00           O  
ATOM   3470  OE2 GLU   225      92.755  26.473  38.821  1.00  0.00           O  
ATOM   3471  C   GLU   225      91.913  22.828  42.738  1.00  0.00           C  
ATOM   3472  O   GLU   225      93.029  23.055  43.209  1.00  0.00           O  
ATOM   3473  N   ALA   226      90.842  22.709  43.529  1.00  0.00           N  
ATOM   3474  H   ALA   226      89.927  22.585  43.103  1.00  0.00           H  
ATOM   3475  CA  ALA   226      90.920  22.743  44.992  1.00  0.00           C  
ATOM   3476  HA  ALA   226      91.506  23.610  45.301  1.00  0.00           H  
ATOM   3477  CB  ALA   226      89.497  22.908  45.533  1.00  0.00           C  
ATOM   3478  HB1 ALA   226      89.085  23.847  45.160  1.00  0.00           H  
ATOM   3479  HB2 ALA   226      88.869  22.080  45.203  1.00  0.00           H  
ATOM   3480  HB3 ALA   226      89.514  22.942  46.621  1.00  0.00           H  
ATOM   3481  C   ALA   226      91.629  21.502  45.566  1.00  0.00           C  
ATOM   3482  O   ALA   226      92.337  21.601  46.567  1.00  0.00           O  
ATOM   3483  N   GLN   227      91.494  20.341  44.919  1.00  0.00           N  
ATOM   3484  H   GLN   227      90.832  20.295  44.148  1.00  0.00           H  
ATOM   3485  CA  GLN   227      92.272  19.147  45.259  1.00  0.00           C  
ATOM   3486  HA  GLN   227      92.260  19.017  46.341  1.00  0.00           H  
ATOM   3487  CB  GLN   227      91.634  17.902  44.617  1.00  0.00           C  
ATOM   3488  HB2 GLN   227      91.430  18.102  43.564  1.00  0.00           H  
ATOM   3489  HB3 GLN   227      92.332  17.066  44.682  1.00  0.00           H  
ATOM   3490  CG  GLN   227      90.331  17.506  45.337  1.00  0.00           C  
ATOM   3491  HG2 GLN   227      90.567  17.232  46.365  1.00  0.00           H  
ATOM   3492  HG3 GLN   227      89.658  18.361  45.364  1.00  0.00           H  
ATOM   3493  CD  GLN   227      89.569  16.351  44.683  1.00  0.00           C  
ATOM   3494  OE1 GLN   227      89.772  15.990  43.527  1.00  0.00           O  
ATOM   3495  NE2 GLN   227      88.665  15.723  45.404  1.00  0.00           N  
ATOM   3496 1HE2 GLN   227      88.060  15.044  44.953  1.00  0.00           H  
ATOM   3497 2HE2 GLN   227      88.570  15.906  46.399  1.00  0.00           H  
ATOM   3498  C   GLN   227      93.754  19.299  44.877  1.00  0.00           C  
ATOM   3499  O   GLN   227      94.609  18.885  45.659  1.00  0.00           O  
ATOM   3500  N   ALA   228      94.086  19.927  43.743  1.00  0.00           N  
ATOM   3501  H   ALA   228      93.349  20.233  43.117  1.00  0.00           H  
ATOM   3502  CA  ALA   228      95.477  20.182  43.348  1.00  0.00           C  
ATOM   3503  HA  ALA   228      96.020  19.235  43.352  1.00  0.00           H  
ATOM   3504  CB  ALA   228      95.482  20.742  41.920  1.00  0.00           C  
ATOM   3505  HB1 ALA   228      96.511  20.901  41.594  1.00  0.00           H  
ATOM   3506  HB2 ALA   228      95.004  20.037  41.239  1.00  0.00           H  
ATOM   3507  HB3 ALA   228      94.948  21.693  41.883  1.00  0.00           H  
ATOM   3508  C   ALA   228      96.203  21.121  44.331  1.00  0.00           C  
ATOM   3509  O   ALA   228      97.360  20.884  44.686  1.00  0.00           O  
ATOM   3510  N   ASP   229      95.522  22.155  44.827  1.00  0.00           N  
ATOM   3511  H   ASP   229      94.588  22.325  44.463  1.00  0.00           H  
ATOM   3512  CA  ASP   229      96.035  23.060  45.864  1.00  0.00           C  
ATOM   3513  HA  ASP   229      96.975  23.493  45.518  1.00  0.00           H  
ATOM   3514  CB  ASP   229      95.028  24.202  46.023  1.00  0.00           C  
ATOM   3515  HB2 ASP   229      94.930  24.681  45.051  1.00  0.00           H  
ATOM   3516  HB3 ASP   229      94.055  23.795  46.306  1.00  0.00           H  
ATOM   3517  CG  ASP   229      95.445  25.262  47.039  1.00  0.00           C  
ATOM   3518  OD1 ASP   229      96.037  26.292  46.643  1.00  0.00           O  
ATOM   3519  OD2 ASP   229      95.105  25.119  48.232  1.00  0.00           O  
ATOM   3520  C   ASP   229      96.321  22.329  47.191  1.00  0.00           C  
ATOM   3521  O   ASP   229      97.371  22.554  47.793  1.00  0.00           O  
ATOM   3522  N   MET   230      95.469  21.374  47.590  1.00  0.00           N  
ATOM   3523  H   MET   230      94.616  21.246  47.056  1.00  0.00           H  
ATOM   3524  CA  MET   230      95.719  20.486  48.745  1.00  0.00           C  
ATOM   3525  HA  MET   230      96.006  21.106  49.594  1.00  0.00           H  
ATOM   3526  CB  MET   230      94.441  19.721  49.120  1.00  0.00           C  
ATOM   3527  HB2 MET   230      94.038  19.213  48.246  1.00  0.00           H  
ATOM   3528  HB3 MET   230      94.682  18.970  49.874  1.00  0.00           H  
ATOM   3529  CG  MET   230      93.387  20.657  49.709  1.00  0.00           C  
ATOM   3530  HG2 MET   230      93.874  21.274  50.465  1.00  0.00           H  
ATOM   3531  HG3 MET   230      93.013  21.315  48.926  1.00  0.00           H  
ATOM   3532  SD  MET   230      91.993  19.815  50.500  1.00  0.00           S  
ATOM   3533  CE  MET   230      91.238  19.006  49.070  1.00  0.00           C  
ATOM   3534  HE1 MET   230      91.029  19.749  48.300  1.00  0.00           H  
ATOM   3535  HE2 MET   230      91.912  18.244  48.682  1.00  0.00           H  
ATOM   3536  HE3 MET   230      90.307  18.528  49.377  1.00  0.00           H  
ATOM   3537  C   MET   230      96.877  19.497  48.536  1.00  0.00           C  
ATOM   3538  O   MET   230      97.358  18.900  49.503  1.00  0.00           O  
ATOM   3539  N   SER   231      97.352  19.322  47.305  1.00  0.00           N  
ATOM   3540  H   SER   231      96.857  19.771  46.542  1.00  0.00           H  
ATOM   3541  CA  SER   231      98.586  18.586  46.985  1.00  0.00           C  
ATOM   3542  HA  SER   231      98.841  17.903  47.795  1.00  0.00           H  
ATOM   3543  CB  SER   231      98.370  17.736  45.731  1.00  0.00           C  
ATOM   3544  HB2 SER   231      98.025  18.362  44.908  1.00  0.00           H  
ATOM   3545  HB3 SER   231      99.318  17.279  45.444  1.00  0.00           H  
ATOM   3546  OG  SER   231      97.432  16.704  45.978  1.00  0.00           O  
ATOM   3547  HG  SER   231      97.536  16.061  45.239  1.00  0.00           H  
ATOM   3548  C   SER   231      99.811  19.496  46.789  1.00  0.00           C  
ATOM   3549  O   SER   231     100.934  18.988  46.739  1.00  0.00           O  
ATOM   3550  N   THR   232      99.624  20.822  46.712  1.00  0.00           N  
ATOM   3551  H   THR   232      98.684  21.178  46.841  1.00  0.00           H  
ATOM   3552  CA  THR   232     100.685  21.805  46.445  1.00  0.00           C  
ATOM   3553  HA  THR   232     101.489  21.322  45.888  1.00  0.00           H  
ATOM   3554  CB  THR   232     100.137  22.953  45.589  1.00  0.00           C  
ATOM   3555  HB  THR   232      99.332  23.464  46.122  1.00  0.00           H  
ATOM   3556  CG2 THR   232     101.221  23.970  45.222  1.00  0.00           C  
ATOM   3557 1HG2 THR   232     102.056  23.471  44.730  1.00  0.00           H  
ATOM   3558 2HG2 THR   232     100.803  24.723  44.554  1.00  0.00           H  
ATOM   3559 3HG2 THR   232     101.582  24.474  46.119  1.00  0.00           H  
ATOM   3560  OG1 THR   232      99.640  22.418  44.380  1.00  0.00           O  
ATOM   3561  HG1 THR   232      98.893  21.826  44.592  1.00  0.00           H  
ATOM   3562  C   THR   232     101.255  22.325  47.762  1.00  0.00           C  
ATOM   3563  O   THR   232     100.540  22.968  48.532  1.00  0.00           O  
ATOM   3564  N   PHE   233     102.540  22.058  48.011  1.00  0.00           N  
ATOM   3565  H   PHE   233     103.070  21.548  47.313  1.00  0.00           H  
ATOM   3566  CA  PHE   233     103.241  22.431  49.243  1.00  0.00           C  
ATOM   3567  HA  PHE   233     102.669  22.014  50.069  1.00  0.00           H  
ATOM   3568  CB  PHE   233     104.628  21.762  49.242  1.00  0.00           C  
ATOM   3569  HB2 PHE   233     104.522  20.723  48.924  1.00  0.00           H  
ATOM   3570  HB3 PHE   233     105.271  22.259  48.511  1.00  0.00           H  
ATOM   3571  CG  PHE   233     105.306  21.776  50.600  1.00  0.00           C  
ATOM   3572  CD1 PHE   233     105.077  20.722  51.505  1.00  0.00           C  
ATOM   3573  HD1 PHE   233     104.481  19.875  51.204  1.00  0.00           H  
ATOM   3574  CE1 PHE   233     105.589  20.783  52.811  1.00  0.00           C  
ATOM   3575  HE1 PHE   233     105.384  19.981  53.508  1.00  0.00           H  
ATOM   3576  CZ  PHE   233     106.332  21.903  53.221  1.00  0.00           C  
ATOM   3577  HZ  PHE   233     106.696  21.970  54.236  1.00  0.00           H  
ATOM   3578  CE2 PHE   233     106.585  22.947  52.313  1.00  0.00           C  
ATOM   3579  HE2 PHE   233     107.140  23.817  52.637  1.00  0.00           H  
ATOM   3580  CD2 PHE   233     106.083  22.880  51.000  1.00  0.00           C  
ATOM   3581  HD2 PHE   233     106.260  23.697  50.314  1.00  0.00           H  
ATOM   3582  C   PHE   233     103.344  23.969  49.404  1.00  0.00           C  
ATOM   3583  O   PHE   233     103.613  24.649  48.408  1.00  0.00           O  
ATOM   3584  N   PRO   234     103.193  24.546  50.619  1.00  0.00           N  
ATOM   3585  CD  PRO   234     103.303  25.985  50.828  1.00  0.00           C  
ATOM   3586  HD2 PRO   234     102.720  26.538  50.092  1.00  0.00           H  
ATOM   3587  HD3 PRO   234     104.352  26.278  50.773  1.00  0.00           H  
ATOM   3588  CG  PRO   234     102.764  26.257  52.229  1.00  0.00           C  
ATOM   3589  HG2 PRO   234     101.680  26.384  52.190  1.00  0.00           H  
ATOM   3590  HG3 PRO   234     103.236  27.127  52.681  1.00  0.00           H  
ATOM   3591  CB  PRO   234     103.111  24.970  52.969  1.00  0.00           C  
ATOM   3592  HB2 PRO   234     102.460  24.819  53.830  1.00  0.00           H  
ATOM   3593  HB3 PRO   234     104.157  24.998  53.280  1.00  0.00           H  
ATOM   3594  CA  PRO   234     102.923  23.889  51.899  1.00  0.00           C  
ATOM   3595  HA  PRO   234     103.638  23.094  52.086  1.00  0.00           H  
ATOM   3596  C   PRO   234     101.515  23.304  51.954  1.00  0.00           C  
ATOM   3597  O   PRO   234     100.568  23.879  51.429  1.00  0.00           O  
ATOM   3598  N   TRP   235     101.371  22.162  52.624  1.00  0.00           N  
ATOM   3599  H   TRP   235     102.185  21.744  53.052  1.00  0.00           H  
ATOM   3600  CA  TRP   235     100.087  21.482  52.821  1.00  0.00           C  
ATOM   3601  HA  TRP   235      99.446  21.687  51.962  1.00  0.00           H  
ATOM   3602  CB  TRP   235     100.335  19.964  52.858  1.00  0.00           C  
ATOM   3603  HB2 TRP   235     100.917  19.727  53.750  1.00  0.00           H  
ATOM   3604  HB3 TRP   235      99.373  19.457  52.950  1.00  0.00           H  
ATOM   3605  CG  TRP   235     101.046  19.396  51.660  1.00  0.00           C  
ATOM   3606  CD1 TRP   235     100.758  19.681  50.368  1.00  0.00           C  
ATOM   3607  HD1 TRP   235      99.979  20.359  50.041  1.00  0.00           H  
ATOM   3608  NE1 TRP   235     101.618  18.996  49.533  1.00  0.00           N  
ATOM   3609  HE1 TRP   235     101.589  19.063  48.515  1.00  0.00           H  
ATOM   3610  CE2 TRP   235     102.500  18.215  50.243  1.00  0.00           C  
ATOM   3611  CZ2 TRP   235     103.521  17.337  49.856  1.00  0.00           C  
ATOM   3612  HZ2 TRP   235     103.735  17.177  48.807  1.00  0.00           H  
ATOM   3613  CH2 TRP   235     104.249  16.659  50.847  1.00  0.00           C  
ATOM   3614  HH2 TRP   235     105.035  15.967  50.569  1.00  0.00           H  
ATOM   3615  CZ3 TRP   235     103.949  16.871  52.203  1.00  0.00           C  
ATOM   3616  HZ3 TRP   235     104.511  16.341  52.962  1.00  0.00           H  
ATOM   3617  CE3 TRP   235     102.920  17.756  52.581  1.00  0.00           C  
ATOM   3618  HE3 TRP   235     102.698  17.898  53.630  1.00  0.00           H  
ATOM   3619  CD2 TRP   235     102.164  18.453  51.612  1.00  0.00           C  
ATOM   3620  C   TRP   235      99.347  22.045  54.052  1.00  0.00           C  
ATOM   3621  O   TRP   235      98.958  21.306  54.958  1.00  0.00           O  
ATOM   3622  N   ASN   236      99.204  23.376  54.103  1.00  0.00           N  
ATOM   3623  H   ASN   236      99.558  23.902  53.314  1.00  0.00           H  
ATOM   3624  CA  ASN   236      98.619  24.130  55.217  1.00  0.00           C  
ATOM   3625  HA  ASN   236      99.275  24.009  56.080  1.00  0.00           H  
ATOM   3626  CB  ASN   236      98.607  25.625  54.846  1.00  0.00           C  
ATOM   3627  HB2 ASN   236      99.628  25.948  54.633  1.00  0.00           H  
ATOM   3628  HB3 ASN   236      98.018  25.769  53.941  1.00  0.00           H  
ATOM   3629  CG  ASN   236      98.020  26.505  55.947  1.00  0.00           C  
ATOM   3630  OD1 ASN   236      96.831  26.454  56.224  1.00  0.00           O  
ATOM   3631  ND2 ASN   236      98.820  27.315  56.614  1.00  0.00           N  
ATOM   3632 1HD2 ASN   236      98.418  27.858  57.361  1.00  0.00           H  
ATOM   3633 2HD2 ASN   236      99.796  27.412  56.354  1.00  0.00           H  
ATOM   3634  C   ASN   236      97.219  23.605  55.608  1.00  0.00           C  
ATOM   3635  O   ASN   236      96.376  23.337  54.742  1.00  0.00           O  
ATOM   3636  N   GLY   237      96.979  23.461  56.919  1.00  0.00           N  
ATOM   3637  H   GLY   237      97.706  23.747  57.567  1.00  0.00           H  
ATOM   3638  CA  GLY   237      95.798  22.809  57.489  1.00  0.00           C  
ATOM   3639  HA2 GLY   237      95.661  21.834  57.016  1.00  0.00           H  
ATOM   3640  HA3 GLY   237      95.947  22.672  58.560  1.00  0.00           H  
ATOM   3641  C   GLY   237      94.513  23.606  57.286  1.00  0.00           C  
ATOM   3642  O   GLY   237      93.563  23.066  56.719  1.00  0.00           O  
ATOM   3643  N   THR   238      94.467  24.882  57.695  1.00  0.00           N  
ATOM   3644  H   THR   238      95.295  25.307  58.104  1.00  0.00           H  
ATOM   3645  CA  THR   238      93.272  25.731  57.515  1.00  0.00           C  
ATOM   3646  HA  THR   238      92.404  25.192  57.892  1.00  0.00           H  
ATOM   3647  CB  THR   238      93.378  27.035  58.312  1.00  0.00           C  
ATOM   3648  HB  THR   238      92.530  27.677  58.068  1.00  0.00           H  
ATOM   3649  CG2 THR   238      93.367  26.786  59.821  1.00  0.00           C  
ATOM   3650 1HG2 THR   238      92.453  26.262  60.098  1.00  0.00           H  
ATOM   3651 2HG2 THR   238      94.224  26.185  60.120  1.00  0.00           H  
ATOM   3652 3HG2 THR   238      93.394  27.738  60.351  1.00  0.00           H  
ATOM   3653  OG1 THR   238      94.570  27.691  57.966  1.00  0.00           O  
ATOM   3654  HG1 THR   238      94.711  28.412  58.608  1.00  0.00           H  
ATOM   3655  C   THR   238      92.993  26.009  56.042  1.00  0.00           C  
ATOM   3656  O   THR   238      91.831  26.055  55.645  1.00  0.00           O  
ATOM   3657  N   LYS   239      94.028  26.122  55.208  1.00  0.00           N  
ATOM   3658  H   LYS   239      94.961  26.122  55.610  1.00  0.00           H  
ATOM   3659  CA  LYS   239      93.891  26.258  53.750  1.00  0.00           C  
ATOM   3660  HA  LYS   239      93.192  27.073  53.552  1.00  0.00           H  
ATOM   3661  CB  LYS   239      95.272  26.633  53.170  1.00  0.00           C  
ATOM   3662  HB2 LYS   239      95.877  27.076  53.960  1.00  0.00           H  
ATOM   3663  HB3 LYS   239      95.792  25.741  52.818  1.00  0.00           H  
ATOM   3664  CG  LYS   239      95.228  27.691  52.060  1.00  0.00           C  
ATOM   3665  HG2 LYS   239      94.622  28.532  52.398  1.00  0.00           H  
ATOM   3666  HG3 LYS   239      96.246  28.048  51.897  1.00  0.00           H  
ATOM   3667  CD  LYS   239      94.684  27.180  50.727  1.00  0.00           C  
ATOM   3668  HD2 LYS   239      95.278  26.326  50.410  1.00  0.00           H  
ATOM   3669  HD3 LYS   239      93.643  26.883  50.843  1.00  0.00           H  
ATOM   3670  CE  LYS   239      94.793  28.296  49.684  1.00  0.00           C  
ATOM   3671  HE2 LYS   239      94.319  29.196  50.085  1.00  0.00           H  
ATOM   3672  HE3 LYS   239      95.848  28.518  49.503  1.00  0.00           H  
ATOM   3673  NZ  LYS   239      94.129  27.929  48.413  1.00  0.00           N1+
ATOM   3674  HZ1 LYS   239      93.146  27.727  48.580  1.00  0.00           H  
ATOM   3675  HZ2 LYS   239      94.170  28.702  47.762  1.00  0.00           H  
ATOM   3676  HZ3 LYS   239      94.576  27.114  48.002  1.00  0.00           H  
ATOM   3677  C   LYS   239      93.284  24.988  53.114  1.00  0.00           C  
ATOM   3678  O   LYS   239      92.401  25.079  52.261  1.00  0.00           O  
ATOM   3679  N   GLY   240      93.662  23.800  53.606  1.00  0.00           N  
ATOM   3680  H   GLY   240      94.399  23.787  54.301  1.00  0.00           H  
ATOM   3681  CA  GLY   240      93.057  22.521  53.212  1.00  0.00           C  
ATOM   3682  HA2 GLY   240      93.073  22.435  52.127  1.00  0.00           H  
ATOM   3683  HA3 GLY   240      93.619  21.698  53.654  1.00  0.00           H  
ATOM   3684  C   GLY   240      91.600  22.407  53.662  1.00  0.00           C  
ATOM   3685  O   GLY   240      90.742  22.033  52.866  1.00  0.00           O  
ATOM   3686  N   LEU   241      91.295  22.797  54.904  1.00  0.00           N  
ATOM   3687  H   LEU   241      92.055  23.073  55.516  1.00  0.00           H  
ATOM   3688  CA  LEU   241      89.927  22.829  55.440  1.00  0.00           C  
ATOM   3689  HA  LEU   241      89.483  21.843  55.328  1.00  0.00           H  
ATOM   3690  CB  LEU   241      89.977  23.173  56.941  1.00  0.00           C  
ATOM   3691  HB2 LEU   241      90.567  24.079  57.072  1.00  0.00           H  
ATOM   3692  HB3 LEU   241      88.965  23.392  57.289  1.00  0.00           H  
ATOM   3693  CG  LEU   241      90.558  22.045  57.824  1.00  0.00           C  
ATOM   3694  HG  LEU   241      91.509  21.712  57.412  1.00  0.00           H  
ATOM   3695  CD1 LEU   241      90.824  22.567  59.243  1.00  0.00           C  
ATOM   3696 1HD1 LEU   241      91.529  23.398  59.207  1.00  0.00           H  
ATOM   3697 2HD1 LEU   241      89.896  22.906  59.701  1.00  0.00           H  
ATOM   3698 3HD1 LEU   241      91.255  21.774  59.855  1.00  0.00           H  
ATOM   3699  CD2 LEU   241      89.620  20.828  57.880  1.00  0.00           C  
ATOM   3700 1HD2 LEU   241      88.613  21.146  58.147  1.00  0.00           H  
ATOM   3701 2HD2 LEU   241      89.589  20.328  56.913  1.00  0.00           H  
ATOM   3702 3HD2 LEU   241      89.977  20.114  58.622  1.00  0.00           H  
ATOM   3703  C   LEU   241      89.006  23.780  54.658  1.00  0.00           C  
ATOM   3704  O   LEU   241      87.823  23.478  54.497  1.00  0.00           O  
ATOM   3705  N   ASP   242      89.523  24.887  54.123  1.00  0.00           N  
ATOM   3706  H   ASP   242      90.481  25.127  54.352  1.00  0.00           H  
ATOM   3707  CA  ASP   242      88.775  25.775  53.224  1.00  0.00           C  
ATOM   3708  HA  ASP   242      87.814  26.009  53.685  1.00  0.00           H  
ATOM   3709  CB  ASP   242      89.546  27.088  53.054  1.00  0.00           C  
ATOM   3710  HB2 ASP   242      89.664  27.561  54.027  1.00  0.00           H  
ATOM   3711  HB3 ASP   242      90.538  26.885  52.650  1.00  0.00           H  
ATOM   3712  CG  ASP   242      88.807  28.048  52.127  1.00  0.00           C  
ATOM   3713  OD1 ASP   242      89.262  28.248  50.976  1.00  0.00           O  
ATOM   3714  OD2 ASP   242      87.784  28.635  52.551  1.00  0.00           O  
ATOM   3715  C   ASP   242      88.484  25.127  51.859  1.00  0.00           C  
ATOM   3716  O   ASP   242      87.358  25.213  51.373  1.00  0.00           O  
ATOM   3717  N   ASN   243      89.458  24.437  51.255  1.00  0.00           N  
ATOM   3718  H   ASN   243      90.377  24.420  51.684  1.00  0.00           H  
ATOM   3719  CA  ASN   243      89.231  23.668  50.023  1.00  0.00           C  
ATOM   3720  HA  ASN   243      88.819  24.334  49.264  1.00  0.00           H  
ATOM   3721  CB  ASN   243      90.560  23.105  49.508  1.00  0.00           C  
ATOM   3722  HB2 ASN   243      91.069  22.594  50.323  1.00  0.00           H  
ATOM   3723  HB3 ASN   243      90.368  22.367  48.730  1.00  0.00           H  
ATOM   3724  CG  ASN   243      91.478  24.168  48.923  1.00  0.00           C  
ATOM   3725  OD1 ASN   243      91.067  25.054  48.177  1.00  0.00           O  
ATOM   3726  ND2 ASN   243      92.748  24.107  49.254  1.00  0.00           N  
ATOM   3727 1HD2 ASN   243      93.415  24.726  48.807  1.00  0.00           H  
ATOM   3728 2HD2 ASN   243      93.077  23.423  49.913  1.00  0.00           H  
ATOM   3729  C   ASN   243      88.214  22.532  50.238  1.00  0.00           C  
ATOM   3730  O   ASN   243      87.308  22.355  49.425  1.00  0.00           O  
ATOM   3731  N   ILE   244      88.310  21.802  51.353  1.00  0.00           N  
ATOM   3732  H   ILE   244      89.113  21.983  51.952  1.00  0.00           H  
ATOM   3733  CA  ILE   244      87.333  20.782  51.785  1.00  0.00           C  
ATOM   3734  HA  ILE   244      87.285  19.981  51.044  1.00  0.00           H  
ATOM   3735  CB  ILE   244      87.810  20.175  53.129  1.00  0.00           C  
ATOM   3736  HB  ILE   244      88.131  20.990  53.775  1.00  0.00           H  
ATOM   3737  CG2 ILE   244      86.699  19.415  53.871  1.00  0.00           C  
ATOM   3738 1HG2 ILE   244      85.859  20.071  54.097  1.00  0.00           H  
ATOM   3739 2HG2 ILE   244      86.355  18.581  53.262  1.00  0.00           H  
ATOM   3740 3HG2 ILE   244      87.071  19.037  54.822  1.00  0.00           H  
ATOM   3741  CG1 ILE   244      89.014  19.236  52.879  1.00  0.00           C  
ATOM   3742 2HG1 ILE   244      88.659  18.298  52.454  1.00  0.00           H  
ATOM   3743 3HG1 ILE   244      89.683  19.688  52.151  1.00  0.00           H  
ATOM   3744  CD1 ILE   244      89.845  18.930  54.131  1.00  0.00           C  
ATOM   3745 1HD1 ILE   244      90.664  18.263  53.863  1.00  0.00           H  
ATOM   3746 2HD1 ILE   244      90.266  19.849  54.533  1.00  0.00           H  
ATOM   3747 3HD1 ILE   244      89.233  18.451  54.894  1.00  0.00           H  
ATOM   3748  C   ILE   244      85.919  21.379  51.861  1.00  0.00           C  
ATOM   3749  O   ILE   244      84.989  20.826  51.263  1.00  0.00           O  
ATOM   3750  N   ALA   245      85.767  22.530  52.525  1.00  0.00           N  
ATOM   3751  H   ALA   245      86.571  22.919  53.008  1.00  0.00           H  
ATOM   3752  CA  ALA   245      84.490  23.231  52.661  1.00  0.00           C  
ATOM   3753  HA  ALA   245      83.750  22.516  53.027  1.00  0.00           H  
ATOM   3754  CB  ALA   245      84.658  24.333  53.714  1.00  0.00           C  
ATOM   3755  HB1 ALA   245      83.710  24.851  53.864  1.00  0.00           H  
ATOM   3756  HB2 ALA   245      84.966  23.892  54.664  1.00  0.00           H  
ATOM   3757  HB3 ALA   245      85.410  25.054  53.391  1.00  0.00           H  
ATOM   3758  C   ALA   245      83.952  23.797  51.333  1.00  0.00           C  
ATOM   3759  O   ALA   245      82.739  23.962  51.196  1.00  0.00           O  
ATOM   3760  N   LYS   246      84.806  24.087  50.347  1.00  0.00           N  
ATOM   3761  H   LYS   246      85.798  24.043  50.555  1.00  0.00           H  
ATOM   3762  CA  LYS   246      84.394  24.425  48.975  1.00  0.00           C  
ATOM   3763  HA  LYS   246      83.550  25.114  48.999  1.00  0.00           H  
ATOM   3764  CB  LYS   246      85.567  25.106  48.247  1.00  0.00           C  
ATOM   3765  HB2 LYS   246      86.485  24.538  48.394  1.00  0.00           H  
ATOM   3766  HB3 LYS   246      85.340  25.122  47.183  1.00  0.00           H  
ATOM   3767  CG  LYS   246      85.778  26.556  48.687  1.00  0.00           C  
ATOM   3768  HG2 LYS   246      84.904  27.119  48.372  1.00  0.00           H  
ATOM   3769  HG3 LYS   246      85.857  26.607  49.773  1.00  0.00           H  
ATOM   3770  CD  LYS   246      87.039  27.170  48.058  1.00  0.00           C  
ATOM   3771  HD2 LYS   246      87.922  26.738  48.533  1.00  0.00           H  
ATOM   3772  HD3 LYS   246      87.067  26.918  46.997  1.00  0.00           H  
ATOM   3773  CE  LYS   246      87.087  28.702  48.179  1.00  0.00           C  
ATOM   3774  HE2 LYS   246      88.016  29.060  47.726  1.00  0.00           H  
ATOM   3775  HE3 LYS   246      86.254  29.129  47.613  1.00  0.00           H  
ATOM   3776  NZ  LYS   246      87.016  29.160  49.585  1.00  0.00           N1+
ATOM   3777  HZ1 LYS   246      87.756  28.739  50.143  1.00  0.00           H  
ATOM   3778  HZ2 LYS   246      87.129  30.168  49.660  1.00  0.00           H  
ATOM   3779  HZ3 LYS   246      86.124  28.914  50.000  1.00  0.00           H  
ATOM   3780  C   LYS   246      83.918  23.190  48.190  1.00  0.00           C  
ATOM   3781  O   LYS   246      82.892  23.243  47.513  1.00  0.00           O  
ATOM   3782  N   ILE   247      84.650  22.077  48.295  1.00  0.00           N  
ATOM   3783  H   ILE   247      85.474  22.126  48.890  1.00  0.00           H  
ATOM   3784  CA  ILE   247      84.395  20.823  47.563  1.00  0.00           C  
ATOM   3785  HA  ILE   247      84.329  21.038  46.499  1.00  0.00           H  
ATOM   3786  CB  ILE   247      85.587  19.854  47.778  1.00  0.00           C  
ATOM   3787  HB  ILE   247      85.846  19.856  48.838  1.00  0.00           H  
ATOM   3788  CG2 ILE   247      85.251  18.404  47.384  1.00  0.00           C  
ATOM   3789 1HG2 ILE   247      84.855  18.366  46.368  1.00  0.00           H  
ATOM   3790 2HG2 ILE   247      86.133  17.768  47.448  1.00  0.00           H  
ATOM   3791 3HG2 ILE   247      84.519  18.000  48.080  1.00  0.00           H  
ATOM   3792  CG1 ILE   247      86.813  20.346  46.970  1.00  0.00           C  
ATOM   3793 2HG1 ILE   247      86.670  20.114  45.916  1.00  0.00           H  
ATOM   3794 3HG1 ILE   247      86.901  21.429  47.050  1.00  0.00           H  
ATOM   3795  CD1 ILE   247      88.141  19.740  47.443  1.00  0.00           C  
ATOM   3796 1HD1 ILE   247      88.961  20.195  46.890  1.00  0.00           H  
ATOM   3797 2HD1 ILE   247      88.282  19.935  48.506  1.00  0.00           H  
ATOM   3798 3HD1 ILE   247      88.157  18.665  47.272  1.00  0.00           H  
ATOM   3799  C   ILE   247      83.026  20.226  47.905  1.00  0.00           C  
ATOM   3800  O   ILE   247      82.297  19.861  46.986  1.00  0.00           O  
ATOM   3801  N   ASP   248      82.635  20.183  49.182  1.00  0.00           N  
ATOM   3802  H   ASP   248      83.286  20.496  49.895  1.00  0.00           H  
ATOM   3803  CA  ASP   248      81.329  19.637  49.593  1.00  0.00           C  
ATOM   3804  HA  ASP   248      81.232  18.629  49.193  1.00  0.00           H  
ATOM   3805  CB  ASP   248      81.249  19.547  51.127  1.00  0.00           C  
ATOM   3806  HB2 ASP   248      81.466  20.529  51.546  1.00  0.00           H  
ATOM   3807  HB3 ASP   248      80.229  19.279  51.407  1.00  0.00           H  
ATOM   3808  CG  ASP   248      82.190  18.511  51.752  1.00  0.00           C  
ATOM   3809  OD1 ASP   248      82.507  17.485  51.101  1.00  0.00           O  
ATOM   3810  OD2 ASP   248      82.604  18.726  52.914  1.00  0.00           O  
ATOM   3811  C   ASP   248      80.135  20.447  49.044  1.00  0.00           C  
ATOM   3812  O   ASP   248      79.103  19.867  48.701  1.00  0.00           O  
ATOM   3813  N   ASN   249      80.274  21.771  48.908  1.00  0.00           N  
ATOM   3814  H   ASN   249      81.160  22.188  49.155  1.00  0.00           H  
ATOM   3815  CA  ASN   249      79.241  22.621  48.307  1.00  0.00           C  
ATOM   3816  HA  ASN   249      78.272  22.308  48.700  1.00  0.00           H  
ATOM   3817  CB  ASN   249      79.457  24.086  48.726  1.00  0.00           C  
ATOM   3818  HB2 ASN   249      80.522  24.306  48.789  1.00  0.00           H  
ATOM   3819  HB3 ASN   249      79.018  24.743  47.974  1.00  0.00           H  
ATOM   3820  CG  ASN   249      78.783  24.382  50.065  1.00  0.00           C  
ATOM   3821  OD1 ASN   249      79.405  24.393  51.121  1.00  0.00           O  
ATOM   3822  ND2 ASN   249      77.485  24.611  50.066  1.00  0.00           N  
ATOM   3823 1HD2 ASN   249      76.990  24.754  50.940  1.00  0.00           H  
ATOM   3824 2HD2 ASN   249      76.990  24.682  49.182  1.00  0.00           H  
ATOM   3825  C   ASN   249      79.157  22.438  46.778  1.00  0.00           C  
ATOM   3826  O   ASN   249      78.055  22.278  46.252  1.00  0.00           O  
ATOM   3827  N   TRP   250      80.283  22.351  46.054  1.00  0.00           N  
ATOM   3828  H   TRP   250      81.177  22.477  46.517  1.00  0.00           H  
ATOM   3829  CA  TRP   250      80.269  21.997  44.624  1.00  0.00           C  
ATOM   3830  HA  TRP   250      79.631  22.708  44.098  1.00  0.00           H  
ATOM   3831  CB  TRP   250      81.689  22.100  44.046  1.00  0.00           C  
ATOM   3832  HB2 TRP   250      82.371  21.554  44.699  1.00  0.00           H  
ATOM   3833  HB3 TRP   250      81.702  21.602  43.077  1.00  0.00           H  
ATOM   3834  CG  TRP   250      82.232  23.483  43.828  1.00  0.00           C  
ATOM   3835  CD1 TRP   250      81.568  24.513  43.254  1.00  0.00           C  
ATOM   3836  HD1 TRP   250      80.553  24.470  42.881  1.00  0.00           H  
ATOM   3837  NE1 TRP   250      82.379  25.628  43.212  1.00  0.00           N  
ATOM   3838  HE1 TRP   250      82.106  26.513  42.789  1.00  0.00           H  
ATOM   3839  CE2 TRP   250      83.612  25.382  43.770  1.00  0.00           C  
ATOM   3840  CZ2 TRP   250      84.746  26.183  43.972  1.00  0.00           C  
ATOM   3841  HZ2 TRP   250      84.732  27.228  43.696  1.00  0.00           H  
ATOM   3842  CH2 TRP   250      85.913  25.592  44.484  1.00  0.00           C  
ATOM   3843  HH2 TRP   250      86.811  26.182  44.610  1.00  0.00           H  
ATOM   3844  CZ3 TRP   250      85.922  24.218  44.788  1.00  0.00           C  
ATOM   3845  HZ3 TRP   250      86.824  23.759  45.162  1.00  0.00           H  
ATOM   3846  CE3 TRP   250      84.765  23.438  44.619  1.00  0.00           C  
ATOM   3847  HE3 TRP   250      84.790  22.390  44.861  1.00  0.00           H  
ATOM   3848  CD2 TRP   250      83.571  23.999  44.117  1.00  0.00           C  
ATOM   3849  C   TRP   250      79.656  20.601  44.381  1.00  0.00           C  
ATOM   3850  O   TRP   250      78.829  20.430  43.482  1.00  0.00           O  
ATOM   3851  N   LYS   251      79.967  19.611  45.225  1.00  0.00           N  
ATOM   3852  H   LYS   251      80.680  19.783  45.933  1.00  0.00           H  
ATOM   3853  CA  LYS   251      79.304  18.297  45.205  1.00  0.00           C  
ATOM   3854  HA  LYS   251      79.445  17.837  44.225  1.00  0.00           H  
ATOM   3855  CB  LYS   251      79.952  17.396  46.266  1.00  0.00           C  
ATOM   3856  HB2 LYS   251      80.061  17.966  47.188  1.00  0.00           H  
ATOM   3857  HB3 LYS   251      79.300  16.541  46.459  1.00  0.00           H  
ATOM   3858  CG  LYS   251      81.325  16.864  45.825  1.00  0.00           C  
ATOM   3859  HG2 LYS   251      81.186  15.997  45.179  1.00  0.00           H  
ATOM   3860  HG3 LYS   251      81.853  17.631  45.259  1.00  0.00           H  
ATOM   3861  CD  LYS   251      82.204  16.484  47.021  1.00  0.00           C  
ATOM   3862  HD2 LYS   251      83.142  16.069  46.647  1.00  0.00           H  
ATOM   3863  HD3 LYS   251      82.430  17.394  47.571  1.00  0.00           H  
ATOM   3864  CE  LYS   251      81.557  15.493  47.991  1.00  0.00           C  
ATOM   3865  HE2 LYS   251      80.579  15.868  48.302  1.00  0.00           H  
ATOM   3866  HE3 LYS   251      81.418  14.533  47.485  1.00  0.00           H  
ATOM   3867  NZ  LYS   251      82.411  15.311  49.184  1.00  0.00           N1+
ATOM   3868  HZ1 LYS   251      83.322  14.949  48.911  1.00  0.00           H  
ATOM   3869  HZ2 LYS   251      82.527  16.175  49.707  1.00  0.00           H  
ATOM   3870  HZ3 LYS   251      81.990  14.637  49.819  1.00  0.00           H  
ATOM   3871  C   LYS   251      77.784  18.420  45.414  1.00  0.00           C  
ATOM   3872  O   LYS   251      77.020  17.870  44.620  1.00  0.00           O  
ATOM   3873  N   ALA   252      77.327  19.197  46.404  1.00  0.00           N  
ATOM   3874  H   ALA   252      78.001  19.611  47.042  1.00  0.00           H  
ATOM   3875  CA  ALA   252      75.901  19.465  46.631  1.00  0.00           C  
ATOM   3876  HA  ALA   252      75.404  18.515  46.834  1.00  0.00           H  
ATOM   3877  CB  ALA   252      75.757  20.351  47.878  1.00  0.00           C  
ATOM   3878  HB1 ALA   252      76.261  19.889  48.728  1.00  0.00           H  
ATOM   3879  HB2 ALA   252      76.187  21.337  47.703  1.00  0.00           H  
ATOM   3880  HB3 ALA   252      74.703  20.476  48.125  1.00  0.00           H  
ATOM   3881  C   ALA   252      75.209  20.063  45.388  1.00  0.00           C  
ATOM   3882  O   ALA   252      74.165  19.552  44.977  1.00  0.00           O  
ATOM   3883  N   MET   253      75.825  21.063  44.737  1.00  0.00           N  
ATOM   3884  H   MET   253      76.650  21.470  45.170  1.00  0.00           H  
ATOM   3885  CA  MET   253      75.354  21.632  43.460  1.00  0.00           C  
ATOM   3886  HA  MET   253      74.375  22.092  43.612  1.00  0.00           H  
ATOM   3887  CB  MET   253      76.332  22.709  42.950  1.00  0.00           C  
ATOM   3888  HB2 MET   253      77.324  22.276  42.850  1.00  0.00           H  
ATOM   3889  HB3 MET   253      76.024  23.018  41.952  1.00  0.00           H  
ATOM   3890  CG  MET   253      76.451  23.965  43.818  1.00  0.00           C  
ATOM   3891  HG2 MET   253      75.514  24.523  43.790  1.00  0.00           H  
ATOM   3892  HG3 MET   253      76.639  23.687  44.855  1.00  0.00           H  
ATOM   3893  SD  MET   253      77.806  25.023  43.245  1.00  0.00           S  
ATOM   3894  CE  MET   253      77.860  26.227  44.591  1.00  0.00           C  
ATOM   3895  HE1 MET   253      77.971  25.713  45.546  1.00  0.00           H  
ATOM   3896  HE2 MET   253      78.701  26.904  44.450  1.00  0.00           H  
ATOM   3897  HE3 MET   253      76.940  26.808  44.600  1.00  0.00           H  
ATOM   3898  C   MET   253      75.191  20.551  42.378  1.00  0.00           C  
ATOM   3899  O   MET   253      74.126  20.448  41.768  1.00  0.00           O  
ATOM   3900  N   VAL   254      76.224  19.731  42.152  1.00  0.00           N  
ATOM   3901  H   VAL   254      77.073  19.891  42.691  1.00  0.00           H  
ATOM   3902  CA  VAL   254      76.225  18.673  41.118  1.00  0.00           C  
ATOM   3903  HA  VAL   254      75.981  19.151  40.168  1.00  0.00           H  
ATOM   3904  CB  VAL   254      77.625  18.023  40.971  1.00  0.00           C  
ATOM   3905  HB  VAL   254      77.981  17.735  41.961  1.00  0.00           H  
ATOM   3906  CG1 VAL   254      77.623  16.773  40.070  1.00  0.00           C  
ATOM   3907 1HG1 VAL   254      77.047  15.972  40.533  1.00  0.00           H  
ATOM   3908 2HG1 VAL   254      77.191  17.010  39.097  1.00  0.00           H  
ATOM   3909 3HG1 VAL   254      78.644  16.414  39.929  1.00  0.00           H  
ATOM   3910  CG2 VAL   254      78.617  19.038  40.374  1.00  0.00           C  
ATOM   3911 1HG2 VAL   254      78.307  19.314  39.367  1.00  0.00           H  
ATOM   3912 2HG2 VAL   254      78.657  19.940  40.980  1.00  0.00           H  
ATOM   3913 3HG2 VAL   254      79.617  18.604  40.334  1.00  0.00           H  
ATOM   3914  C   VAL   254      75.146  17.611  41.388  1.00  0.00           C  
ATOM   3915  O   VAL   254      74.430  17.231  40.463  1.00  0.00           O  
ATOM   3916  N   ILE   255      74.983  17.169  42.642  1.00  0.00           N  
ATOM   3917  H   ILE   255      75.627  17.507  43.355  1.00  0.00           H  
ATOM   3918  CA  ILE   255      73.939  16.205  43.048  1.00  0.00           C  
ATOM   3919  HA  ILE   255      74.044  15.289  42.461  1.00  0.00           H  
ATOM   3920  CB  ILE   255      74.124  15.840  44.545  1.00  0.00           C  
ATOM   3921  HB  ILE   255      74.253  16.767  45.105  1.00  0.00           H  
ATOM   3922  CG2 ILE   255      72.902  15.099  45.128  1.00  0.00           C  
ATOM   3923 1HG2 ILE   255      72.005  15.714  45.057  1.00  0.00           H  
ATOM   3924 2HG2 ILE   255      72.738  14.163  44.593  1.00  0.00           H  
ATOM   3925 3HG2 ILE   255      73.057  14.882  46.184  1.00  0.00           H  
ATOM   3926  CG1 ILE   255      75.396  14.975  44.725  1.00  0.00           C  
ATOM   3927 2HG1 ILE   255      75.216  13.973  44.333  1.00  0.00           H  
ATOM   3928 3HG1 ILE   255      76.219  15.403  44.153  1.00  0.00           H  
ATOM   3929  CD1 ILE   255      75.865  14.866  46.183  1.00  0.00           C  
ATOM   3930 1HD1 ILE   255      76.821  14.343  46.214  1.00  0.00           H  
ATOM   3931 2HD1 ILE   255      75.992  15.862  46.607  1.00  0.00           H  
ATOM   3932 3HD1 ILE   255      75.145  14.304  46.779  1.00  0.00           H  
ATOM   3933  C   ILE   255      72.536  16.747  42.737  1.00  0.00           C  
ATOM   3934  O   ILE   255      71.716  16.019  42.171  1.00  0.00           O  
ATOM   3935  N   ALA   256      72.262  18.019  43.048  1.00  0.00           N  
ATOM   3936  H   ALA   256      72.978  18.574  43.505  1.00  0.00           H  
ATOM   3937  CA  ALA   256      70.972  18.649  42.759  1.00  0.00           C  
ATOM   3938  HA  ALA   256      70.184  18.018  43.171  1.00  0.00           H  
ATOM   3939  CB  ALA   256      70.927  20.009  43.469  1.00  0.00           C  
ATOM   3940  HB1 ALA   256      71.081  19.873  44.540  1.00  0.00           H  
ATOM   3941  HB2 ALA   256      71.702  20.671  43.079  1.00  0.00           H  
ATOM   3942  HB3 ALA   256      69.952  20.473  43.313  1.00  0.00           H  
ATOM   3943  C   ALA   256      70.703  18.766  41.247  1.00  0.00           C  
ATOM   3944  O   ALA   256      69.609  18.426  40.782  1.00  0.00           O  
ATOM   3945  N   CYS   257      71.709  19.174  40.463  1.00  0.00           N  
ATOM   3946  H   CYS   257      72.579  19.450  40.908  1.00  0.00           H  
ATOM   3947  CA  CYS   257      71.612  19.244  39.001  1.00  0.00           C  
ATOM   3948  HA  CYS   257      70.808  19.933  38.736  1.00  0.00           H  
ATOM   3949  CB  CYS   257      72.931  19.784  38.426  1.00  0.00           C  
ATOM   3950  HB2 CYS   257      73.771  19.168  38.756  1.00  0.00           H  
ATOM   3951  HB3 CYS   257      72.880  19.753  37.336  1.00  0.00           H  
ATOM   3952  SG  CYS   257      73.195  21.505  38.936  1.00  0.00           S  
ATOM   3953  HG  CYS   257      73.412  21.263  40.240  1.00  0.00           H  
ATOM   3954  C   CYS   257      71.234  17.879  38.396  1.00  0.00           C  
ATOM   3955  O   CYS   257      70.236  17.780  37.683  1.00  0.00           O  
ATOM   3956  N   LYS   258      71.962  16.812  38.746  1.00  0.00           N  
ATOM   3957  H   LYS   258      72.752  16.956  39.365  1.00  0.00           H  
ATOM   3958  CA  LYS   258      71.651  15.435  38.329  1.00  0.00           C  
ATOM   3959  HA  LYS   258      71.762  15.347  37.245  1.00  0.00           H  
ATOM   3960  CB  LYS   258      72.635  14.468  39.008  1.00  0.00           C  
ATOM   3961  HB2 LYS   258      72.671  14.679  40.077  1.00  0.00           H  
ATOM   3962  HB3 LYS   258      72.261  13.450  38.879  1.00  0.00           H  
ATOM   3963  CG  LYS   258      74.057  14.529  38.428  1.00  0.00           C  
ATOM   3964  HG2 LYS   258      74.031  14.217  37.383  1.00  0.00           H  
ATOM   3965  HG3 LYS   258      74.454  15.541  38.486  1.00  0.00           H  
ATOM   3966  CD  LYS   258      74.953  13.576  39.227  1.00  0.00           C  
ATOM   3967  HD2 LYS   258      75.031  13.921  40.259  1.00  0.00           H  
ATOM   3968  HD3 LYS   258      74.487  12.594  39.215  1.00  0.00           H  
ATOM   3969  CE  LYS   258      76.350  13.455  38.618  1.00  0.00           C  
ATOM   3970  HE2 LYS   258      76.248  13.179  37.564  1.00  0.00           H  
ATOM   3971  HE3 LYS   258      76.858  14.421  38.670  1.00  0.00           H  
ATOM   3972  NZ  LYS   258      77.149  12.424  39.319  1.00  0.00           N1+
ATOM   3973  HZ1 LYS   258      76.668  11.531  39.359  1.00  0.00           H  
ATOM   3974  HZ2 LYS   258      78.033  12.269  38.847  1.00  0.00           H  
ATOM   3975  HZ3 LYS   258      77.364  12.715  40.270  1.00  0.00           H  
ATOM   3976  C   LYS   258      70.199  15.042  38.659  1.00  0.00           C  
ATOM   3977  O   LYS   258      69.472  14.578  37.778  1.00  0.00           O  
ATOM   3978  N   ALA   259      69.745  15.306  39.892  1.00  0.00           N  
ATOM   3979  H   ALA   259      70.403  15.669  40.575  1.00  0.00           H  
ATOM   3980  CA  ALA   259      68.378  15.019  40.331  1.00  0.00           C  
ATOM   3981  HA  ALA   259      68.195  13.946  40.227  1.00  0.00           H  
ATOM   3982  CB  ALA   259      68.248  15.392  41.810  1.00  0.00           C  
ATOM   3983  HB1 ALA   259      68.479  16.445  41.965  1.00  0.00           H  
ATOM   3984  HB2 ALA   259      67.223  15.209  42.131  1.00  0.00           H  
ATOM   3985  HB3 ALA   259      68.927  14.787  42.409  1.00  0.00           H  
ATOM   3986  C   ALA   259      67.314  15.745  39.494  1.00  0.00           C  
ATOM   3987  O   ALA   259      66.335  15.114  39.090  1.00  0.00           O  
ATOM   3988  N   VAL   260      67.518  17.036  39.212  1.00  0.00           N  
ATOM   3989  H   VAL   260      68.328  17.489  39.640  1.00  0.00           H  
ATOM   3990  CA  VAL   260      66.607  17.853  38.386  1.00  0.00           C  
ATOM   3991  HA  VAL   260      65.598  17.714  38.777  1.00  0.00           H  
ATOM   3992  CB  VAL   260      66.952  19.358  38.514  1.00  0.00           C  
ATOM   3993  HB  VAL   260      68.025  19.486  38.365  1.00  0.00           H  
ATOM   3994  CG1 VAL   260      66.221  20.250  37.493  1.00  0.00           C  
ATOM   3995 1HG1 VAL   260      66.454  21.298  37.678  1.00  0.00           H  
ATOM   3996 2HG1 VAL   260      66.548  20.007  36.482  1.00  0.00           H  
ATOM   3997 3HG1 VAL   260      65.143  20.106  37.569  1.00  0.00           H  
ATOM   3998  CG2 VAL   260      66.586  19.854  39.924  1.00  0.00           C  
ATOM   3999 1HG2 VAL   260      66.875  20.897  40.041  1.00  0.00           H  
ATOM   4000 2HG2 VAL   260      65.510  19.770  40.079  1.00  0.00           H  
ATOM   4001 3HG2 VAL   260      67.099  19.267  40.683  1.00  0.00           H  
ATOM   4002  C   VAL   260      66.590  17.390  36.918  1.00  0.00           C  
ATOM   4003  O   VAL   260      65.527  17.380  36.300  1.00  0.00           O  
ATOM   4004  N   ILE   261      67.730  16.959  36.362  1.00  0.00           N  
ATOM   4005  H   ILE   261      68.588  17.038  36.905  1.00  0.00           H  
ATOM   4006  CA  ILE   261      67.810  16.389  35.000  1.00  0.00           C  
ATOM   4007  HA  ILE   261      67.302  17.054  34.300  1.00  0.00           H  
ATOM   4008  CB  ILE   261      69.293  16.271  34.564  1.00  0.00           C  
ATOM   4009  HB  ILE   261      69.845  15.735  35.338  1.00  0.00           H  
ATOM   4010  CG2 ILE   261      69.424  15.472  33.251  1.00  0.00           C  
ATOM   4011 1HG2 ILE   261      70.460  15.443  32.918  1.00  0.00           H  
ATOM   4012 2HG2 ILE   261      69.107  14.439  33.401  1.00  0.00           H  
ATOM   4013 3HG2 ILE   261      68.806  15.922  32.474  1.00  0.00           H  
ATOM   4014  CG1 ILE   261      69.907  17.685  34.409  1.00  0.00           C  
ATOM   4015 2HG1 ILE   261      69.459  18.184  33.551  1.00  0.00           H  
ATOM   4016 3HG1 ILE   261      69.666  18.291  35.279  1.00  0.00           H  
ATOM   4017  CD1 ILE   261      71.435  17.694  34.265  1.00  0.00           C  
ATOM   4018 1HD1 ILE   261      71.736  17.237  33.323  1.00  0.00           H  
ATOM   4019 2HD1 ILE   261      71.794  18.722  34.281  1.00  0.00           H  
ATOM   4020 3HD1 ILE   261      71.888  17.150  35.094  1.00  0.00           H  
ATOM   4021  C   ILE   261      67.052  15.056  34.910  1.00  0.00           C  
ATOM   4022  O   ILE   261      66.228  14.872  34.014  1.00  0.00           O  
ATOM   4023  N   SER   262      67.266  14.147  35.859  1.00  0.00           N  
ATOM   4024  H   SER   262      67.978  14.332  36.561  1.00  0.00           H  
ATOM   4025  CA  SER   262      66.544  12.868  35.926  1.00  0.00           C  
ATOM   4026  HA  SER   262      66.718  12.309  35.007  1.00  0.00           H  
ATOM   4027  CB  SER   262      67.087  12.046  37.104  1.00  0.00           C  
ATOM   4028  HB2 SER   262      66.973  12.625  38.021  1.00  0.00           H  
ATOM   4029  HB3 SER   262      66.512  11.125  37.203  1.00  0.00           H  
ATOM   4030  OG  SER   262      68.460  11.724  36.934  1.00  0.00           O  
ATOM   4031  HG  SER   262      68.847  11.660  37.847  1.00  0.00           H  
ATOM   4032  C   SER   262      65.019  13.051  36.068  1.00  0.00           C  
ATOM   4033  O   SER   262      64.244  12.298  35.470  1.00  0.00           O  
ATOM   4034  N   TRP   263      64.584  14.070  36.818  1.00  0.00           N  
ATOM   4035  H   TRP   263      65.278  14.629  37.301  1.00  0.00           H  
ATOM   4036  CA  TRP   263      63.178  14.425  37.026  1.00  0.00           C  
ATOM   4037  HA  TRP   263      62.612  13.527  37.275  1.00  0.00           H  
ATOM   4038  CB  TRP   263      63.129  15.377  38.225  1.00  0.00           C  
ATOM   4039  HB2 TRP   263      63.447  14.814  39.097  1.00  0.00           H  
ATOM   4040  HB3 TRP   263      63.857  16.174  38.074  1.00  0.00           H  
ATOM   4041  CG  TRP   263      61.814  16.019  38.542  1.00  0.00           C  
ATOM   4042  CD1 TRP   263      60.711  15.384  38.998  1.00  0.00           C  
ATOM   4043  HD1 TRP   263      60.644  14.319  39.182  1.00  0.00           H  
ATOM   4044  NE1 TRP   263      59.705  16.304  39.226  1.00  0.00           N  
ATOM   4045  HE1 TRP   263      58.806  16.061  39.630  1.00  0.00           H  
ATOM   4046  CE2 TRP   263      60.118  17.589  38.938  1.00  0.00           C  
ATOM   4047  CZ2 TRP   263      59.494  18.843  39.032  1.00  0.00           C  
ATOM   4048  HZ2 TRP   263      58.472  18.918  39.372  1.00  0.00           H  
ATOM   4049  CH2 TRP   263      60.222  19.996  38.687  1.00  0.00           C  
ATOM   4050  HH2 TRP   263      59.764  20.970  38.765  1.00  0.00           H  
ATOM   4051  CZ3 TRP   263      61.553  19.881  38.248  1.00  0.00           C  
ATOM   4052  HZ3 TRP   263      62.114  20.770  37.995  1.00  0.00           H  
ATOM   4053  CE3 TRP   263      62.165  18.617  38.149  1.00  0.00           C  
ATOM   4054  HE3 TRP   263      63.191  18.544  37.818  1.00  0.00           H  
ATOM   4055  CD2 TRP   263      61.466  17.438  38.495  1.00  0.00           C  
ATOM   4056  C   TRP   263      62.536  15.045  35.777  1.00  0.00           C  
ATOM   4057  O   TRP   263      61.431  14.653  35.395  1.00  0.00           O  
ATOM   4058  N   ALA   264      63.245  15.948  35.088  1.00  0.00           N  
ATOM   4059  H   ALA   264      64.151  16.223  35.450  1.00  0.00           H  
ATOM   4060  CA  ALA   264      62.809  16.515  33.810  1.00  0.00           C  
ATOM   4061  HA  ALA   264      61.846  17.009  33.954  1.00  0.00           H  
ATOM   4062  CB  ALA   264      63.831  17.568  33.364  1.00  0.00           C  
ATOM   4063  HB1 ALA   264      63.511  18.012  32.419  1.00  0.00           H  
ATOM   4064  HB2 ALA   264      63.901  18.356  34.115  1.00  0.00           H  
ATOM   4065  HB3 ALA   264      64.812  17.112  33.228  1.00  0.00           H  
ATOM   4066  C   ALA   264      62.599  15.408  32.764  1.00  0.00           C  
ATOM   4067  O   ALA   264      61.512  15.309  32.192  1.00  0.00           O  
ATOM   4068  N   ARG   265      63.566  14.491  32.615  1.00  0.00           N  
ATOM   4069  H   ARG   265      64.439  14.627  33.119  1.00  0.00           H  
ATOM   4070  CA  ARG   265      63.416  13.296  31.771  1.00  0.00           C  
ATOM   4071  HA  ARG   265      63.265  13.628  30.743  1.00  0.00           H  
ATOM   4072  CB  ARG   265      64.704  12.455  31.817  1.00  0.00           C  
ATOM   4073  HB2 ARG   265      65.042  12.350  32.849  1.00  0.00           H  
ATOM   4074  HB3 ARG   265      64.491  11.461  31.422  1.00  0.00           H  
ATOM   4075  CG  ARG   265      65.818  13.082  30.960  1.00  0.00           C  
ATOM   4076  HG2 ARG   265      65.485  13.108  29.922  1.00  0.00           H  
ATOM   4077  HG3 ARG   265      66.015  14.103  31.291  1.00  0.00           H  
ATOM   4078  CD  ARG   265      67.115  12.268  31.050  1.00  0.00           C  
ATOM   4079  HD2 ARG   265      67.560  12.418  32.036  1.00  0.00           H  
ATOM   4080  HD3 ARG   265      66.872  11.211  30.948  1.00  0.00           H  
ATOM   4081  NE  ARG   265      68.083  12.678  30.014  1.00  0.00           N  
ATOM   4082  HE  ARG   265      68.269  13.676  29.949  1.00  0.00           H  
ATOM   4083  CZ  ARG   265      68.771  11.875  29.203  1.00  0.00           C  
ATOM   4084  NH1 ARG   265      69.657  12.375  28.372  1.00  0.00           N  
ATOM   4085 1HH1 ARG   265      69.865  13.369  28.379  1.00  0.00           H  
ATOM   4086 2HH1 ARG   265      70.140  11.772  27.714  1.00  0.00           H  
ATOM   4087  NH2 ARG   265      68.599  10.571  29.183  1.00  0.00           N  
ATOM   4088 1HH2 ARG   265      67.865  10.135  29.729  1.00  0.00           H  
ATOM   4089 2HH2 ARG   265      69.228   9.978  28.655  1.00  0.00           H  
ATOM   4090  C   ARG   265      62.176  12.463  32.149  1.00  0.00           C  
ATOM   4091  O   ARG   265      61.426  12.064  31.257  1.00  0.00           O  
ATOM   4092  N   ARG   266      61.884  12.274  33.446  1.00  0.00           N  
ATOM   4093  H   ARG   266      62.548  12.599  34.139  1.00  0.00           H  
ATOM   4094  CA  ARG   266      60.683  11.550  33.905  1.00  0.00           C  
ATOM   4095  HA  ARG   266      60.653  10.612  33.348  1.00  0.00           H  
ATOM   4096  CB  ARG   266      60.840  11.186  35.394  1.00  0.00           C  
ATOM   4097  HB2 ARG   266      61.852  10.813  35.554  1.00  0.00           H  
ATOM   4098  HB3 ARG   266      60.701  12.075  36.011  1.00  0.00           H  
ATOM   4099  CG  ARG   266      59.855  10.085  35.831  1.00  0.00           C  
ATOM   4100  HG2 ARG   266      58.845  10.488  35.865  1.00  0.00           H  
ATOM   4101  HG3 ARG   266      59.869   9.286  35.089  1.00  0.00           H  
ATOM   4102  CD  ARG   266      60.199   9.460  37.192  1.00  0.00           C  
ATOM   4103  HD2 ARG   266      59.446   8.711  37.439  1.00  0.00           H  
ATOM   4104  HD3 ARG   266      61.156   8.943  37.100  1.00  0.00           H  
ATOM   4105  NE  ARG   266      60.307  10.448  38.281  1.00  0.00           N  
ATOM   4106  HE  ARG   266      61.238  10.833  38.438  1.00  0.00           H  
ATOM   4107  CZ  ARG   266      59.367  10.825  39.139  1.00  0.00           C  
ATOM   4108  NH1 ARG   266      59.668  11.676  40.089  1.00  0.00           N  
ATOM   4109 1HH1 ARG   266      60.633  11.959  40.246  1.00  0.00           H  
ATOM   4110 2HH1 ARG   266      58.962  12.035  40.722  1.00  0.00           H  
ATOM   4111  NH2 ARG   266      58.130  10.384  39.095  1.00  0.00           N  
ATOM   4112 1HH2 ARG   266      57.846   9.692  38.411  1.00  0.00           H  
ATOM   4113 2HH2 ARG   266      57.491  10.642  39.840  1.00  0.00           H  
ATOM   4114  C   ARG   266      59.362  12.292  33.596  1.00  0.00           C  
ATOM   4115  O   ARG   266      58.369  11.646  33.260  1.00  0.00           O  
ATOM   4116  N   GLN   267      59.341  13.630  33.611  1.00  0.00           N  
ATOM   4117  H   GLN   267      60.167  14.120  33.937  1.00  0.00           H  
ATOM   4118  CA  GLN   267      58.206  14.425  33.109  1.00  0.00           C  
ATOM   4119  HA  GLN   267      57.291  14.078  33.595  1.00  0.00           H  
ATOM   4120  CB  GLN   267      58.418  15.913  33.461  1.00  0.00           C  
ATOM   4121  HB2 GLN   267      58.694  16.001  34.513  1.00  0.00           H  
ATOM   4122  HB3 GLN   267      59.248  16.301  32.871  1.00  0.00           H  
ATOM   4123  CG  GLN   267      57.188  16.807  33.191  1.00  0.00           C  
ATOM   4124  HG2 GLN   267      57.497  17.850  33.277  1.00  0.00           H  
ATOM   4125  HG3 GLN   267      56.841  16.659  32.169  1.00  0.00           H  
ATOM   4126  CD  GLN   267      56.021  16.591  34.160  1.00  0.00           C  
ATOM   4127  OE1 GLN   267      56.150  15.988  35.215  1.00  0.00           O  
ATOM   4128  NE2 GLN   267      54.841  17.094  33.861  1.00  0.00           N  
ATOM   4129 1HE2 GLN   267      54.093  16.970  34.530  1.00  0.00           H  
ATOM   4130 2HE2 GLN   267      54.696  17.590  32.999  1.00  0.00           H  
ATOM   4131  C   GLN   267      58.021  14.235  31.591  1.00  0.00           C  
ATOM   4132  O   GLN   267      56.891  14.102  31.119  1.00  0.00           O  
ATOM   4133  N   GLY   268      59.119  14.154  30.827  1.00  0.00           N  
ATOM   4134  H   GLY   268      60.024  14.314  31.262  1.00  0.00           H  
ATOM   4135  CA  GLY   268      59.085  13.893  29.384  1.00  0.00           C  
ATOM   4136  HA2 GLY   268      58.427  14.623  28.913  1.00  0.00           H  
ATOM   4137  HA3 GLY   268      60.091  13.979  28.974  1.00  0.00           H  
ATOM   4138  C   GLY   268      58.545  12.502  29.051  1.00  0.00           C  
ATOM   4139  O   GLY   268      57.730  12.377  28.136  1.00  0.00           O  
ATOM   4140  N   ARG   269      58.926  11.479  29.830  1.00  0.00           N  
ATOM   4141  H   ARG   269      59.649  11.661  30.518  1.00  0.00           H  
ATOM   4142  CA  ARG   269      58.374  10.117  29.747  1.00  0.00           C  
ATOM   4143  HA  ARG   269      58.620   9.714  28.764  1.00  0.00           H  
ATOM   4144  CB  ARG   269      59.044   9.224  30.813  1.00  0.00           C  
ATOM   4145  HB2 ARG   269      60.125   9.284  30.687  1.00  0.00           H  
ATOM   4146  HB3 ARG   269      58.795   9.591  31.807  1.00  0.00           H  
ATOM   4147  CG  ARG   269      58.623   7.748  30.704  1.00  0.00           C  
ATOM   4148  HG2 ARG   269      57.545   7.670  30.835  1.00  0.00           H  
ATOM   4149  HG3 ARG   269      58.875   7.385  29.708  1.00  0.00           H  
ATOM   4150  CD  ARG   269      59.306   6.843  31.743  1.00  0.00           C  
ATOM   4151  HD2 ARG   269      59.125   5.804  31.461  1.00  0.00           H  
ATOM   4152  HD3 ARG   269      60.383   7.022  31.733  1.00  0.00           H  
ATOM   4153  NE  ARG   269      58.774   7.072  33.099  1.00  0.00           N  
ATOM   4154  HE  ARG   269      58.121   7.842  33.215  1.00  0.00           H  
ATOM   4155  CZ  ARG   269      58.983   6.338  34.183  1.00  0.00           C  
ATOM   4156  NH1 ARG   269      58.391   6.699  35.296  1.00  0.00           N  
ATOM   4157 1HH1 ARG   269      57.712   7.450  35.261  1.00  0.00           H  
ATOM   4158 2HH1 ARG   269      58.569   6.194  36.155  1.00  0.00           H  
ATOM   4159  NH2 ARG   269      59.742   5.263  34.206  1.00  0.00           N  
ATOM   4160 1HH2 ARG   269      60.242   4.959  33.386  1.00  0.00           H  
ATOM   4161 2HH2 ARG   269      59.753   4.673  35.030  1.00  0.00           H  
ATOM   4162  C   ARG   269      56.842  10.130  29.881  1.00  0.00           C  
ATOM   4163  O   ARG   269      56.149   9.577  29.025  1.00  0.00           O  
ATOM   4164  N   LEU   270      56.302  10.815  30.899  1.00  0.00           N  
ATOM   4165  H   LEU   270      56.926  11.245  31.572  1.00  0.00           H  
ATOM   4166  CA  LEU   270      54.853  10.974  31.090  1.00  0.00           C  
ATOM   4167  HA  LEU   270      54.418   9.981  31.221  1.00  0.00           H  
ATOM   4168  CB  LEU   270      54.600  11.797  32.372  1.00  0.00           C  
ATOM   4169  HB2 LEU   270      54.988  11.243  33.228  1.00  0.00           H  
ATOM   4170  HB3 LEU   270      55.152  12.733  32.307  1.00  0.00           H  
ATOM   4171  CG  LEU   270      53.116  12.140  32.628  1.00  0.00           C  
ATOM   4172  HG  LEU   270      52.719  12.682  31.770  1.00  0.00           H  
ATOM   4173  CD1 LEU   270      52.264  10.883  32.845  1.00  0.00           C  
ATOM   4174 1HD1 LEU   270      52.583  10.361  33.748  1.00  0.00           H  
ATOM   4175 2HD1 LEU   270      51.221  11.176  32.943  1.00  0.00           H  
ATOM   4176 3HD1 LEU   270      52.345  10.209  31.994  1.00  0.00           H  
ATOM   4177  CD2 LEU   270      52.997  13.059  33.851  1.00  0.00           C  
ATOM   4178 1HD2 LEU   270      53.382  12.548  34.731  1.00  0.00           H  
ATOM   4179 2HD2 LEU   270      53.566  13.974  33.687  1.00  0.00           H  
ATOM   4180 3HD2 LEU   270      51.951  13.320  34.018  1.00  0.00           H  
ATOM   4181  C   LEU   270      54.183  11.590  29.850  1.00  0.00           C  
ATOM   4182  O   LEU   270      53.261  10.988  29.297  1.00  0.00           O  
ATOM   4183  N   CYS   271      54.667  12.748  29.383  1.00  0.00           N  
ATOM   4184  H   CYS   271      55.433  13.183  29.887  1.00  0.00           H  
ATOM   4185  CA  CYS   271      54.111  13.453  28.217  1.00  0.00           C  
ATOM   4186  HA  CYS   271      53.078  13.735  28.433  1.00  0.00           H  
ATOM   4187  CB  CYS   271      54.929  14.734  27.970  1.00  0.00           C  
ATOM   4188  HB2 CYS   271      55.974  14.485  27.775  1.00  0.00           H  
ATOM   4189  HB3 CYS   271      54.532  15.249  27.091  1.00  0.00           H  
ATOM   4190  SG  CYS   271      54.823  15.848  29.403  1.00  0.00           S  
ATOM   4191  HG  CYS   271      55.635  15.159  30.222  1.00  0.00           H  
ATOM   4192  C   CYS   271      54.067  12.557  26.965  1.00  0.00           C  
ATOM   4193  O   CYS   271      53.024  12.425  26.324  1.00  0.00           O  
ATOM   4194  N   LYS   272      55.177  11.872  26.664  1.00  0.00           N  
ATOM   4195  H   LYS   272      55.995  12.018  27.245  1.00  0.00           H  
ATOM   4196  CA  LYS   272      55.284  10.919  25.554  1.00  0.00           C  
ATOM   4197  HA  LYS   272      55.089  11.444  24.619  1.00  0.00           H  
ATOM   4198  CB  LYS   272      56.723  10.381  25.539  1.00  0.00           C  
ATOM   4199  HB2 LYS   272      57.411  11.226  25.516  1.00  0.00           H  
ATOM   4200  HB3 LYS   272      56.904   9.828  26.462  1.00  0.00           H  
ATOM   4201  CG  LYS   272      57.038   9.472  24.339  1.00  0.00           C  
ATOM   4202  HG2 LYS   272      56.348   8.628  24.308  1.00  0.00           H  
ATOM   4203  HG3 LYS   272      56.959  10.043  23.413  1.00  0.00           H  
ATOM   4204  CD  LYS   272      58.466   8.945  24.508  1.00  0.00           C  
ATOM   4205  HD2 LYS   272      59.133   9.800  24.606  1.00  0.00           H  
ATOM   4206  HD3 LYS   272      58.507   8.363  25.428  1.00  0.00           H  
ATOM   4207  CE  LYS   272      58.931   8.075  23.334  1.00  0.00           C  
ATOM   4208  HE2 LYS   272      58.183   7.301  23.144  1.00  0.00           H  
ATOM   4209  HE3 LYS   272      59.017   8.698  22.438  1.00  0.00           H  
ATOM   4210  NZ  LYS   272      60.238   7.434  23.626  1.00  0.00           N1+
ATOM   4211  HZ1 LYS   272      60.938   8.122  23.888  1.00  0.00           H  
ATOM   4212  HZ2 LYS   272      60.157   6.771  24.389  1.00  0.00           H  
ATOM   4213  HZ3 LYS   272      60.593   6.946  22.810  1.00  0.00           H  
ATOM   4214  C   LYS   272      54.256   9.780  25.655  1.00  0.00           C  
ATOM   4215  O   LYS   272      53.598   9.469  24.664  1.00  0.00           O  
ATOM   4216  N   ILE   273      54.088   9.184  26.843  1.00  0.00           N  
ATOM   4217  H   ILE   273      54.699   9.471  27.605  1.00  0.00           H  
ATOM   4218  CA  ILE   273      53.109   8.106  27.082  1.00  0.00           C  
ATOM   4219  HA  ILE   273      53.213   7.348  26.301  1.00  0.00           H  
ATOM   4220  CB  ILE   273      53.373   7.420  28.446  1.00  0.00           C  
ATOM   4221  HB  ILE   273      53.393   8.186  29.225  1.00  0.00           H  
ATOM   4222  CG2 ILE   273      52.251   6.418  28.784  1.00  0.00           C  
ATOM   4223 1HG2 ILE   273      51.311   6.945  28.940  1.00  0.00           H  
ATOM   4224 2HG2 ILE   273      52.137   5.696  27.974  1.00  0.00           H  
ATOM   4225 3HG2 ILE   273      52.475   5.880  29.703  1.00  0.00           H  
ATOM   4226  CG1 ILE   273      54.735   6.687  28.433  1.00  0.00           C  
ATOM   4227 2HG1 ILE   273      54.665   5.787  27.824  1.00  0.00           H  
ATOM   4228 3HG1 ILE   273      55.498   7.321  27.985  1.00  0.00           H  
ATOM   4229  CD1 ILE   273      55.225   6.299  29.832  1.00  0.00           C  
ATOM   4230 1HD1 ILE   273      56.249   5.936  29.753  1.00  0.00           H  
ATOM   4231 2HD1 ILE   273      55.203   7.167  30.491  1.00  0.00           H  
ATOM   4232 3HD1 ILE   273      54.604   5.508  30.252  1.00  0.00           H  
ATOM   4233  C   ILE   273      51.674   8.632  26.953  1.00  0.00           C  
ATOM   4234  O   ILE   273      50.885   8.036  26.226  1.00  0.00           O  
ATOM   4235  N   VAL   274      51.334   9.756  27.590  1.00  0.00           N  
ATOM   4236  H   VAL   274      52.048  10.211  28.162  1.00  0.00           H  
ATOM   4237  CA  VAL   274      49.964  10.318  27.592  1.00  0.00           C  
ATOM   4238  HA  VAL   274      49.305   9.550  28.002  1.00  0.00           H  
ATOM   4239  CB  VAL   274      49.881  11.553  28.527  1.00  0.00           C  
ATOM   4240  HB  VAL   274      50.733  12.203  28.322  1.00  0.00           H  
ATOM   4241  CG1 VAL   274      48.596  12.387  28.370  1.00  0.00           C  
ATOM   4242 1HG1 VAL   274      48.583  13.192  29.106  1.00  0.00           H  
ATOM   4243 2HG1 VAL   274      48.552  12.837  27.379  1.00  0.00           H  
ATOM   4244 3HG1 VAL   274      47.720  11.757  28.515  1.00  0.00           H  
ATOM   4245  CG2 VAL   274      49.956  11.083  29.991  1.00  0.00           C  
ATOM   4246 1HG2 VAL   274      49.997  11.943  30.660  1.00  0.00           H  
ATOM   4247 2HG2 VAL   274      49.077  10.485  30.239  1.00  0.00           H  
ATOM   4248 3HG2 VAL   274      50.843  10.475  30.153  1.00  0.00           H  
ATOM   4249  C   VAL   274      49.449  10.628  26.173  1.00  0.00           C  
ATOM   4250  O   VAL   274      48.249  10.492  25.924  1.00  0.00           O  
ATOM   4251  N   ALA   275      50.339  10.953  25.224  1.00  0.00           N  
ATOM   4252  H   ALA   275      51.307  11.078  25.498  1.00  0.00           H  
ATOM   4253  CA  ALA   275      50.004  11.136  23.807  1.00  0.00           C  
ATOM   4254  HA  ALA   275      49.226  11.896  23.739  1.00  0.00           H  
ATOM   4255  CB  ALA   275      51.254  11.663  23.089  1.00  0.00           C  
ATOM   4256  HB1 ALA   275      51.647  12.538  23.605  1.00  0.00           H  
ATOM   4257  HB2 ALA   275      52.024  10.892  23.063  1.00  0.00           H  
ATOM   4258  HB3 ALA   275      51.004  11.938  22.063  1.00  0.00           H  
ATOM   4259  C   ALA   275      49.447   9.873  23.105  1.00  0.00           C  
ATOM   4260  O   ALA   275      48.824  10.000  22.051  1.00  0.00           O  
ATOM   4261  N   GLU   276      49.634   8.675  23.669  1.00  0.00           N  
ATOM   4262  H   GLU   276      50.184   8.635  24.521  1.00  0.00           H  
ATOM   4263  CA  GLU   276      49.049   7.418  23.176  1.00  0.00           C  
ATOM   4264  HA  GLU   276      48.498   7.596  22.252  1.00  0.00           H  
ATOM   4265  CB  GLU   276      50.191   6.429  22.873  1.00  0.00           C  
ATOM   4266  HB2 GLU   276      50.888   6.903  22.184  1.00  0.00           H  
ATOM   4267  HB3 GLU   276      50.719   6.205  23.801  1.00  0.00           H  
ATOM   4268  CG  GLU   276      49.706   5.122  22.227  1.00  0.00           C  
ATOM   4269  HG2 GLU   276      49.011   4.620  22.898  1.00  0.00           H  
ATOM   4270  HG3 GLU   276      49.180   5.370  21.306  1.00  0.00           H  
ATOM   4271  CD  GLU   276      50.842   4.147  21.912  1.00  0.00           C  
ATOM   4272  OE1 GLU   276      51.817   4.058  22.693  1.00  0.00           O  
ATOM   4273  OE2 GLU   276      50.744   3.376  20.923  1.00  0.00           O  
ATOM   4274  C   GLU   276      48.068   6.814  24.194  1.00  0.00           C  
ATOM   4275  O   GLU   276      46.983   6.366  23.822  1.00  0.00           O  
ATOM   4276  N   ASN   277      48.435   6.811  25.476  1.00  0.00           N  
ATOM   4277  H   ASN   277      49.336   7.219  25.705  1.00  0.00           H  
ATOM   4278  CA  ASN   277      47.784   6.056  26.551  1.00  0.00           C  
ATOM   4279  HA  ASN   277      47.530   5.067  26.167  1.00  0.00           H  
ATOM   4280  CB  ASN   277      48.839   5.897  27.663  1.00  0.00           C  
ATOM   4281  HB2 ASN   277      49.782   5.585  27.214  1.00  0.00           H  
ATOM   4282  HB3 ASN   277      48.997   6.868  28.133  1.00  0.00           H  
ATOM   4283  CG  ASN   277      48.500   4.867  28.738  1.00  0.00           C  
ATOM   4284  OD1 ASN   277      47.864   3.849  28.493  1.00  0.00           O  
ATOM   4285  ND2 ASN   277      48.962   5.078  29.956  1.00  0.00           N  
ATOM   4286 1HD2 ASN   277      48.810   4.375  30.671  1.00  0.00           H  
ATOM   4287 2HD2 ASN   277      49.481   5.913  30.168  1.00  0.00           H  
ATOM   4288  C   ASN   277      46.488   6.697  27.098  1.00  0.00           C  
ATOM   4289  O   ASN   277      45.811   6.074  27.916  1.00  0.00           O  
ATOM   4290  N   PHE   278      46.149   7.931  26.685  1.00  0.00           N  
ATOM   4291  H   PHE   278      46.734   8.368  25.989  1.00  0.00           H  
ATOM   4292  CA  PHE   278      45.000   8.678  27.220  1.00  0.00           C  
ATOM   4293  HA  PHE   278      44.182   7.973  27.369  1.00  0.00           H  
ATOM   4294  CB  PHE   278      45.392   9.243  28.600  1.00  0.00           C  
ATOM   4295  HB2 PHE   278      45.642   8.415  29.266  1.00  0.00           H  
ATOM   4296  HB3 PHE   278      46.292   9.848  28.484  1.00  0.00           H  
ATOM   4297  CG  PHE   278      44.321  10.073  29.283  1.00  0.00           C  
ATOM   4298  CD1 PHE   278      43.017   9.561  29.438  1.00  0.00           C  
ATOM   4299  HD1 PHE   278      42.773   8.570  29.082  1.00  0.00           H  
ATOM   4300  CE1 PHE   278      42.020  10.340  30.046  1.00  0.00           C  
ATOM   4301  HE1 PHE   278      41.017   9.948  30.149  1.00  0.00           H  
ATOM   4302  CZ  PHE   278      42.324  11.629  30.516  1.00  0.00           C  
ATOM   4303  HZ  PHE   278      41.558  12.228  30.984  1.00  0.00           H  
ATOM   4304  CE2 PHE   278      43.628  12.134  30.388  1.00  0.00           C  
ATOM   4305  HE2 PHE   278      43.865  13.120  30.766  1.00  0.00           H  
ATOM   4306  CD2 PHE   278      44.624  11.361  29.768  1.00  0.00           C  
ATOM   4307  HD2 PHE   278      45.623  11.761  29.670  1.00  0.00           H  
ATOM   4308  C   PHE   278      44.447   9.786  26.298  1.00  0.00           C  
ATOM   4309  O   PHE   278      43.226   9.922  26.178  1.00  0.00           O  
ATOM   4310  N   GLU   279      45.308  10.592  25.666  1.00  0.00           N  
ATOM   4311  H   GLU   279      46.301  10.434  25.786  1.00  0.00           H  
ATOM   4312  CA  GLU   279      44.897  11.720  24.815  1.00  0.00           C  
ATOM   4313  HA  GLU   279      43.972  12.123  25.226  1.00  0.00           H  
ATOM   4314  CB  GLU   279      45.970  12.823  24.890  1.00  0.00           C  
ATOM   4315  HB2 GLU   279      46.187  13.021  25.941  1.00  0.00           H  
ATOM   4316  HB3 GLU   279      46.887  12.465  24.420  1.00  0.00           H  
ATOM   4317  CG  GLU   279      45.569  14.152  24.233  1.00  0.00           C  
ATOM   4318  HG2 GLU   279      46.337  14.888  24.461  1.00  0.00           H  
ATOM   4319  HG3 GLU   279      45.534  14.031  23.150  1.00  0.00           H  
ATOM   4320  CD  GLU   279      44.221  14.660  24.740  1.00  0.00           C  
ATOM   4321  OE1 GLU   279      43.228  14.550  23.983  1.00  0.00           O  
ATOM   4322  OE2 GLU   279      44.138  15.083  25.914  1.00  0.00           O  
ATOM   4323  C   GLU   279      44.615  11.281  23.364  1.00  0.00           C  
ATOM   4324  O   GLU   279      45.215  10.314  22.888  1.00  0.00           O  
ATOM   4325  N   THR   280      43.707  11.992  22.670  1.00  0.00           N  
ATOM   4326  H   THR   280      43.290  12.793  23.134  1.00  0.00           H  
ATOM   4327  CA  THR   280      43.214  11.663  21.315  1.00  0.00           C  
ATOM   4328  HA  THR   280      43.945  11.009  20.836  1.00  0.00           H  
ATOM   4329  CB  THR   280      41.886  10.890  21.368  1.00  0.00           C  
ATOM   4330  HB  THR   280      41.585  10.664  20.342  1.00  0.00           H  
ATOM   4331  CG2 THR   280      41.998   9.558  22.110  1.00  0.00           C  
ATOM   4332 1HG2 THR   280      41.050   9.025  22.054  1.00  0.00           H  
ATOM   4333 2HG2 THR   280      42.772   8.946  21.647  1.00  0.00           H  
ATOM   4334 3HG2 THR   280      42.255   9.719  23.156  1.00  0.00           H  
ATOM   4335  OG1 THR   280      40.865  11.664  21.969  1.00  0.00           O  
ATOM   4336  HG1 THR   280      41.156  11.900  22.873  1.00  0.00           H  
ATOM   4337  C   THR   280      43.066  12.860  20.372  1.00  0.00           C  
ATOM   4338  O   THR   280      42.831  12.655  19.180  1.00  0.00           O  
ATOM   4339  N   ASP   281      43.200  14.103  20.843  1.00  0.00           N  
ATOM   4340  H   ASP   281      43.346  14.249  21.835  1.00  0.00           H  
ATOM   4341  CA  ASP   281      43.224  15.282  19.962  1.00  0.00           C  
ATOM   4342  HA  ASP   281      42.408  15.178  19.247  1.00  0.00           H  
ATOM   4343  CB  ASP   281      42.939  16.545  20.783  1.00  0.00           C  
ATOM   4344  HB2 ASP   281      41.949  16.455  21.235  1.00  0.00           H  
ATOM   4345  HB3 ASP   281      43.663  16.635  21.591  1.00  0.00           H  
ATOM   4346  CG  ASP   281      42.978  17.800  19.912  1.00  0.00           C  
ATOM   4347  OD1 ASP   281      41.905  18.183  19.386  1.00  0.00           O  
ATOM   4348  OD2 ASP   281      44.068  18.390  19.738  1.00  0.00           O  
ATOM   4349  C   ASP   281      44.570  15.379  19.201  1.00  0.00           C  
ATOM   4350  O   ASP   281      45.622  15.365  19.845  1.00  0.00           O  
ATOM   4351  N   PRO   282      44.574  15.489  17.855  1.00  0.00           N  
ATOM   4352  CD  PRO   282      43.421  15.735  17.001  1.00  0.00           C  
ATOM   4353  HD2 PRO   282      42.824  16.572  17.364  1.00  0.00           H  
ATOM   4354  HD3 PRO   282      42.812  14.834  16.946  1.00  0.00           H  
ATOM   4355  CG  PRO   282      43.992  16.063  15.623  1.00  0.00           C  
ATOM   4356  HG2 PRO   282      44.228  17.126  15.564  1.00  0.00           H  
ATOM   4357  HG3 PRO   282      43.308  15.784  14.824  1.00  0.00           H  
ATOM   4358  CB  PRO   282      45.279  15.241  15.588  1.00  0.00           C  
ATOM   4359  HB2 PRO   282      46.005  15.655  14.888  1.00  0.00           H  
ATOM   4360  HB3 PRO   282      45.046  14.209  15.317  1.00  0.00           H  
ATOM   4361  CA  PRO   282      45.774  15.287  17.039  1.00  0.00           C  
ATOM   4362  HA  PRO   282      46.229  14.327  17.289  1.00  0.00           H  
ATOM   4363  C   PRO   282      46.823  16.385  17.237  1.00  0.00           C  
ATOM   4364  O   PRO   282      48.017  16.087  17.310  1.00  0.00           O  
ATOM   4365  N   LYS   283      46.396  17.647  17.371  1.00  0.00           N  
ATOM   4366  H   LYS   283      45.402  17.842  17.341  1.00  0.00           H  
ATOM   4367  CA  LYS   283      47.303  18.757  17.666  1.00  0.00           C  
ATOM   4368  HA  LYS   283      48.161  18.702  16.996  1.00  0.00           H  
ATOM   4369  CB  LYS   283      46.589  20.103  17.437  1.00  0.00           C  
ATOM   4370  HB2 LYS   283      45.779  20.199  18.163  1.00  0.00           H  
ATOM   4371  HB3 LYS   283      47.297  20.909  17.626  1.00  0.00           H  
ATOM   4372  CG  LYS   283      45.991  20.301  16.031  1.00  0.00           C  
ATOM   4373  HG2 LYS   283      45.247  19.525  15.853  1.00  0.00           H  
ATOM   4374  HG3 LYS   283      45.472  21.258  16.024  1.00  0.00           H  
ATOM   4375  CD  LYS   283      46.980  20.287  14.854  1.00  0.00           C  
ATOM   4376  HD2 LYS   283      47.597  19.389  14.890  1.00  0.00           H  
ATOM   4377  HD3 LYS   283      46.395  20.258  13.932  1.00  0.00           H  
ATOM   4378  CE  LYS   283      47.862  21.540  14.827  1.00  0.00           C  
ATOM   4379  HE2 LYS   283      47.217  22.424  14.833  1.00  0.00           H  
ATOM   4380  HE3 LYS   283      48.486  21.571  15.725  1.00  0.00           H  
ATOM   4381  NZ  LYS   283      48.719  21.577  13.619  1.00  0.00           N1+
ATOM   4382  HZ1 LYS   283      48.174  21.508  12.766  1.00  0.00           H  
ATOM   4383  HZ2 LYS   283      49.229  22.453  13.564  1.00  0.00           H  
ATOM   4384  HZ3 LYS   283      49.409  20.831  13.617  1.00  0.00           H  
ATOM   4385  C   LYS   283      47.863  18.618  19.089  1.00  0.00           C  
ATOM   4386  O   LYS   283      49.080  18.688  19.266  1.00  0.00           O  
ATOM   4387  N   ARG   284      47.026  18.280  20.083  1.00  0.00           N  
ATOM   4388  H   ARG   284      46.031  18.225  19.879  1.00  0.00           H  
ATOM   4389  CA  ARG   284      47.483  17.998  21.454  1.00  0.00           C  
ATOM   4390  HA  ARG   284      48.009  18.887  21.796  1.00  0.00           H  
ATOM   4391  CB  ARG   284      46.279  17.772  22.382  1.00  0.00           C  
ATOM   4392  HB2 ARG   284      45.557  18.577  22.239  1.00  0.00           H  
ATOM   4393  HB3 ARG   284      45.803  16.834  22.103  1.00  0.00           H  
ATOM   4394  CG  ARG   284      46.640  17.693  23.876  1.00  0.00           C  
ATOM   4395  HG2 ARG   284      45.729  17.445  24.419  1.00  0.00           H  
ATOM   4396  HG3 ARG   284      47.356  16.888  24.037  1.00  0.00           H  
ATOM   4397  CD  ARG   284      47.221  18.991  24.452  1.00  0.00           C  
ATOM   4398  HD2 ARG   284      48.139  19.236  23.917  1.00  0.00           H  
ATOM   4399  HD3 ARG   284      46.498  19.794  24.309  1.00  0.00           H  
ATOM   4400  NE  ARG   284      47.508  18.867  25.892  1.00  0.00           N  
ATOM   4401  HE  ARG   284      46.959  18.179  26.401  1.00  0.00           H  
ATOM   4402  CZ  ARG   284      48.339  19.638  26.583  1.00  0.00           C  
ATOM   4403  NH1 ARG   284      49.067  20.577  26.019  1.00  0.00           N  
ATOM   4404 1HH1 ARG   284      48.983  20.807  25.029  1.00  0.00           H  
ATOM   4405 2HH1 ARG   284      49.670  21.133  26.614  1.00  0.00           H  
ATOM   4406  NH2 ARG   284      48.472  19.514  27.885  1.00  0.00           N  
ATOM   4407 1HH2 ARG   284      47.889  18.895  28.436  1.00  0.00           H  
ATOM   4408 2HH2 ARG   284      49.114  20.141  28.358  1.00  0.00           H  
ATOM   4409  C   ARG   284      48.460  16.812  21.524  1.00  0.00           C  
ATOM   4410  O   ARG   284      49.416  16.872  22.288  1.00  0.00           O  
ATOM   4411  N   GLN   285      48.280  15.757  20.726  1.00  0.00           N  
ATOM   4412  H   GLN   285      47.432  15.717  20.169  1.00  0.00           H  
ATOM   4413  CA  GLN   285      49.215  14.625  20.666  1.00  0.00           C  
ATOM   4414  HA  GLN   285      49.410  14.262  21.677  1.00  0.00           H  
ATOM   4415  CB  GLN   285      48.595  13.478  19.849  1.00  0.00           C  
ATOM   4416  HB2 GLN   285      48.211  13.869  18.906  1.00  0.00           H  
ATOM   4417  HB3 GLN   285      49.367  12.740  19.623  1.00  0.00           H  
ATOM   4418  CG  GLN   285      47.466  12.770  20.620  1.00  0.00           C  
ATOM   4419  HG2 GLN   285      47.893  12.276  21.490  1.00  0.00           H  
ATOM   4420  HG3 GLN   285      46.744  13.491  20.993  1.00  0.00           H  
ATOM   4421  CD  GLN   285      46.715  11.754  19.760  1.00  0.00           C  
ATOM   4422  OE1 GLN   285      46.211  12.063  18.689  1.00  0.00           O  
ATOM   4423  NE2 GLN   285      46.588  10.525  20.203  1.00  0.00           N  
ATOM   4424 1HE2 GLN   285      46.024   9.866  19.677  1.00  0.00           H  
ATOM   4425 2HE2 GLN   285      46.984  10.261  21.096  1.00  0.00           H  
ATOM   4426  C   GLN   285      50.580  15.051  20.104  1.00  0.00           C  
ATOM   4427  O   GLN   285      51.601  14.774  20.731  1.00  0.00           O  
ATOM   4428  N   ALA   286      50.615  15.788  18.985  1.00  0.00           N  
ATOM   4429  H   ALA   286      49.747  15.993  18.504  1.00  0.00           H  
ATOM   4430  CA  ALA   286      51.860  16.330  18.428  1.00  0.00           C  
ATOM   4431  HA  ALA   286      52.548  15.504  18.238  1.00  0.00           H  
ATOM   4432  CB  ALA   286      51.529  17.017  17.095  1.00  0.00           C  
ATOM   4433  HB1 ALA   286      51.073  16.304  16.408  1.00  0.00           H  
ATOM   4434  HB2 ALA   286      50.844  17.851  17.255  1.00  0.00           H  
ATOM   4435  HB3 ALA   286      52.445  17.398  16.640  1.00  0.00           H  
ATOM   4436  C   ALA   286      52.564  17.301  19.398  1.00  0.00           C  
ATOM   4437  O   ALA   286      53.792  17.293  19.513  1.00  0.00           O  
ATOM   4438  N   GLU   287      51.780  18.105  20.114  1.00  0.00           N  
ATOM   4439  H   GLU   287      50.791  18.095  19.889  1.00  0.00           H  
ATOM   4440  CA  GLU   287      52.213  19.044  21.147  1.00  0.00           C  
ATOM   4441  HA  GLU   287      52.979  19.699  20.729  1.00  0.00           H  
ATOM   4442  CB  GLU   287      50.988  19.898  21.498  1.00  0.00           C  
ATOM   4443  HB2 GLU   287      50.643  20.370  20.577  1.00  0.00           H  
ATOM   4444  HB3 GLU   287      50.195  19.253  21.866  1.00  0.00           H  
ATOM   4445  CG  GLU   287      51.210  20.997  22.529  1.00  0.00           C  
ATOM   4446  HG2 GLU   287      51.399  20.558  23.509  1.00  0.00           H  
ATOM   4447  HG3 GLU   287      52.066  21.600  22.228  1.00  0.00           H  
ATOM   4448  CD  GLU   287      49.960  21.870  22.577  1.00  0.00           C  
ATOM   4449  OE1 GLU   287      49.783  22.714  21.671  1.00  0.00           O  
ATOM   4450  OE2 GLU   287      49.098  21.694  23.466  1.00  0.00           O  
ATOM   4451  C   GLU   287      52.807  18.330  22.374  1.00  0.00           C  
ATOM   4452  O   GLU   287      53.863  18.728  22.860  1.00  0.00           O  
ATOM   4453  N   LEU   288      52.202  17.234  22.846  1.00  0.00           N  
ATOM   4454  H   LEU   288      51.322  16.948  22.429  1.00  0.00           H  
ATOM   4455  CA  LEU   288      52.748  16.414  23.935  1.00  0.00           C  
ATOM   4456  HA  LEU   288      52.973  17.059  24.782  1.00  0.00           H  
ATOM   4457  CB  LEU   288      51.701  15.365  24.352  1.00  0.00           C  
ATOM   4458  HB2 LEU   288      51.295  14.907  23.450  1.00  0.00           H  
ATOM   4459  HB3 LEU   288      52.199  14.579  24.923  1.00  0.00           H  
ATOM   4460  CG  LEU   288      50.544  15.921  25.208  1.00  0.00           C  
ATOM   4461  HG  LEU   288      50.141  16.822  24.746  1.00  0.00           H  
ATOM   4462  CD1 LEU   288      49.426  14.871  25.281  1.00  0.00           C  
ATOM   4463 1HD1 LEU   288      48.606  15.243  25.897  1.00  0.00           H  
ATOM   4464 2HD1 LEU   288      49.045  14.665  24.281  1.00  0.00           H  
ATOM   4465 3HD1 LEU   288      49.813  13.948  25.714  1.00  0.00           H  
ATOM   4466  CD2 LEU   288      51.010  16.278  26.628  1.00  0.00           C  
ATOM   4467 1HD2 LEU   288      50.158  16.609  27.223  1.00  0.00           H  
ATOM   4468 2HD2 LEU   288      51.460  15.405  27.102  1.00  0.00           H  
ATOM   4469 3HD2 LEU   288      51.740  17.086  26.599  1.00  0.00           H  
ATOM   4470  C   LEU   288      54.078  15.752  23.547  1.00  0.00           C  
ATOM   4471  O   LEU   288      54.994  15.715  24.370  1.00  0.00           O  
ATOM   4472  N   LEU   289      54.223  15.290  22.298  1.00  0.00           N  
ATOM   4473  H   LEU   289      53.412  15.308  21.686  1.00  0.00           H  
ATOM   4474  CA  LEU   289      55.494  14.774  21.768  1.00  0.00           C  
ATOM   4475  HA  LEU   289      55.900  14.052  22.477  1.00  0.00           H  
ATOM   4476  CB  LEU   289      55.238  14.070  20.420  1.00  0.00           C  
ATOM   4477  HB2 LEU   289      54.723  14.767  19.759  1.00  0.00           H  
ATOM   4478  HB3 LEU   289      56.199  13.833  19.960  1.00  0.00           H  
ATOM   4479  CG  LEU   289      54.411  12.768  20.514  1.00  0.00           C  
ATOM   4480  HG  LEU   289      53.479  12.967  21.043  1.00  0.00           H  
ATOM   4481  CD1 LEU   289      54.059  12.285  19.100  1.00  0.00           C  
ATOM   4482 1HD1 LEU   289      53.487  13.052  18.578  1.00  0.00           H  
ATOM   4483 2HD1 LEU   289      54.969  12.069  18.538  1.00  0.00           H  
ATOM   4484 3HD1 LEU   289      53.453  11.380  19.158  1.00  0.00           H  
ATOM   4485  CD2 LEU   289      55.161  11.657  21.267  1.00  0.00           C  
ATOM   4486 1HD2 LEU   289      56.121  11.461  20.789  1.00  0.00           H  
ATOM   4487 2HD2 LEU   289      55.325  11.947  22.303  1.00  0.00           H  
ATOM   4488 3HD2 LEU   289      54.567  10.743  21.259  1.00  0.00           H  
ATOM   4489  C   LEU   289      56.569  15.869  21.636  1.00  0.00           C  
ATOM   4490  O   LEU   289      57.749  15.579  21.847  1.00  0.00           O  
ATOM   4491  N   GLU   290      56.169  17.115  21.356  1.00  0.00           N  
ATOM   4492  H   GLU   290      55.188  17.257  21.146  1.00  0.00           H  
ATOM   4493  CA  GLU   290      57.043  18.294  21.371  1.00  0.00           C  
ATOM   4494  HA  GLU   290      57.944  18.047  20.814  1.00  0.00           H  
ATOM   4495  CB  GLU   290      56.340  19.459  20.639  1.00  0.00           C  
ATOM   4496  HB2 GLU   290      56.335  19.218  19.575  1.00  0.00           H  
ATOM   4497  HB3 GLU   290      55.303  19.526  20.959  1.00  0.00           H  
ATOM   4498  CG  GLU   290      56.974  20.847  20.830  1.00  0.00           C  
ATOM   4499  HG2 GLU   290      56.737  21.224  21.825  1.00  0.00           H  
ATOM   4500  HG3 GLU   290      58.055  20.770  20.740  1.00  0.00           H  
ATOM   4501  CD  GLU   290      56.480  21.830  19.770  1.00  0.00           C  
ATOM   4502  OE1 GLU   290      55.536  22.613  20.012  1.00  0.00           O  
ATOM   4503  OE2 GLU   290      57.024  21.810  18.641  1.00  0.00           O  
ATOM   4504  C   GLU   290      57.488  18.645  22.802  1.00  0.00           C  
ATOM   4505  O   GLU   290      58.686  18.799  23.055  1.00  0.00           O  
ATOM   4506  N   ILE   291      56.556  18.710  23.757  1.00  0.00           N  
ATOM   4507  H   ILE   291      55.581  18.614  23.473  1.00  0.00           H  
ATOM   4508  CA  ILE   291      56.848  18.934  25.186  1.00  0.00           C  
ATOM   4509  HA  ILE   291      57.384  19.876  25.297  1.00  0.00           H  
ATOM   4510  CB  ILE   291      55.518  19.039  25.976  1.00  0.00           C  
ATOM   4511  HB  ILE   291      54.910  18.167  25.731  1.00  0.00           H  
ATOM   4512  CG2 ILE   291      55.751  19.040  27.500  1.00  0.00           C  
ATOM   4513 1HG2 ILE   291      54.801  19.125  28.027  1.00  0.00           H  
ATOM   4514 2HG2 ILE   291      56.216  18.107  27.818  1.00  0.00           H  
ATOM   4515 3HG2 ILE   291      56.392  19.876  27.782  1.00  0.00           H  
ATOM   4516  CG1 ILE   291      54.740  20.318  25.578  1.00  0.00           C  
ATOM   4517 2HG1 ILE   291      55.201  21.191  26.042  1.00  0.00           H  
ATOM   4518 3HG1 ILE   291      54.790  20.467  24.501  1.00  0.00           H  
ATOM   4519  CD1 ILE   291      53.255  20.268  25.963  1.00  0.00           C  
ATOM   4520 1HD1 ILE   291      53.136  20.308  27.045  1.00  0.00           H  
ATOM   4521 2HD1 ILE   291      52.745  21.123  25.522  1.00  0.00           H  
ATOM   4522 3HD1 ILE   291      52.799  19.357  25.577  1.00  0.00           H  
ATOM   4523  C   ILE   291      57.786  17.849  25.740  1.00  0.00           C  
ATOM   4524  O   ILE   291      58.703  18.170  26.498  1.00  0.00           O  
ATOM   4525  N   ALA   292      57.608  16.588  25.334  1.00  0.00           N  
ATOM   4526  H   ALA   292      56.812  16.386  24.738  1.00  0.00           H  
ATOM   4527  CA  ALA   292      58.452  15.472  25.759  1.00  0.00           C  
ATOM   4528  HA  ALA   292      58.417  15.418  26.846  1.00  0.00           H  
ATOM   4529  CB  ALA   292      57.875  14.171  25.189  1.00  0.00           C  
ATOM   4530  HB1 ALA   292      58.469  13.328  25.546  1.00  0.00           H  
ATOM   4531  HB2 ALA   292      56.844  14.042  25.515  1.00  0.00           H  
ATOM   4532  HB3 ALA   292      57.909  14.187  24.100  1.00  0.00           H  
ATOM   4533  C   ALA   292      59.931  15.646  25.373  1.00  0.00           C  
ATOM   4534  O   ALA   292      60.803  15.379  26.199  1.00  0.00           O  
ATOM   4535  N   ASP   293      60.237  16.092  24.150  1.00  0.00           N  
ATOM   4536  H   ASP   293      59.479  16.275  23.502  1.00  0.00           H  
ATOM   4537  CA  ASP   293      61.613  16.405  23.727  1.00  0.00           C  
ATOM   4538  HA  ASP   293      62.260  15.563  23.975  1.00  0.00           H  
ATOM   4539  CB  ASP   293      61.673  16.579  22.199  1.00  0.00           C  
ATOM   4540  HB2 ASP   293      61.795  15.595  21.749  1.00  0.00           H  
ATOM   4541  HB3 ASP   293      60.728  16.991  21.845  1.00  0.00           H  
ATOM   4542  CG  ASP   293      62.812  17.500  21.740  1.00  0.00           C  
ATOM   4543  OD1 ASP   293      63.929  17.033  21.427  1.00  0.00           O  
ATOM   4544  OD2 ASP   293      62.582  18.730  21.720  1.00  0.00           O  
ATOM   4545  C   ASP   293      62.175  17.626  24.475  1.00  0.00           C  
ATOM   4546  O   ASP   293      63.339  17.607  24.874  1.00  0.00           O  
ATOM   4547  N   ILE   294      61.356  18.656  24.729  1.00  0.00           N  
ATOM   4548  H   ILE   294      60.396  18.596  24.397  1.00  0.00           H  
ATOM   4549  CA  ILE   294      61.779  19.814  25.541  1.00  0.00           C  
ATOM   4550  HA  ILE   294      62.671  20.252  25.091  1.00  0.00           H  
ATOM   4551  CB  ILE   294      60.675  20.902  25.590  1.00  0.00           C  
ATOM   4552  HB  ILE   294      59.749  20.450  25.946  1.00  0.00           H  
ATOM   4553  CG2 ILE   294      61.063  22.032  26.565  1.00  0.00           C  
ATOM   4554 1HG2 ILE   294      61.996  22.496  26.243  1.00  0.00           H  
ATOM   4555 2HG2 ILE   294      60.282  22.789  26.599  1.00  0.00           H  
ATOM   4556 3HG2 ILE   294      61.185  21.644  27.576  1.00  0.00           H  
ATOM   4557  CG1 ILE   294      60.431  21.486  24.179  1.00  0.00           C  
ATOM   4558 2HG1 ILE   294      61.305  22.051  23.870  1.00  0.00           H  
ATOM   4559 3HG1 ILE   294      60.308  20.677  23.465  1.00  0.00           H  
ATOM   4560  CD1 ILE   294      59.199  22.391  24.058  1.00  0.00           C  
ATOM   4561 1HD1 ILE   294      58.312  21.864  24.409  1.00  0.00           H  
ATOM   4562 2HD1 ILE   294      59.334  23.305  24.635  1.00  0.00           H  
ATOM   4563 3HD1 ILE   294      59.057  22.662  23.011  1.00  0.00           H  
ATOM   4564  C   ILE   294      62.216  19.326  26.927  1.00  0.00           C  
ATOM   4565  O   ILE   294      63.336  19.612  27.348  1.00  0.00           O  
ATOM   4566  N   CYS   295      61.399  18.497  27.583  1.00  0.00           N  
ATOM   4567  H   CYS   295      60.502  18.284  27.152  1.00  0.00           H  
ATOM   4568  CA  CYS   295      61.702  17.881  28.881  1.00  0.00           C  
ATOM   4569  HA  CYS   295      61.985  18.667  29.584  1.00  0.00           H  
ATOM   4570  CB  CYS   295      60.426  17.195  29.393  1.00  0.00           C  
ATOM   4571  HB2 CYS   295      60.110  16.430  28.682  1.00  0.00           H  
ATOM   4572  HB3 CYS   295      60.642  16.713  30.349  1.00  0.00           H  
ATOM   4573  SG  CYS   295      59.081  18.394  29.632  1.00  0.00           S  
ATOM   4574  HG  CYS   295      58.775  18.550  28.332  1.00  0.00           H  
ATOM   4575  C   CYS   295      62.889  16.892  28.855  1.00  0.00           C  
ATOM   4576  O   CYS   295      63.376  16.497  29.915  1.00  0.00           O  
ATOM   4577  N   GLN   296      63.374  16.479  27.681  1.00  0.00           N  
ATOM   4578  H   GLN   296      62.924  16.817  26.839  1.00  0.00           H  
ATOM   4579  CA  GLN   296      64.548  15.608  27.535  1.00  0.00           C  
ATOM   4580  HA  GLN   296      64.747  15.096  28.478  1.00  0.00           H  
ATOM   4581  CB  GLN   296      64.266  14.543  26.467  1.00  0.00           C  
ATOM   4582  HB2 GLN   296      63.809  15.014  25.597  1.00  0.00           H  
ATOM   4583  HB3 GLN   296      65.204  14.085  26.146  1.00  0.00           H  
ATOM   4584  CG  GLN   296      63.361  13.428  27.009  1.00  0.00           C  
ATOM   4585  HG2 GLN   296      63.911  12.836  27.741  1.00  0.00           H  
ATOM   4586  HG3 GLN   296      62.489  13.856  27.503  1.00  0.00           H  
ATOM   4587  CD  GLN   296      62.893  12.522  25.879  1.00  0.00           C  
ATOM   4588  OE1 GLN   296      63.438  11.450  25.642  1.00  0.00           O  
ATOM   4589  NE2 GLN   296      61.889  12.934  25.140  1.00  0.00           N  
ATOM   4590 1HE2 GLN   296      61.583  12.383  24.345  1.00  0.00           H  
ATOM   4591 2HE2 GLN   296      61.460  13.828  25.351  1.00  0.00           H  
ATOM   4592  C   GLN   296      65.839  16.366  27.201  1.00  0.00           C  
ATOM   4593  O   GLN   296      66.909  15.774  27.338  1.00  0.00           O  
ATOM   4594  N   ARG   297      65.778  17.642  26.800  1.00  0.00           N  
ATOM   4595  H   ARG   297      64.861  18.044  26.635  1.00  0.00           H  
ATOM   4596  CA  ARG   297      66.958  18.500  26.580  1.00  0.00           C  
ATOM   4597  HA  ARG   297      67.867  17.898  26.556  1.00  0.00           H  
ATOM   4598  CB  ARG   297      66.819  19.218  25.228  1.00  0.00           C  
ATOM   4599  HB2 ARG   297      65.871  19.758  25.216  1.00  0.00           H  
ATOM   4600  HB3 ARG   297      67.630  19.942  25.131  1.00  0.00           H  
ATOM   4601  CG  ARG   297      66.883  18.254  24.030  1.00  0.00           C  
ATOM   4602  HG2 ARG   297      67.856  17.761  24.030  1.00  0.00           H  
ATOM   4603  HG3 ARG   297      66.111  17.489  24.124  1.00  0.00           H  
ATOM   4604  CD  ARG   297      66.702  18.967  22.682  1.00  0.00           C  
ATOM   4605  HD2 ARG   297      67.470  19.728  22.559  1.00  0.00           H  
ATOM   4606  HD3 ARG   297      66.840  18.231  21.889  1.00  0.00           H  
ATOM   4607  NE  ARG   297      65.357  19.549  22.544  1.00  0.00           N  
ATOM   4608  HE  ARG   297      64.626  18.897  22.269  1.00  0.00           H  
ATOM   4609  CZ  ARG   297      64.973  20.802  22.755  1.00  0.00           C  
ATOM   4610  NH1 ARG   297      63.700  21.081  22.650  1.00  0.00           N  
ATOM   4611 1HH1 ARG   297      63.072  20.339  22.348  1.00  0.00           H  
ATOM   4612 2HH1 ARG   297      63.366  22.010  22.894  1.00  0.00           H  
ATOM   4613  NH2 ARG   297      65.784  21.789  23.072  1.00  0.00           N  
ATOM   4614 1HH2 ARG   297      66.788  21.642  23.154  1.00  0.00           H  
ATOM   4615 2HH2 ARG   297      65.420  22.730  23.156  1.00  0.00           H  
ATOM   4616  C   ARG   297      67.116  19.541  27.696  1.00  0.00           C  
ATOM   4617  O   ARG   297      68.206  19.760  28.220  1.00  0.00           O  
ATOM   4618  N   ILE   298      66.016  20.180  28.088  1.00  0.00           N  
ATOM   4619  H   ILE   298      65.132  19.886  27.680  1.00  0.00           H  
ATOM   4620  CA  ILE   298      65.952  21.228  29.114  1.00  0.00           C  
ATOM   4621  HA  ILE   298      66.895  21.781  29.131  1.00  0.00           H  
ATOM   4622  CB  ILE   298      64.795  22.189  28.737  1.00  0.00           C  
ATOM   4623  HB  ILE   298      63.864  21.623  28.795  1.00  0.00           H  
ATOM   4624  CG2 ILE   298      64.644  23.341  29.737  1.00  0.00           C  
ATOM   4625 1HG2 ILE   298      63.767  23.924  29.460  1.00  0.00           H  
ATOM   4626 2HG2 ILE   298      64.481  22.961  30.744  1.00  0.00           H  
ATOM   4627 3HG2 ILE   298      65.530  23.976  29.726  1.00  0.00           H  
ATOM   4628  CG1 ILE   298      64.883  22.752  27.293  1.00  0.00           C  
ATOM   4629 2HG1 ILE   298      64.676  21.949  26.585  1.00  0.00           H  
ATOM   4630 3HG1 ILE   298      64.099  23.499  27.157  1.00  0.00           H  
ATOM   4631  CD1 ILE   298      66.225  23.386  26.904  1.00  0.00           C  
ATOM   4632 1HD1 ILE   298      66.472  24.205  27.578  1.00  0.00           H  
ATOM   4633 2HD1 ILE   298      67.020  22.641  26.930  1.00  0.00           H  
ATOM   4634 3HD1 ILE   298      66.157  23.771  25.887  1.00  0.00           H  
ATOM   4635  C   ILE   298      65.703  20.570  30.486  1.00  0.00           C  
ATOM   4636  O   ILE   298      64.947  19.596  30.535  1.00  0.00           O  
ATOM   4637  N   PRO   299      66.271  21.051  31.611  1.00  0.00           N  
ATOM   4638  CD  PRO   299      65.809  20.620  32.926  1.00  0.00           C  
ATOM   4639  HD2 PRO   299      66.060  19.573  33.103  1.00  0.00           H  
ATOM   4640  HD3 PRO   299      64.728  20.758  32.994  1.00  0.00           H  
ATOM   4641  CG  PRO   299      66.504  21.512  33.949  1.00  0.00           C  
ATOM   4642  HG2 PRO   299      67.391  21.002  34.321  1.00  0.00           H  
ATOM   4643  HG3 PRO   299      65.839  21.781  34.770  1.00  0.00           H  
ATOM   4644  CB  PRO   299      66.912  22.734  33.130  1.00  0.00           C  
ATOM   4645  HB2 PRO   299      67.749  23.262  33.585  1.00  0.00           H  
ATOM   4646  HB3 PRO   299      66.057  23.406  33.030  1.00  0.00           H  
ATOM   4647  CA  PRO   299      67.250  22.132  31.760  1.00  0.00           C  
ATOM   4648  HA  PRO   299      67.115  22.896  30.996  1.00  0.00           H  
ATOM   4649  C   PRO   299      68.717  21.653  31.696  1.00  0.00           C  
ATOM   4650  O   PRO   299      69.615  22.419  32.044  1.00  0.00           O  
ATOM   4651  N   ALA   300      68.987  20.403  31.284  1.00  0.00           N  
ATOM   4652  H   ALA   300      68.236  19.806  30.971  1.00  0.00           H  
ATOM   4653  CA  ALA   300      70.350  19.870  31.178  1.00  0.00           C  
ATOM   4654  HA  ALA   300      70.814  19.886  32.163  1.00  0.00           H  
ATOM   4655  CB  ALA   300      70.270  18.416  30.687  1.00  0.00           C  
ATOM   4656  HB1 ALA   300      69.602  17.833  31.318  1.00  0.00           H  
ATOM   4657  HB2 ALA   300      69.899  18.376  29.662  1.00  0.00           H  
ATOM   4658  HB3 ALA   300      71.263  17.965  30.713  1.00  0.00           H  
ATOM   4659  C   ALA   300      71.228  20.721  30.244  1.00  0.00           C  
ATOM   4660  O   ALA   300      72.338  21.107  30.613  1.00  0.00           O  
ATOM   4661  N   GLU   301      70.698  21.033  29.063  1.00  0.00           N  
ATOM   4662  H   GLU   301      69.762  20.693  28.869  1.00  0.00           H  
ATOM   4663  CA  GLU   301      71.298  21.884  28.040  1.00  0.00           C  
ATOM   4664  HA  GLU   301      72.319  22.131  28.332  1.00  0.00           H  
ATOM   4665  CB  GLU   301      71.342  21.095  26.718  1.00  0.00           C  
ATOM   4666  HB2 GLU   301      70.345  20.712  26.493  1.00  0.00           H  
ATOM   4667  HB3 GLU   301      71.642  21.751  25.902  1.00  0.00           H  
ATOM   4668  CG  GLU   301      72.344  19.931  26.805  1.00  0.00           C  
ATOM   4669  HG2 GLU   301      73.339  20.331  27.003  1.00  0.00           H  
ATOM   4670  HG3 GLU   301      72.072  19.266  27.626  1.00  0.00           H  
ATOM   4671  CD  GLU   301      72.375  19.106  25.523  1.00  0.00           C  
ATOM   4672  OE1 GLU   301      73.466  18.939  24.928  1.00  0.00           O  
ATOM   4673  OE2 GLU   301      71.313  18.590  25.112  1.00  0.00           O  
ATOM   4674  C   GLU   301      70.493  23.196  27.901  1.00  0.00           C  
ATOM   4675  O   GLU   301      69.316  23.228  28.280  1.00  0.00           O  
ATOM   4676  N   PRO   302      71.110  24.281  27.385  1.00  0.00           N  
ATOM   4677  CD  PRO   302      72.506  24.360  26.975  1.00  0.00           C  
ATOM   4678  HD2 PRO   302      72.771  23.575  26.270  1.00  0.00           H  
ATOM   4679  HD3 PRO   302      73.140  24.299  27.859  1.00  0.00           H  
ATOM   4680  CG  PRO   302      72.682  25.723  26.312  1.00  0.00           C  
ATOM   4681  HG2 PRO   302      72.455  25.646  25.248  1.00  0.00           H  
ATOM   4682  HG3 PRO   302      73.687  26.119  26.466  1.00  0.00           H  
ATOM   4683  CB  PRO   302      71.625  26.576  27.004  1.00  0.00           C  
ATOM   4684  HB2 PRO   302      71.331  27.420  26.382  1.00  0.00           H  
ATOM   4685  HB3 PRO   302      72.010  26.926  27.960  1.00  0.00           H  
ATOM   4686  CA  PRO   302      70.478  25.592  27.258  1.00  0.00           C  
ATOM   4687  HA  PRO   302      69.993  25.854  28.200  1.00  0.00           H  
ATOM   4688  C   PRO   302      69.423  25.627  26.146  1.00  0.00           C  
ATOM   4689  O   PRO   302      69.325  24.725  25.315  1.00  0.00           O  
ATOM   4690  N   CYS   303      68.624  26.695  26.126  1.00  0.00           N  
ATOM   4691  H   CYS   303      68.818  27.447  26.779  1.00  0.00           H  
ATOM   4692  CA  CYS   303      67.462  26.840  25.243  1.00  0.00           C  
ATOM   4693  HA  CYS   303      66.930  25.888  25.202  1.00  0.00           H  
ATOM   4694  CB  CYS   303      66.545  27.904  25.860  1.00  0.00           C  
ATOM   4695  HB2 CYS   303      67.092  28.844  25.975  1.00  0.00           H  
ATOM   4696  HB3 CYS   303      65.678  28.083  25.221  1.00  0.00           H  
ATOM   4697  SG  CYS   303      66.000  27.302  27.477  1.00  0.00           S  
ATOM   4698  HG  CYS   303      67.143  26.691  27.817  1.00  0.00           H  
ATOM   4699  C   CYS   303      67.854  27.217  23.809  1.00  0.00           C  
ATOM   4700  O   CYS   303      68.678  28.112  23.618  1.00  0.00           O  
ATOM   4701  N   LYS   304      67.214  26.610  22.802  1.00  0.00           N  
ATOM   4702  H   LYS   304      66.555  25.866  23.010  1.00  0.00           H  
ATOM   4703  CA  LYS   304      67.383  27.012  21.397  1.00  0.00           C  
ATOM   4704  HA  LYS   304      68.371  27.462  21.267  1.00  0.00           H  
ATOM   4705  CB  LYS   304      67.297  25.789  20.464  1.00  0.00           C  
ATOM   4706  HB2 LYS   304      66.279  25.399  20.461  1.00  0.00           H  
ATOM   4707  HB3 LYS   304      67.533  26.129  19.455  1.00  0.00           H  
ATOM   4708  CG  LYS   304      68.258  24.649  20.826  1.00  0.00           C  
ATOM   4709  HG2 LYS   304      69.256  25.057  20.981  1.00  0.00           H  
ATOM   4710  HG3 LYS   304      67.922  24.168  21.746  1.00  0.00           H  
ATOM   4711  CD  LYS   304      68.307  23.612  19.696  1.00  0.00           C  
ATOM   4712  HD2 LYS   304      67.299  23.242  19.495  1.00  0.00           H  
ATOM   4713  HD3 LYS   304      68.696  24.091  18.795  1.00  0.00           H  
ATOM   4714  CE  LYS   304      69.209  22.433  20.072  1.00  0.00           C  
ATOM   4715  HE2 LYS   304      70.178  22.816  20.408  1.00  0.00           H  
ATOM   4716  HE3 LYS   304      68.749  21.886  20.897  1.00  0.00           H  
ATOM   4717  NZ  LYS   304      69.407  21.525  18.920  1.00  0.00           N1+
ATOM   4718  HZ1 LYS   304      69.929  20.696  19.189  1.00  0.00           H  
ATOM   4719  HZ2 LYS   304      68.514  21.204  18.555  1.00  0.00           H  
ATOM   4720  HZ3 LYS   304      69.934  21.997  18.188  1.00  0.00           H  
ATOM   4721  C   LYS   304      66.347  28.069  20.977  1.00  0.00           C  
ATOM   4722  O   LYS   304      66.720  29.103  20.420  1.00  0.00           O  
ATOM   4723  N   GLY   305      65.057  27.798  21.229  1.00  0.00           N  
ATOM   4724  H   GLY   305      64.858  26.939  21.726  1.00  0.00           H  
ATOM   4725  CA  GLY   305      63.908  28.626  20.827  1.00  0.00           C  
ATOM   4726  HA2 GLY   305      64.238  29.513  20.284  1.00  0.00           H  
ATOM   4727  HA3 GLY   305      63.275  28.040  20.161  1.00  0.00           H  
ATOM   4728  C   GLY   305      63.023  29.075  21.995  1.00  0.00           C  
ATOM   4729  O   GLY   305      63.340  28.853  23.164  1.00  0.00           O  
ATOM   4730  N   LEU   306      61.910  29.743  21.676  1.00  0.00           N  
ATOM   4731  H   LEU   306      61.718  29.914  20.693  1.00  0.00           H  
ATOM   4732  CA  LEU   306      61.011  30.349  22.666  1.00  0.00           C  
ATOM   4733  HA  LEU   306      61.621  30.902  23.380  1.00  0.00           H  
ATOM   4734  CB  LEU   306      60.089  31.338  21.925  1.00  0.00           C  
ATOM   4735  HB2 LEU   306      60.709  32.025  21.345  1.00  0.00           H  
ATOM   4736  HB3 LEU   306      59.476  30.774  21.220  1.00  0.00           H  
ATOM   4737  CG  LEU   306      59.158  32.171  22.831  1.00  0.00           C  
ATOM   4738  HG  LEU   306      58.520  31.500  23.407  1.00  0.00           H  
ATOM   4739  CD1 LEU   306      59.939  33.066  23.807  1.00  0.00           C  
ATOM   4740 1HD1 LEU   306      60.624  33.714  23.259  1.00  0.00           H  
ATOM   4741 2HD1 LEU   306      59.243  33.683  24.377  1.00  0.00           H  
ATOM   4742 3HD1 LEU   306      60.503  32.455  24.510  1.00  0.00           H  
ATOM   4743  CD2 LEU   306      58.249  33.047  21.956  1.00  0.00           C  
ATOM   4744 1HD2 LEU   306      57.565  33.616  22.587  1.00  0.00           H  
ATOM   4745 2HD2 LEU   306      58.849  33.738  21.364  1.00  0.00           H  
ATOM   4746 3HD2 LEU   306      57.664  32.420  21.284  1.00  0.00           H  
ATOM   4747  C   LEU   306      60.225  29.310  23.483  1.00  0.00           C  
ATOM   4748  O   LEU   306      60.014  29.510  24.679  1.00  0.00           O  
ATOM   4749  N   LYS   307      59.826  28.185  22.877  1.00  0.00           N  
ATOM   4750  H   LYS   307      60.073  28.042  21.908  1.00  0.00           H  
ATOM   4751  CA  LYS   307      59.143  27.099  23.598  1.00  0.00           C  
ATOM   4752  HA  LYS   307      58.330  27.526  24.188  1.00  0.00           H  
ATOM   4753  CB  LYS   307      58.535  26.096  22.601  1.00  0.00           C  
ATOM   4754  HB2 LYS   307      59.312  25.740  21.932  1.00  0.00           H  
ATOM   4755  HB3 LYS   307      58.162  25.237  23.158  1.00  0.00           H  
ATOM   4756  CG  LYS   307      57.379  26.675  21.769  1.00  0.00           C  
ATOM   4757  HG2 LYS   307      56.539  26.901  22.427  1.00  0.00           H  
ATOM   4758  HG3 LYS   307      57.705  27.592  21.280  1.00  0.00           H  
ATOM   4759  CD  LYS   307      56.940  25.670  20.696  1.00  0.00           C  
ATOM   4760  HD2 LYS   307      57.778  25.487  20.022  1.00  0.00           H  
ATOM   4761  HD3 LYS   307      56.669  24.729  21.173  1.00  0.00           H  
ATOM   4762  CE  LYS   307      55.742  26.179  19.886  1.00  0.00           C  
ATOM   4763  HE2 LYS   307      54.898  26.343  20.561  1.00  0.00           H  
ATOM   4764  HE3 LYS   307      56.001  27.130  19.415  1.00  0.00           H  
ATOM   4765  NZ  LYS   307      55.348  25.199  18.847  1.00  0.00           N1+
ATOM   4766  HZ1 LYS   307      56.085  25.089  18.154  1.00  0.00           H  
ATOM   4767  HZ2 LYS   307      55.202  24.282  19.263  1.00  0.00           H  
ATOM   4768  HZ3 LYS   307      54.498  25.496  18.369  1.00  0.00           H  
ATOM   4769  C   LYS   307      60.077  26.406  24.608  1.00  0.00           C  
ATOM   4770  O   LYS   307      59.632  26.083  25.710  1.00  0.00           O  
ATOM   4771  N   ASP   308      61.369  26.253  24.278  1.00  0.00           N  
ATOM   4772  H   ASP   308      61.647  26.499  23.334  1.00  0.00           H  
ATOM   4773  CA  ASP   308      62.398  25.825  25.241  1.00  0.00           C  
ATOM   4774  HA  ASP   308      62.129  24.843  25.635  1.00  0.00           H  
ATOM   4775  CB  ASP   308      63.792  25.722  24.583  1.00  0.00           C  
ATOM   4776  HB2 ASP   308      64.056  26.677  24.134  1.00  0.00           H  
ATOM   4777  HB3 ASP   308      64.517  25.526  25.373  1.00  0.00           H  
ATOM   4778  CG  ASP   308      63.964  24.627  23.531  1.00  0.00           C  
ATOM   4779  OD1 ASP   308      63.162  23.673  23.485  1.00  0.00           O  
ATOM   4780  OD2 ASP   308      64.942  24.695  22.749  1.00  0.00           O  
ATOM   4781  C   ASP   308      62.465  26.803  26.427  1.00  0.00           C  
ATOM   4782  O   ASP   308      62.292  26.397  27.576  1.00  0.00           O  
ATOM   4783  N   ALA   309      62.662  28.099  26.145  1.00  0.00           N  
ATOM   4784  H   ALA   309      62.777  28.354  25.170  1.00  0.00           H  
ATOM   4785  CA  ALA   309      62.864  29.144  27.153  1.00  0.00           C  
ATOM   4786  HA  ALA   309      63.748  28.893  27.740  1.00  0.00           H  
ATOM   4787  CB  ALA   309      63.134  30.464  26.417  1.00  0.00           C  
ATOM   4788  HB1 ALA   309      63.334  31.255  27.141  1.00  0.00           H  
ATOM   4789  HB2 ALA   309      64.003  30.356  25.766  1.00  0.00           H  
ATOM   4790  HB3 ALA   309      62.268  30.746  25.816  1.00  0.00           H  
ATOM   4791  C   ALA   309      61.701  29.270  28.153  1.00  0.00           C  
ATOM   4792  O   ALA   309      61.935  29.386  29.358  1.00  0.00           O  
ATOM   4793  N   MET   310      60.452  29.203  27.675  1.00  0.00           N  
ATOM   4794  H   MET   310      60.335  29.133  26.668  1.00  0.00           H  
ATOM   4795  CA  MET   310      59.254  29.308  28.524  1.00  0.00           C  
ATOM   4796  HA  MET   310      59.365  30.178  29.171  1.00  0.00           H  
ATOM   4797  CB  MET   310      58.006  29.514  27.651  1.00  0.00           C  
ATOM   4798  HB2 MET   310      57.978  28.746  26.876  1.00  0.00           H  
ATOM   4799  HB3 MET   310      57.112  29.408  28.266  1.00  0.00           H  
ATOM   4800  CG  MET   310      57.989  30.903  26.994  1.00  0.00           C  
ATOM   4801  HG2 MET   310      58.892  31.015  26.393  1.00  0.00           H  
ATOM   4802  HG3 MET   310      57.143  30.960  26.312  1.00  0.00           H  
ATOM   4803  SD  MET   310      57.895  32.316  28.126  1.00  0.00           S  
ATOM   4804  CE  MET   310      56.187  32.181  28.716  1.00  0.00           C  
ATOM   4805  HE1 MET   310      55.493  32.216  27.877  1.00  0.00           H  
ATOM   4806  HE2 MET   310      56.048  31.252  29.267  1.00  0.00           H  
ATOM   4807  HE3 MET   310      55.963  33.019  29.380  1.00  0.00           H  
ATOM   4808  C   MET   310      59.065  28.111  29.468  1.00  0.00           C  
ATOM   4809  O   MET   310      58.524  28.287  30.558  1.00  0.00           O  
ATOM   4810  N   GLN   311      59.527  26.912  29.099  1.00  0.00           N  
ATOM   4811  H   GLN   311      59.968  26.816  28.192  1.00  0.00           H  
ATOM   4812  CA  GLN   311      59.496  25.747  29.992  1.00  0.00           C  
ATOM   4813  HA  GLN   311      58.630  25.828  30.654  1.00  0.00           H  
ATOM   4814  CB  GLN   311      59.318  24.477  29.140  1.00  0.00           C  
ATOM   4815  HB2 GLN   311      58.393  24.565  28.568  1.00  0.00           H  
ATOM   4816  HB3 GLN   311      60.146  24.411  28.432  1.00  0.00           H  
ATOM   4817  CG  GLN   311      59.268  23.168  29.952  1.00  0.00           C  
ATOM   4818  HG2 GLN   311      59.101  22.336  29.268  1.00  0.00           H  
ATOM   4819  HG3 GLN   311      60.241  23.015  30.413  1.00  0.00           H  
ATOM   4820  CD  GLN   311      58.184  23.114  31.037  1.00  0.00           C  
ATOM   4821  OE1 GLN   311      57.081  23.630  30.904  1.00  0.00           O  
ATOM   4822  NE2 GLN   311      58.450  22.477  32.156  1.00  0.00           N  
ATOM   4823 1HE2 GLN   311      57.709  22.405  32.841  1.00  0.00           H  
ATOM   4824 2HE2 GLN   311      59.348  22.045  32.308  1.00  0.00           H  
ATOM   4825  C   GLN   311      60.739  25.691  30.898  1.00  0.00           C  
ATOM   4826  O   GLN   311      60.623  25.292  32.055  1.00  0.00           O  
ATOM   4827  N   ALA   312      61.912  26.130  30.426  1.00  0.00           N  
ATOM   4828  H   ALA   312      61.970  26.414  29.451  1.00  0.00           H  
ATOM   4829  CA  ALA   312      63.148  26.187  31.213  1.00  0.00           C  
ATOM   4830  HA  ALA   312      63.397  25.185  31.563  1.00  0.00           H  
ATOM   4831  CB  ALA   312      64.268  26.701  30.302  1.00  0.00           C  
ATOM   4832  HB1 ALA   312      65.223  26.661  30.827  1.00  0.00           H  
ATOM   4833  HB2 ALA   312      64.330  26.092  29.403  1.00  0.00           H  
ATOM   4834  HB3 ALA   312      64.068  27.729  29.999  1.00  0.00           H  
ATOM   4835  C   ALA   312      63.018  27.086  32.446  1.00  0.00           C  
ATOM   4836  O   ALA   312      63.385  26.698  33.561  1.00  0.00           O  
ATOM   4837  N   LYS   313      62.458  28.286  32.267  1.00  0.00           N  
ATOM   4838  H   LYS   313      62.199  28.570  31.326  1.00  0.00           H  
ATOM   4839  CA  LYS   313      62.223  29.203  33.379  1.00  0.00           C  
ATOM   4840  HA  LYS   313      63.154  29.285  33.941  1.00  0.00           H  
ATOM   4841  CB  LYS   313      61.900  30.605  32.839  1.00  0.00           C  
ATOM   4842  HB2 LYS   313      61.990  31.313  33.664  1.00  0.00           H  
ATOM   4843  HB3 LYS   313      62.639  30.876  32.083  1.00  0.00           H  
ATOM   4844  CG  LYS   313      60.493  30.736  32.240  1.00  0.00           C  
ATOM   4845  HG2 LYS   313      60.345  29.997  31.455  1.00  0.00           H  
ATOM   4846  HG3 LYS   313      59.760  30.567  33.030  1.00  0.00           H  
ATOM   4847  CD  LYS   313      60.293  32.140  31.663  1.00  0.00           C  
ATOM   4848  HD2 LYS   313      60.769  32.857  32.330  1.00  0.00           H  
ATOM   4849  HD3 LYS   313      60.760  32.213  30.679  1.00  0.00           H  
ATOM   4850  CE  LYS   313      58.798  32.451  31.573  1.00  0.00           C  
ATOM   4851  HE2 LYS   313      58.358  31.970  30.697  1.00  0.00           H  
ATOM   4852  HE3 LYS   313      58.306  32.041  32.460  1.00  0.00           H  
ATOM   4853  NZ  LYS   313      58.533  33.906  31.562  1.00  0.00           N1+
ATOM   4854  HZ1 LYS   313      58.727  34.360  30.682  1.00  0.00           H  
ATOM   4855  HZ2 LYS   313      57.549  34.069  31.786  1.00  0.00           H  
ATOM   4856  HZ3 LYS   313      59.064  34.379  32.289  1.00  0.00           H  
ATOM   4857  C   LYS   313      61.175  28.663  34.370  1.00  0.00           C  
ATOM   4858  O   LYS   313      61.292  28.927  35.564  1.00  0.00           O  
ATOM   4859  N   PHE   314      60.212  27.847  33.920  1.00  0.00           N  
ATOM   4860  H   PHE   314      60.182  27.625  32.934  1.00  0.00           H  
ATOM   4861  CA  PHE   314      59.222  27.231  34.804  1.00  0.00           C  
ATOM   4862  HA  PHE   314      58.925  27.978  35.541  1.00  0.00           H  
ATOM   4863  CB  PHE   314      57.966  26.861  34.008  1.00  0.00           C  
ATOM   4864  HB2 PHE   314      57.668  27.715  33.396  1.00  0.00           H  
ATOM   4865  HB3 PHE   314      58.192  26.033  33.333  1.00  0.00           H  
ATOM   4866  CG  PHE   314      56.796  26.495  34.903  1.00  0.00           C  
ATOM   4867  CD1 PHE   314      56.200  27.473  35.724  1.00  0.00           C  
ATOM   4868  HD1 PHE   314      56.565  28.491  35.710  1.00  0.00           H  
ATOM   4869  CE1 PHE   314      55.136  27.130  36.577  1.00  0.00           C  
ATOM   4870  HE1 PHE   314      54.693  27.880  37.217  1.00  0.00           H  
ATOM   4871  CZ  PHE   314      54.652  25.810  36.601  1.00  0.00           C  
ATOM   4872  HZ  PHE   314      53.837  25.544  37.260  1.00  0.00           H  
ATOM   4873  CE2 PHE   314      55.231  24.839  35.766  1.00  0.00           C  
ATOM   4874  HE2 PHE   314      54.859  23.826  35.775  1.00  0.00           H  
ATOM   4875  CD2 PHE   314      56.310  25.176  34.930  1.00  0.00           C  
ATOM   4876  HD2 PHE   314      56.761  24.423  34.303  1.00  0.00           H  
ATOM   4877  C   PHE   314      59.798  26.040  35.590  1.00  0.00           C  
ATOM   4878  O   PHE   314      59.579  25.959  36.796  1.00  0.00           O  
ATOM   4879  N   PHE   315      60.623  25.182  34.967  1.00  0.00           N  
ATOM   4880  H   PHE   315      60.735  25.255  33.960  1.00  0.00           H  
ATOM   4881  CA  PHE   315      61.422  24.180  35.691  1.00  0.00           C  
ATOM   4882  HA  PHE   315      60.749  23.493  36.204  1.00  0.00           H  
ATOM   4883  CB  PHE   315      62.318  23.392  34.714  1.00  0.00           C  
ATOM   4884  HB2 PHE   315      62.757  24.085  33.995  1.00  0.00           H  
ATOM   4885  HB3 PHE   315      63.146  22.966  35.283  1.00  0.00           H  
ATOM   4886  CG  PHE   315      61.680  22.228  33.973  1.00  0.00           C  
ATOM   4887  CD1 PHE   315      61.000  21.219  34.684  1.00  0.00           C  
ATOM   4888  HD1 PHE   315      60.871  21.295  35.754  1.00  0.00           H  
ATOM   4889  CE1 PHE   315      60.510  20.084  34.013  1.00  0.00           C  
ATOM   4890  HE1 PHE   315      59.998  19.310  34.569  1.00  0.00           H  
ATOM   4891  CZ  PHE   315      60.715  19.941  32.631  1.00  0.00           C  
ATOM   4892  HZ  PHE   315      60.360  19.057  32.121  1.00  0.00           H  
ATOM   4893  CE2 PHE   315      61.398  20.941  31.917  1.00  0.00           C  
ATOM   4894  HE2 PHE   315      61.570  20.822  30.855  1.00  0.00           H  
ATOM   4895  CD2 PHE   315      61.873  22.084  32.585  1.00  0.00           C  
ATOM   4896  HD2 PHE   315      62.408  22.843  32.032  1.00  0.00           H  
ATOM   4897  C   PHE   315      62.295  24.837  36.774  1.00  0.00           C  
ATOM   4898  O   PHE   315      62.341  24.351  37.903  1.00  0.00           O  
ATOM   4899  N   THR   316      62.944  25.961  36.439  1.00  0.00           N  
ATOM   4900  H   THR   316      62.874  26.266  35.476  1.00  0.00           H  
ATOM   4901  CA  THR   316      63.768  26.756  37.366  1.00  0.00           C  
ATOM   4902  HA  THR   316      64.540  26.112  37.789  1.00  0.00           H  
ATOM   4903  CB  THR   316      64.465  27.902  36.619  1.00  0.00           C  
ATOM   4904  HB  THR   316      63.724  28.602  36.238  1.00  0.00           H  
ATOM   4905  CG2 THR   316      65.457  28.655  37.506  1.00  0.00           C  
ATOM   4906 1HG2 THR   316      66.186  27.962  37.926  1.00  0.00           H  
ATOM   4907 2HG2 THR   316      65.984  29.403  36.914  1.00  0.00           H  
ATOM   4908 3HG2 THR   316      64.931  29.162  38.315  1.00  0.00           H  
ATOM   4909  OG1 THR   316      65.196  27.379  35.536  1.00  0.00           O  
ATOM   4910  HG1 THR   316      64.587  27.092  34.837  1.00  0.00           H  
ATOM   4911  C   THR   316      62.925  27.270  38.533  1.00  0.00           C  
ATOM   4912  O   THR   316      63.282  27.032  39.686  1.00  0.00           O  
ATOM   4913  N   PHE   317      61.799  27.930  38.241  1.00  0.00           N  
ATOM   4914  H   PHE   317      61.599  28.108  37.264  1.00  0.00           H  
ATOM   4915  CA  PHE   317      60.813  28.420  39.208  1.00  0.00           C  
ATOM   4916  HA  PHE   317      61.274  29.225  39.774  1.00  0.00           H  
ATOM   4917  CB  PHE   317      59.605  29.006  38.458  1.00  0.00           C  
ATOM   4918  HB2 PHE   317      59.938  29.866  37.875  1.00  0.00           H  
ATOM   4919  HB3 PHE   317      59.225  28.269  37.755  1.00  0.00           H  
ATOM   4920  CG  PHE   317      58.454  29.434  39.350  1.00  0.00           C  
ATOM   4921  CD1 PHE   317      58.448  30.716  39.926  1.00  0.00           C  
ATOM   4922  HD1 PHE   317      59.260  31.399  39.731  1.00  0.00           H  
ATOM   4923  CE1 PHE   317      57.389  31.114  40.762  1.00  0.00           C  
ATOM   4924  HE1 PHE   317      57.387  32.102  41.200  1.00  0.00           H  
ATOM   4925  CZ  PHE   317      56.336  30.223  41.032  1.00  0.00           C  
ATOM   4926  HZ  PHE   317      55.526  30.526  41.682  1.00  0.00           H  
ATOM   4927  CE2 PHE   317      56.338  28.939  40.459  1.00  0.00           C  
ATOM   4928  HE2 PHE   317      55.532  28.253  40.673  1.00  0.00           H  
ATOM   4929  CD2 PHE   317      57.391  28.547  39.613  1.00  0.00           C  
ATOM   4930  HD2 PHE   317      57.380  27.559  39.175  1.00  0.00           H  
ATOM   4931  C   PHE   317      60.395  27.343  40.219  1.00  0.00           C  
ATOM   4932  O   PHE   317      60.492  27.574  41.425  1.00  0.00           O  
ATOM   4933  N   LEU   318      59.974  26.165  39.737  1.00  0.00           N  
ATOM   4934  H   LEU   318      59.956  26.054  38.728  1.00  0.00           H  
ATOM   4935  CA  LEU   318      59.513  25.039  40.561  1.00  0.00           C  
ATOM   4936  HA  LEU   318      58.647  25.362  41.139  1.00  0.00           H
[truncated: 760,827 more chars]
